# Supplementary material for: Global increase in rain rate of tropical cyclones prior to landfall
Source: Nat Commun. 2026 Jan 7;17:114. doi: 10.1038/s41467-025-68070-z (PMC12779963; doi:10.1038/s41467-025-68070-z)
Supplement: Supplementary file 3 — Source data [file 41467_2025_68070_MOESM3_ESM.xlsx]

## Sheet: Sheet1
	This excel file contains the source data for all Figures of the Manuscript "Global Increase in Rain Rate of Tropical Cyclones Prior to Landfall" by Zhong et al. The source data for each Figure can be found in the corresponding sheet, where a,b,c,d,... indicate the corresponding sub-figures. If there are any questions, please contact the first author (Q.Z., Email: zqj@ust.hk) of this manuscript.

## Sheet: Fig.1
Fig.1a				Fig.1b				Fig.1c
ID	Time	Rain rate		ID	Time	Rain rate		ID	Time	Rain rate
1	-60	1.826		1	-60	1.832		1	-60	1.801
2	-57	1.81		2	-57	1.821		2	-57	1.768
3	-54	1.829		3	-54	1.851		3	-54	1.749
4	-51	1.825		4	-51	1.856		4	-51	1.709
5	-48	1.823		5	-48	1.851		5	-48	1.723
6	-45	1.84		6	-45	1.858		6	-45	1.773
7	-42	1.85		7	-42	1.859		7	-42	1.819
8	-39	1.839		8	-39	1.849		8	-39	1.807
9	-36	1.84		9	-36	1.84		9	-36	1.839
10	-33	1.854		10	-33	1.848		10	-33	1.878
11	-30	1.879		11	-30	1.869		11	-30	1.912
12	-27	1.901		12	-27	1.9		12	-27	1.908
13	-24	1.919		13	-24	1.919		13	-24	1.921
14	-21	1.924		14	-21	1.922		14	-21	1.93
15	-18	1.941		15	-18	1.939		15	-18	1.95
16	-15	1.983		16	-15	1.992		16	-15	1.954
17	-12	2.039		17	-12	2.042		17	-12	2.028
18	-9	2.083		18	-9	2.09		18	-9	2.058
19	-6	2.157		19	-6	2.166		19	-6	2.125
20	-3	2.154		20	-3	2.174		20	-3	2.093
21	0	2.165		21	0	2.2		21	0	2.066
Fig.1d				Fig.1e				Fig.1f
ID	Time	Rain rate		ID	Time	Rain rate		ID	Time	Rain rate
1	-60	1.797		1	-60	1.97		1	-60	1.697
2	-57	1.807		2	-57	1.965		2	-57	1.718
3	-54	1.766		3	-54	2.018		3	-54	1.768
4	-51	1.817		4	-51	2.029		4	-51	1.739
5	-48	1.813		5	-48	2.021		5	-48	1.75
6	-45	1.814		6	-45	2.041		6	-45	1.75
7	-42	1.849		7	-42	2.048		7	-42	1.755
8	-39	1.79		8	-39	2.041		8	-39	1.727
9	-36	1.813		9	-36	2.037		9	-36	1.699
10	-33	1.915		10	-33	2.036		10	-33	1.652
11	-30	1.955		11	-30	2.064		11	-30	1.671
12	-27	1.99		12	-27	2.102		12	-27	1.697
13	-24	2.017		13	-24	2.103		13	-24	1.728
14	-21	1.989		14	-21	2.12		14	-21	1.737
15	-18	1.982		15	-18	2.137		15	-18	1.789
16	-15	1.979		16	-15	2.194		16	-15	1.928
17	-12	1.972		17	-12	2.278		17	-12	1.923
18	-9	2.063		18	-9	2.324		18	-9	1.982
19	-6	2.143		19	-6	2.413		19	-6	1.983
20	-3	2.092		20	-3	2.441		20	-3	1.903
21	0	2.028		21	0	2.465		21	0	1.901
Fig.1g				Fig.1h				Fig.1i
ID	Time	Rain rate		ID	Time	Rain rate		ID	Time	Rain rate
1	-60	1.435		1	-60	1.661		1	-60	2.021
2	-57	1.396		2	-57	1.617		2	-57	2
3	-54	1.386		3	-54	1.639		3	-54	1.919
4	-51	1.396		4	-51	1.576		4	-51	1.912
5	-48	1.393		5	-48	1.624		5	-48	1.879
6	-45	1.389		6	-45	1.635		6	-45	1.975
7	-42	1.372		7	-42	1.69		7	-42	2.017
8	-39	1.394		8	-39	1.694		8	-39	1.98
9	-36	1.375		9	-36	1.728		9	-36	2.008
10	-33	1.411		10	-33	1.76		10	-33	2.051
11	-30	1.421		11	-30	1.826		11	-30	2.041
12	-27	1.438		12	-27	1.812		12	-27	2.038
13	-24	1.502		13	-24	1.83		13	-24	2.053
14	-21	1.494		14	-21	1.82		14	-21	2.073
15	-18	1.506		15	-18	1.874		15	-18	2.059
16	-15	1.543		16	-15	1.85		16	-15	2.097
17	-12	1.565		17	-12	1.896		17	-12	2.212
18	-9	1.601		18	-9	1.955		18	-9	2.201
19	-6	1.656		19	-6	2.059		19	-6	2.221
20	-3	1.666		20	-3	2.003		20	-3	2.217
21	0	1.629		21	0	1.994		21	0	2.169

## Sheet: Fig.2
Fig. 2a					Fig. 2b
ID	Time	Y-dist	X-dist		ID	Time	Rain rate
1	-60	75.125	-876.461		1	-60	1.94
2	-54	75.125	-986.644		2	-54	2.09
3	-48	65.108	-1106.85		3	-48	1.84
4	-42	45.075	-1227.05		4	-42	2.04
5	-36	15.025	-1337.23		5	-36	2.72
6	-30	-5.008	-1437.4		6	-30	2.91
7	-24	-15.025	-1537.56		7	-24	3.23
8	-18	-45.075	-1647.75		8	-18	3.02
9	-12	-65.108	-1757.93		9	-12	3.09
10	-6	-85.142	-1858.1		10	-6	3.74
11	0	-95.159	-1978.3		11	0	2.94
Fig. 2c					Fig. 2d					Fig. 2e
ID	Time	MSW			ID	Time	R17			ID	Time	RH
1	-60	29.4			1	-60	180			1	-60	67.63
2	-54	34.37			2	-54	180			2	-54	65.24
3	-48	32.11			3	-48	190			3	-48	65.66
4	-42	33.23			4	-42	200			4	-42	68.87
5	-36	39.99			5	-36	210			5	-36	69
6	-30	39.05			6	-30	210			6	-30	68.04
7	-24	37.73			7	-24	210			7	-24	68.8
8	-18	36.14			8	-18	210			8	-18	68.47
9	-12	43.26			9	-12	210			9	-12	69.52
10	-6	46.53			10	-6	200			10	-6	72.25
11	0	42.98			11	0	190			11	0	76.28
Fig. 2f					Fig. 2g					Fig. 2h
ID	Time	w			ID	Time	Divergence			ID	Time	Stability
1	-60	-0.23			1	-60	-0.43			1	-60	-0.96
2	-54	-0.25			2	-54	-0.48			2	-54	-0.72
3	-48	-0.23			3	-48	-0.45			3	-48	-0.86
4	-42	-0.26			4	-42	-0.67			4	-42	-1.25
5	-36	-0.27			5	-36	-0.29			5	-36	-1.5
6	-30	-0.33			6	-30	-0.36			6	-30	-1.49
7	-24	-0.33			7	-24	-0.69			7	-24	-1.62
8	-18	-0.28			8	-18	-0.43			8	-18	-1.55
9	-12	-0.33			9	-12	-0.53			9	-12	-1.67
10	-6	-0.41			10	-6	-0.75			10	-6	-2.35
11	0	-0.47			11	0	-1.36			11	0	-2.33

## Sheet: Fig.3
Fig. 3a	Times =-48 h												Fig. 3b	Times =-36 h
RH													RH
X-Distance/Pressure	700 hPa	750 hPa	800 hPa	850 hPa	900 hPa	950 hPa						X-Distance/Pressure	700 hPa	750 hPa	800 hPa	850 hPa	900 hPa	950 hPa
-2399	58.979	60.304	62.489	65.441	77.295	92.15						-2399	56.291	67.609	80.595	95.102	90.335	78.852
-2388.98	59.081	60.466	62.5	65.113	76.994	92						-2388.98	56.784	67.499	80.258	94.875	90.289	79.028
-2378.97	58.933	60.373	62.246	64.505	76.529	91.845						-2378.97	57.403	67.54	80.021	94.627	90.239	79.265
-2368.95	58.367	59.841	61.5	63.325	75.706	91.643						-2368.95	58.21	67.803	79.927	94.342	90.174	79.573
-2358.93	57.429	58.91	60.325	61.679	74.578	91.367						-2358.93	59.202	68.245	79.927	93.996	90.082	79.956
-2348.91	56.378	57.831	59.027	59.992	73.426	91.059						-2348.91	60.238	68.776	79.98	93.598	89.992	80.446
-2338.9	55.523	56.907	57.979	58.768	72.598	90.815						-2338.9	61.119	69.286	80.05	93.161	89.915	81.036
-2328.88	55.068	56.37	57.462	58.362	72.349	90.735						-2328.88	61.666	69.669	80.094	92.707	89.856	81.689
-2318.86	55.101	56.342	57.596	58.858	72.751	90.886						-2318.86	61.779	69.815	80.041	92.244	89.816	82.367
-2308.85	55.633	56.864	58.351	60.065	73.662	91.243						-2308.85	61.463	69.659	79.827	91.773	89.797	83.053
-2298.83	56.558	57.837	59.524	61.57	74.745	91.65						-2298.83	60.823	69.192	79.408	91.285	89.794	83.735
-2288.82	57.609	58.947	60.72	62.873	75.615	91.905						-2288.82	60.033	68.446	78.745	90.739	89.773	84.388
-2278.8	58.442	59.789	61.539	63.642	76.071	91.96						-2278.8	59.287	67.484	77.822	90.08	89.682	84.976
-2268.78	58.826	60.139	61.834	63.863	76.159	91.899						-2268.78	58.744	66.401	76.663	89.257	89.462	85.455
-2258.76	58.78	60.077	61.748	63.748	76.049	91.804						-2258.76	58.49	65.313	75.342	88.244	89.064	85.78
-2248.75	58.534	59.849	61.538	63.557	75.897	91.698						-2248.75	58.497	64.317	73.966	87.047	88.465	85.925
-2238.73	58.34	59.686	61.418	63.491	75.841	91.635						-2238.73	58.647	63.462	72.621	85.674	87.665	85.903
-2228.72	58.331	59.722	61.519	63.674	75.98	91.685						-2228.72	58.814	62.745	71.329	84.084	86.653	85.767
-2218.7	58.484	59.96	61.864	64.144	76.334	91.84						-2218.7	58.952	62.151	70.07	82.22	85.423	85.591
-2208.68	58.657	60.239	62.299	64.778	76.797	92.006						-2208.68	59.095	61.681	68.82	80.04	83.976	85.443
-2198.66	58.668	60.301	62.528	65.277	77.17	92.12						-2198.66	59.285	61.355	67.552	77.447	82.264	85.358
-2188.65	58.399	59.984	62.321	65.323	77.234	92.124						-2188.65	59.519	61.171	66.237	74.361	80.238	85.352
-2178.63	57.875	59.361	61.72	64.85	76.923	91.988						-2178.63	59.743	61.079	64.898	70.94	78.023	85.457
-2168.61	57.3	58.676	60.976	64.091	76.406	91.8						-2168.61	59.866	60.969	63.592	67.57	75.906	85.711
-2158.6	56.947	58.183	60.366	63.387	75.941	91.686						-2158.6	59.79	60.724	62.363	64.628	74.141	86.096
-2148.58	56.972	58.048	60.091	62.987	75.683	91.66						-2148.58	59.514	60.323	61.281	62.364	72.871	86.545
-2138.56	57.326	58.296	60.197	62.921	75.628	91.679						-2138.56	59.157	59.877	60.447	60.876	72.113	86.973
-2128.55	57.851	58.791	60.577	63.109	75.746	91.767						-2128.55	58.85	59.554	59.949	60.064	71.744	87.288
-2118.53	58.365	59.372	61.091	63.438	75.983	91.944						-2118.53	58.671	59.502	59.847	59.758	71.6	87.418
-2108.51	58.668	59.764	61.448	63.65	76.128	92.049						-2108.51	58.667	59.807	60.205	59.947	71.681	87.397
-2098.5	58.608	59.803	61.47	63.552	76.038	92.008						-2098.5	58.827	60.429	61.032	60.757	72.13	87.359
-2088.48	58.229	59.547	61.224	63.215	75.794	91.918						-2088.48	59.089	61.191	62.185	62.209	73.022	87.399
-2078.46	57.67	59.146	60.862	62.784	75.491	91.806						-2078.46	59.399	61.883	63.388	64.035	74.232	87.577
-2068.45	57.027	58.681	60.464	62.357	75.194	91.69						-2068.45	59.728	62.336	64.368	65.892	75.583	87.961
-2058.43	56.4	58.196	60.105	62.109	75.036	91.611						-2058.43	60.02	62.44	64.944	67.515	76.931	88.595
-2048.41	55.897	57.751	59.838	62.129	75.104	91.643						-2048.41	60.22	62.196	65.036	68.618	78.055	89.408
-2038.4	55.573	57.386	59.65	62.311	75.321	91.779						-2038.4	60.32	61.718	64.707	69.066	78.777	90.231
-2028.38	55.378	57.086	59.452	62.398	75.453	91.874						-2028.38	60.34	61.174	64.202	69.121	79.193	90.934
-2018.36	55.225	56.766	59.11	62.161	75.312	91.826						-2018.36	60.29	60.711	63.798	69.175	79.529	91.486
-2008.35	55.062	56.334	58.534	61.551	74.9	91.689						-2008.35	60.198	60.434	63.61	69.303	79.823	91.889
-1998.33	54.924	55.807	57.782	60.718	74.31	91.448						-1998.33	60.125	60.396	63.625	69.38	79.988	92.139
-1988.31	54.909	55.318	56.95	59.66	73.537	91.128						-1988.31	60.122	60.61	63.829	69.373	80.007	92.244
-1978.3	55.179	55.135	56.371	58.737	72.827	90.812						-1978.3	60.217	61.053	64.176	69.234	79.849	92.195
-1968.28	55.737	55.359	56.211	58.148	72.332	90.582						-1968.28	60.441	61.576	64.453	68.798	79.474	92.101
-1958.26	56.451	55.94	56.533	58.097	72.232	90.541						-1958.26	60.765	62.124	64.816	68.623	79.294	92.067
-1948.25	57.124	56.703	57.27	58.706	72.631	90.702						-1948.25	61.084	62.499	65.09	68.658	79.325	92.155
-1938.23	57.576	57.449	58.251	59.863	73.432	90.969						-1938.23	61.275	62.55	65.054	68.574	79.305	92.222
-1928.21	57.675	58.012	59.209	61.149	74.31	91.196						-1928.21	61.239	62.233	64.712	68.417	79.267	92.276
-1918.2	57.401	58.277	59.895	62.153	74.94	91.225						-1918.2	60.963	61.698	64.167	68.069	79.074	92.218
-1908.18	56.815	58.168	60.213	62.849	75.379	91.195						-1908.18	60.538	61.185	63.563	67.374	78.562	91.967
-1898.16	56.153	57.836	60.223	63.21	75.641	91.207						-1898.16	60.084	60.803	63.04	66.536	77.885	91.588
-1888.15	55.645	57.447	59.992	63.171	75.629	91.165						-1888.15	59.742	60.735	62.891	66.017	77.418	91.295
-1878.13	55.404	57.071	59.547	62.719	75.342	91.096						-1878.13	59.758	61.016	63.079	65.821	77.142	91.027
-1868.11	55.443	56.801	59.027	62.002	74.861	90.989						-1868.11	59.873	61.486	63.54	65.973	77.087	90.796
-1858.1	55.603	56.68	58.604	61.259	74.359	90.905						-1858.1	59.923	61.923	64.079	66.374	77.231	90.648
-1848.08	55.811	56.81	58.503	60.795	74.02	90.846						-1848.08	59.736	62.088	64.457	66.843	77.48	90.588
-1838.06	56.063	57.22	58.839	60.856	74.042	90.901						-1838.06	59.196	61.817	64.513	67.262	77.783	90.637
-1828.05	56.44	57.905	59.59	61.455	74.434	91.065						-1828.05	58.319	61.112	64.206	67.524	78.061	90.766
-1818.03	56.954	58.751	60.534	62.298	75.02	91.341						-1818.03	57.27	60.116	63.583	67.53	78.205	90.899
-1808.01	57.451	59.46	61.394	63.255	75.715	91.655						-1808.01	56.266	59.033	62.748	67.207	78.139	91.006
-1798	57.658	59.683	61.856	64.152	76.46	92.052						-1798	55.417	58.113	61.972	66.747	77.954	91.071
-1787.98	57.372	59.256	61.624	64.41	76.81	92.359						-1787.98	54.681	57.428	61.408	66.363	77.764	91.066
-1777.96	56.579	58.251	60.702	63.829	76.561	92.437						-1777.96	53.937	56.868	60.991	66.056	77.575	90.988
-1767.95	55.412	56.844	59.215	62.4	75.694	92.291						-1767.95	53.124	56.33	60.674	65.916	77.485	90.902
-1757.93	54.053	55.274	57.439	60.42	74.386	91.937						-1757.93	52.334	55.838	60.474	66.003	77.557	90.871
-1747.91	52.751	53.834	55.78	58.468	73.089	91.599						-1747.91	51.628	55.41	60.378	66.282	77.731	90.801
-1737.9	51.773	52.828	54.591	56.968	72.102	91.388						-1737.9	51.095	55.063	60.307	66.567	77.871	90.652
-1727.88	51.284	52.413	54.041	56.104	71.494	91.215						-1727.88	50.784	54.764	60.154	66.672	77.883	90.471
-1717.86	51.264	52.529	54.099	55.941	71.313	91.079						-1717.86	50.705	54.521	59.91	66.566	77.78	90.328
-1707.85	51.542	52.954	54.589	56.429	71.548	90.979						-1707.85	50.814	54.37	59.633	66.27	77.57	90.231
-1697.83	51.896	53.424	55.273	57.413	72.145	90.962						-1697.83	51.015	54.241	59.322	65.886	77.344	90.227
-1687.81	52.158	53.746	55.871	58.474	72.811	90.955						-1687.81	51.187	53.962	58.895	65.534	77.206	90.34
-1677.8	52.251	53.85	56.234	59.311	73.358	90.966						-1677.8	51.12	53.343	58.197	65.116	77.064	90.471
-1667.78	52.183	53.774	56.359	59.812	73.714	91.011						-1667.78	50.659	52.395	57.243	64.516	76.813	90.563
-1657.76	52.022	53.634	56.385	60.123	73.971	91.104						-1657.76	49.707	51.107	56.023	63.663	76.412	90.632
-1647.75	51.869	53.571	56.498	60.479	74.268	91.245						-1647.75	48.886	50.193	55.178	62.995	76.086	90.686
-1637.73	51.819	53.722	56.87	61.086	74.729	91.437						-1637.73	48.243	49.649	54.733	62.632	75.909	90.711
-1627.71	52	54.216	57.595	61.967	75.332	91.62						-1627.71	47.81	49.405	54.571	62.458	75.808	90.693
-1617.7	52.53	55.095	58.625	62.973	75.961	91.754						-1617.7	47.659	49.418	54.635	62.488	75.818	90.676
-1607.68	53.314	56.165	59.751	63.959	76.531	91.816						-1607.68	47.768	49.657	54.871	62.623	75.892	90.693
-1597.66	54.032	57.08	60.72	64.859	77.044	91.833						-1597.66	48.099	50.117	55.26	62.793	76.001	90.78
-1587.65	54.354	57.558	61.343	65.618	77.503	91.845						-1587.65	48.661	50.863	55.831	62.921	76.086	90.928
-1577.63	54.138	57.441	61.471	66.116	77.845	91.858						-1577.63	49.41	51.831	56.54	63.012	76.166	91.165
-1567.61	53.42	56.685	60.981	66.142	77.929	91.854						-1567.61	50.277	52.793	57.152	62.944	76.133	91.374
-1557.6	52.32	55.386	59.861	65.517	77.605	91.771						-1557.6	51.014	53.745	57.812	62.934	76.157	91.634
-1547.58	51.003	53.745	58.226	64.158	76.784	91.575						-1547.58	51.498	54.179	58.06	62.908	76.155	91.746
-1537.56	49.632	52.036	56.328	62.189	75.534	91.298						-1537.56	51.59	54.266	58.183	63.106	76.344	91.911
-1527.55	48.394	50.585	54.577	60.059	74.146	91.008						-1527.55	51.324	54.052	58.203	63.504	76.65	91.997
-1517.53	47.503	49.699	53.417	58.387	73.028	90.778						-1517.53	50.905	53.642	58.045	63.791	76.878	92.024
-1507.51	47.103	49.513	53.083	57.606	72.465	90.637						-1507.51	50.533	53.236	57.866	64.05	77.072	92.007
-1497.5	47.182	49.931	53.55	57.882	72.56	90.549						-1497.5	50.357	52.983	57.758	64.274	77.243	92.005
-1487.48	47.583	50.687	54.528	58.977	73.215	90.58						-1487.48	50.39	52.926	57.784	64.528	77.451	92.035
-1477.46	48.112	51.493	55.632	60.401	74.149	90.767						-1477.46	50.587	52.966	57.861	64.79	77.675	91.945
-1467.45	48.578	52.117	56.58	61.812	75.192	91.181						-1467.45	50.805	52.945	57.827	64.903	77.799	91.447
-1457.43	49.001	52.578	57.322	63.037	76.151	91.638						-1457.43	50.962	52.799	57.589	64.706	77.716	90.29
-1447.41	49.38	52.915	57.806	63.82	76.776	91.962						-1447.41	51.107	52.681	57.3	64.28	77.454	88.443
-1437.4	49.824	53.334	58.275	64.399	77.188	92.122						-1437.4	51.315	52.784	57.197	63.863	77.176	91.221
-1427.38	50.314	53.853	58.796	64.896	77.499	92.194						-1427.38	51.648	53.161	57.326	63.51	76.9	92.168
-1417.36	50.764	54.404	59.322	65.293	77.695	92.164						-1417.36	52.136	53.698	57.561	63.18	76.618	92.662
-1407.35	51.045	54.819	59.676	65.413	77.68	92.042						-1407.35	52.656	54.145	57.681	62.788	76.309	95.034
-1397.33	51.128	54.906	59.646	65.15	77.44	91.904						-1397.33	53.041	54.429	57.776	62.63	76.193	106.485
-1387.31	51.06	54.52	59.089	64.529	77.077	91.9						-1387.31	53.373	54.681	57.965	62.761	76.302	109.185
-1377.3	50.903	53.785	58.18	63.77	76.741	92.064						-1377.3	53.958	55.186	58.428	63.198	76.585	114.122
-1367.28	50.634	52.98	57.226	62.973	76.363	92.178						-1367.28	54.796	55.906	59.08	63.807	76.927	136.103
-1357.26	50.279	52.222	56.402	62.346	76.084	92.278						-1357.26	55.738	56.767	59.869	64.522	77.332	146.57
-1347.24	49.822	51.552	55.805	62.052	76.021	92.404						-1347.24	56.559	57.463	60.469	65.039	77.595	149.312
-1337.23	49.303	51.053	55.519	62.127	76.138	92.442						-1337.23	56.954	57.743	60.697	65.248	77.682	147.125
-1327.21	48.811	50.71	55.314	62.039	76.075	92.361						-1327.21	56.825	57.526	60.499	65.141	77.617	138.778
-1317.19	48.547	50.572	55.119	61.615	75.666	92.038						-1317.19	56.332	57.019	60.05	64.801	77.406	121.755
-1307.18	48.417	50.424	54.907	61.292	75.425	91.925						-1307.18	55.69	56.491	59.587	64.367	77.106	125.871
-1297.16	48.428	50.255	54.619	60.933	75.173	91.812						-1297.16	55.082	56.099	59.239	63.943	76.778	116.612
-1287.14	48.26	49.918	54.049	60.081	74.536	91.507						-1287.14	54.517	55.785	58.967	63.569	76.485	108.696
-1277.13	47.709	49.414	53.425	59.209	73.889	91.189						-1277.13	53.849	55.338	58.649	63.328	76.347	94.684
-1267.11	46.911	48.914	53.07	58.881	73.686	91.104						-1267.11	52.982	54.651	58.171	63.092	76.286	91.531
-1257.1	46.084	48.552	52.997	58.961	73.79	91.167						-1257.1	52.044	53.821	57.488	62.583	76.073	90.41
-1247.08	45.384	48.38	53.166	59.33	74.079	91.291						-1247.08	51.219	52.994	56.665	61.755	75.664	87.331
-1237.06	44.891	48.368	53.457	59.789	74.426	91.45						-1237.06	50.506	52.207	55.763	60.681	75.101	89.637
-1227.05	44.687	48.513	53.769	60.14	74.684	91.594						-1227.05	49.828	51.424	54.841	59.569	74.469	91.105
-1217.03	44.861	48.839	54.105	60.389	74.879	91.763						-1217.03	49.197	50.6	53.922	58.617	73.877	91.689
-1207.01	45.391	49.302	54.459	60.616	75.065	91.945						-1207.01	48.636	50.044	53.452	58.286	73.696	91.905
-1196.99	46.107	49.763	54.75	60.818	75.227	92.091						-1196.99	48.108	49.728	53.388	58.505	73.882	92.011
-1186.98	46.838	50.142	54.967	61.044	75.416	92.235						-1186.98	47.698	49.516	53.318	58.541	73.876	91.905
-1176.96	47.545	50.478	55.204	61.426	75.722	92.387						-1176.96	47.171	49.121	52.958	58.146	73.537	91.63
-1166.94	48.26	50.832	55.437	61.762	75.948	92.368						-1166.94	46.698	48.644	52.438	57.564	73.147	91.496
-1156.93	48.957	51.213	55.545	61.648	75.761	91.892						-1156.93	46.163	48.166	51.92	56.937	72.72	91.37
-1146.91	49.45	51.398	55.49	61.416	75.579	91.117						-1146.91	45.526	47.544	51.331	56.411	72.326	91.156
-1136.89	49.834	51.546	55.482	61.303	75.544	89.811						-1136.89	44.778	46.779	50.698	56.047	72.049	90.953
-1126.88	50.179	51.818	55.703	61.45	75.639	87.825						-1126.88	44.027	45.999	50.109	55.84	71.884	90.773
-1116.86	50.536	52.222	56.1	61.749	75.794	92.099						-1116.86	43.368	45.329	49.648	55.779	71.814	90.609
-1106.85	50.902	52.717	56.614	62.153	76.032	92.362						-1106.85	42.912	44.9	49.35	55.698	71.709	90.431
-1096.83	51.184	53.165	57.08	62.494	76.239	93.601						-1096.83	42.771	44.793	49.195	55.425	71.47	90.276
-1086.81	51.28	53.425	57.335	62.604	76.32	99.194						-1086.81	43.024	44.94	49.126	55.045	71.171	90.176
-1076.8	51.172	53.454	57.355	62.504	76.281	127.125						-1076.8	43.654	45.278	49.159	54.763	70.936	90.098
-1066.78	50.981	53.338	57.249	62.374	76.221	142.308						-1066.78	44.485	45.739	49.369	54.821	70.965	90.14
-1056.76	50.817	53.192	57.122	62.283	76.18	147.484						-1056.76	45.343	46.277	49.723	55.109	71.153	90.225
-1046.74	50.747	53.097	57.007	62.161	76.11	147.883						-1046.74	46.311	47.026	50.351	55.695	71.543	90.382
-1036.73	50.787	53.046	56.875	61.955	75.963	144.969						-1036.73	47.499	48.003	51.255	56.636	72.206	90.686
-1026.71	50.874	52.966	56.69	61.708	75.774	136.505						-1026.71	48.697	49.104	52.355	57.812	73.016	91.015
-1016.69	50.849	52.788	56.464	61.507	75.652	119.85						-1016.69	49.689	50.171	53.49	59.011	73.786	91.23
-1006.68	50.587	52.521	56.214	61.279	75.543	115.598						-1006.68	50.357	51.065	54.514	60.1	74.458	91.356
-996.661	50.125	52.172	55.915	60.967	75.389	97.301						-996.661	50.62	51.574	55.153	60.791	74.875	91.413
-986.644	49.547	51.665	55.501	60.659	75.232	93.415						-986.644	50.526	51.677	55.359	61.043	75.003	91.369
-976.628	48.874	50.94	54.873	60.262	75.057	92.56						-976.628	50.187	51.495	55.23	60.901	74.865	91.244
-966.611	48.134	50.08	54.062	59.653	74.751	91.056						-966.611	49.726	51.153	54.919	60.561	74.563	91.006
-956.594	47.497	49.266	53.211	58.892	74.346	89.525						-956.594	49.267	50.772	54.626	60.375	74.365	90.77
-946.578	47.18	48.633	52.392	57.997	73.81	90.957						-946.578	48.973	50.551	54.482	60.319	74.23	90.517
-936.561	47.157	48.124	51.564	56.978	73.154	91.752						-936.561	48.957	50.591	54.525	60.335	74.136	90.292
-926.544	47.181	47.578	50.712	56.016	72.555	92.092						-926.544	49.148	50.829	54.766	60.546	74.187	90.151
-916.528	47.12	46.936	49.854	55.215	72.101	92.225						-916.528	49.408	51.102	55.08	60.932	74.415	90.161
-906.511	46.889	46.152	48.926	54.454	71.675	92.23						-906.511	49.799	51.397	55.315	61.135	74.537	90.194
-896.494	46.409	45.279	48.014	53.767	71.293	92.198						-896.494	50.11	51.543	55.363	61.141	74.583	90.311
-886.477	45.623	44.375	47.172	53.121	70.941	92.182						-886.477	50.302	51.475	55.211	61.05	74.587	90.427
-876.461	44.625	43.566	46.471	52.458	70.552	92.149						-876.461	50.451	51.406	55.031	60.847	74.476	90.444
-866.444	43.652	43.026	46.024	51.836	70.147	92.086						-866.444	50.621	51.447	54.959	60.676	74.323	90.346
-856.428	42.954	42.888	45.919	51.349	69.797	92.041						-856.428	50.971	51.76	55.231	60.907	74.432	90.31
-846.411	42.694	43.22	46.328	51.435	69.791	92.023						-846.411	51.578	52.374	55.86	61.56	74.871	90.466
-836.394	42.857	43.946	47.253	52.283	70.312	92.157						-836.394	52.316	53.144	56.72	62.558	75.58	90.761
-826.377	43.212	44.925	48.569	53.723	71.202	92.32						-826.377	52.976	53.911	57.641	63.675	76.361	91.049
-816.361	43.734	46.074	50.115	55.497	72.269	92.426						-816.361	53.464	54.61	58.494	64.635	77.003	91.244
-806.344	44.234	47.248	51.726	57.37	73.407	92.561						-806.344	53.871	55.288	59.288	65.423	77.499	91.361
U												U
X-Distance/Pressure	700 hPa	750 hPa	800 hPa	850 hPa	900 hPa	950 hPa						X-Distance/Pressure	700 hPa	750 hPa	800 hPa	850 hPa	900 hPa	950 hPa
-2399	-4.954	-4.976	-4.982	-4.975	-4.894	-4.79						-2399	-4.514	-4.782	-5.027	-5.253	-5.057	-4.711
-2388.98	-4.937	-4.984	-5.007	-5.008	-4.925	-4.814						-2388.98	-4.744	-4.906	-4.989	-5.002	-4.919	-4.801
-2378.97	-4.95	-5.006	-5.036	-5.043	-4.95	-4.823						-2378.97	-4.917	-5.02	-4.995	-4.855	-4.816	-4.811
-2368.95	-4.961	-5.032	-5.066	-5.065	-4.966	-4.835						-2368.95	-5.058	-5.1	-4.997	-4.764	-4.742	-4.793
-2358.93	-4.962	-5.03	-5.059	-5.052	-4.979	-4.883						-2358.93	-5.158	-5.154	-4.989	-4.679	-4.679	-4.786
-2348.91	-4.978	-5.033	-5.051	-5.036	-4.975	-4.898						-2348.91	-5.193	-5.202	-4.998	-4.601	-4.618	-4.777
-2338.9	-5.013	-5.015	-5.02	-5.029	-4.988	-4.93						-2338.9	-5.171	-5.25	-5.033	-4.548	-4.562	-4.748
-2328.88	-5.038	-4.991	-4.989	-5.027	-5	-4.951						-2328.88	-5.135	-5.286	-5.065	-4.51	-4.513	-4.708
-2318.86	-5.016	-4.974	-4.981	-5.031	-4.993	-4.926						-2318.86	-5.099	-5.307	-5.087	-4.48	-4.471	-4.666
-2308.85	-4.991	-4.973	-4.986	-5.027	-4.972	-4.886						-2308.85	-5.068	-5.32	-5.106	-4.473	-4.439	-4.611
-2298.83	-4.982	-4.983	-4.994	-5.013	-4.936	-4.828						-2298.83	-5.053	-5.327	-5.125	-4.496	-4.423	-4.539
-2288.82	-5.002	-4.986	-4.983	-4.994	-4.894	-4.758						-2288.82	-5.059	-5.323	-5.136	-4.544	-4.42	-4.456
-2278.8	-5.053	-4.997	-4.963	-4.95	-4.841	-4.702						-2278.8	-5.087	-5.31	-5.135	-4.604	-4.425	-4.367
-2268.78	-5.076	-5.019	-4.951	-4.872	-4.777	-4.677						-2268.78	-5.123	-5.289	-5.127	-4.671	-4.434	-4.272
-2258.76	-5.074	-5.036	-4.953	-4.83	-4.727	-4.631						-2258.76	-5.154	-5.265	-5.116	-4.735	-4.442	-4.178
-2248.75	-5.093	-5.041	-4.955	-4.836	-4.698	-4.553						-2248.75	-5.176	-5.237	-5.102	-4.792	-4.447	-4.09
-2238.73	-5.115	-5.011	-4.915	-4.826	-4.683	-4.521						-2238.73	-5.187	-5.206	-5.084	-4.838	-4.45	-4.013
-2228.72	-5.105	-4.968	-4.874	-4.816	-4.688	-4.537						-2228.72	-5.186	-5.174	-5.067	-4.875	-4.45	-3.944
-2218.7	-5.084	-4.966	-4.888	-4.846	-4.718	-4.561						-2218.7	-5.17	-5.148	-5.058	-4.908	-4.447	-3.879
-2208.68	-5.037	-4.944	-4.892	-4.878	-4.758	-4.602						-2208.68	-5.142	-5.134	-5.063	-4.936	-4.439	-3.817
-2198.66	-4.992	-4.918	-4.877	-4.866	-4.768	-4.641						-2198.66	-5.107	-5.134	-5.079	-4.949	-4.424	-3.764
-2188.65	-4.968	-4.925	-4.884	-4.843	-4.766	-4.677						-2188.65	-5.08	-5.142	-5.091	-4.941	-4.4	-3.728
-2178.63	-4.932	-4.933	-4.911	-4.869	-4.789	-4.695						-2178.63	-5.07	-5.148	-5.092	-4.914	-4.372	-3.705
-2168.61	-4.909	-4.953	-4.954	-4.916	-4.814	-4.69						-2168.61	-5.078	-5.155	-5.081	-4.874	-4.339	-3.691
-2158.6	-4.909	-4.954	-4.959	-4.929	-4.829	-4.704						-2158.6	-5.1	-5.165	-5.07	-4.831	-4.304	-3.679
-2148.58	-4.93	-4.919	-4.92	-4.93	-4.843	-4.722						-2148.58	-5.135	-5.181	-5.064	-4.8	-4.273	-3.657
-2138.56	-4.948	-4.904	-4.902	-4.938	-4.847	-4.712						-2138.56	-5.178	-5.2	-5.064	-4.785	-4.248	-3.624
-2128.55	-4.949	-4.923	-4.912	-4.913	-4.834	-4.728						-2128.55	-5.214	-5.216	-5.067	-4.782	-4.228	-3.583
-2118.53	-4.952	-4.938	-4.919	-4.895	-4.828	-4.746						-2118.53	-5.239	-5.229	-5.07	-4.779	-4.209	-3.545
-2108.51	-4.957	-4.934	-4.923	-4.921	-4.83	-4.708						-2108.51	-5.266	-5.238	-5.074	-4.791	-4.198	-3.502
-2098.5	-4.936	-4.917	-4.915	-4.929	-4.817	-4.665						-2098.5	-5.308	-5.239	-5.072	-4.82	-4.197	-3.452
-2088.48	-4.9	-4.898	-4.896	-4.894	-4.786	-4.643						-2088.48	-5.368	-5.239	-5.065	-4.854	-4.199	-3.398
-2078.46	-4.891	-4.876	-4.87	-4.872	-4.765	-4.622						-2078.46	-5.433	-5.231	-5.058	-4.911	-4.208	-3.324
-2068.45	-4.916	-4.864	-4.843	-4.849	-4.744	-4.602						-2068.45	-5.485	-5.217	-5.052	-4.977	-4.217	-3.236
-2058.43	-4.944	-4.861	-4.82	-4.816	-4.719	-4.591						-2058.43	-5.503	-5.204	-5.052	-5.029	-4.218	-3.153
-2048.41	-4.982	-4.87	-4.818	-4.819	-4.7	-4.54						-2048.41	-5.48	-5.175	-5.049	-5.078	-4.224	-3.089
-2038.4	-4.995	-4.86	-4.805	-4.823	-4.682	-4.49						-2038.4	-5.449	-5.161	-5.06	-5.119	-4.22	-3.017
-2028.38	-4.955	-4.821	-4.765	-4.777	-4.663	-4.506						-2028.38	-5.408	-5.18	-5.098	-5.142	-4.199	-2.945
-2018.36	-4.905	-4.8	-4.744	-4.732	-4.644	-4.533						-2018.36	-5.352	-5.199	-5.141	-5.166	-4.185	-2.888
-2008.35	-4.886	-4.796	-4.742	-4.719	-4.637	-4.536						-2008.35	-5.288	-5.213	-5.189	-5.211	-4.179	-2.817
-1998.33	-4.907	-4.814	-4.754	-4.722	-4.628	-4.515						-1998.33	-5.25	-5.282	-5.277	-5.242	-4.172	-2.781
-1988.31	-4.952	-4.842	-4.775	-4.746	-4.622	-4.468						-1988.31	-5.299	-5.395	-5.327	-5.121	-4.111	-2.854
-1978.3	-4.994	-4.864	-4.788	-4.76	-4.615	-4.432						-1978.3	-5.42	-5.443	-5.259	-4.9	-4.041	-3.029
-1968.28	-5.025	-4.89	-4.8	-4.749	-4.596	-4.41						-1968.28	-5.475	-5.368	-5.127	-4.773	-4.048	-3.213
-1958.26	-5.057	-4.913	-4.813	-4.753	-4.574	-4.357						-1958.26	-5.426	-5.293	-5.051	-4.719	-4.065	-3.314
-1948.25	-5.088	-4.929	-4.817	-4.747	-4.545	-4.302						-1948.25	-5.38	-5.275	-5.037	-4.691	-4.07	-3.368
-1938.23	-5.106	-4.936	-4.807	-4.714	-4.515	-4.28						-1938.23	-5.337	-5.216	-4.997	-4.699	-4.102	-3.415
-1928.21	-5.07	-4.923	-4.8	-4.7	-4.508	-4.285						-1928.21	-5.27	-5.133	-4.935	-4.687	-4.15	-3.528
-1918.2	-4.995	-4.924	-4.844	-4.755	-4.571	-4.354						-1918.2	-5.226	-5.077	-4.888	-4.667	-4.206	-3.675
-1908.18	-4.983	-4.953	-4.903	-4.835	-4.635	-4.393						-1908.18	-5.186	-5.067	-4.883	-4.647	-4.23	-3.76
-1898.16	-5.002	-4.957	-4.901	-4.836	-4.633	-4.384						-1898.16	-5.131	-5.074	-4.896	-4.62	-4.236	-3.823
-1888.15	-5.007	-4.951	-4.881	-4.799	-4.607	-4.378						-1888.15	-5.108	-5.06	-4.902	-4.651	-4.268	-3.847
-1878.13	-5.043	-4.961	-4.871	-4.775	-4.581	-4.355						-1878.13	-5.095	-5.028	-4.896	-4.712	-4.303	-3.83
-1868.11	-5.077	-5.001	-4.899	-4.775	-4.56	-4.314						-1868.11	-5.023	-4.959	-4.87	-4.761	-4.357	-3.87
-1858.1	-5.081	-5.04	-4.936	-4.777	-4.536	-4.269						-1858.1	-4.907	-4.883	-4.858	-4.834	-4.453	-3.97
-1848.08	-5.077	-5.037	-4.928	-4.759	-4.529	-4.28						-1848.08	-4.855	-4.846	-4.867	-4.914	-4.517	-3.993
-1838.06	-5.072	-5.001	-4.897	-4.762	-4.554	-4.322						-1838.06	-4.868	-4.829	-4.855	-4.934	-4.503	-3.926
-1828.05	-5.053	-4.968	-4.872	-4.765	-4.564	-4.332						-1828.05	-4.898	-4.838	-4.85	-4.922	-4.482	-3.898
-1818.03	-5.015	-4.95	-4.866	-4.765	-4.561	-4.324						-1818.03	-4.94	-4.867	-4.853	-4.888	-4.462	-3.906
-1808.01	-4.994	-4.94	-4.869	-4.784	-4.561	-4.292						-1808.01	-4.943	-4.881	-4.852	-4.853	-4.433	-3.896
-1798	-4.976	-4.924	-4.864	-4.798	-4.559	-4.267						-1798	-4.914	-4.885	-4.869	-4.864	-4.437	-3.89
-1787.98	-4.94	-4.917	-4.874	-4.813	-4.591	-4.318						-1787.98	-4.904	-4.902	-4.896	-4.891	-4.45	-3.887
-1777.96	-4.936	-4.92	-4.871	-4.794	-4.599	-4.368						-1777.96	-4.895	-4.925	-4.926	-4.906	-4.457	-3.889
-1767.95	-4.937	-4.89	-4.833	-4.765	-4.595	-4.392						-1767.95	-4.873	-4.937	-4.955	-4.938	-4.469	-3.875
-1757.93	-4.949	-4.882	-4.823	-4.773	-4.598	-4.382						-1757.93	-4.841	-4.948	-4.994	-4.995	-4.501	-3.872
-1747.91	-4.984	-4.917	-4.854	-4.794	-4.591	-4.341						-1747.91	-4.807	-4.957	-5.028	-5.041	-4.546	-3.912
-1737.9	-5.015	-4.952	-4.88	-4.8	-4.564	-4.28						-1737.9	-4.796	-4.975	-5.063	-5.084	-4.581	-3.936
-1727.88	-5.047	-4.977	-4.889	-4.784	-4.515	-4.195						-1727.88	-4.811	-4.982	-5.057	-5.062	-4.573	-3.951
-1717.86	-5.086	-4.991	-4.88	-4.756	-4.473	-4.141						-1717.86	-4.829	-4.962	-5.018	-5.019	-4.555	-3.968
-1707.85	-5.132	-5.002	-4.875	-4.75	-4.451	-4.097						-1707.85	-4.826	-4.957	-5.027	-5.052	-4.561	-3.933
-1697.83	-5.126	-5.005	-4.889	-4.777	-4.454	-4.064						-1697.83	-4.841	-4.968	-5.031	-5.047	-4.521	-3.855
-1687.81	-5.072	-4.99	-4.886	-4.764	-4.465	-4.111						-1687.81	-4.896	-4.996	-5.028	-5.011	-4.45	-3.75
-1677.8	-5.065	-4.997	-4.897	-4.768	-4.508	-4.207						-1677.8	-4.951	-5.024	-5.029	-4.985	-4.388	-3.649
-1667.78	-5.106	-5.043	-4.95	-4.828	-4.555	-4.235						-1667.78	-5.043	-5.045	-4.997	-4.915	-4.31	-3.571
-1657.76	-5.16	-5.08	-4.976	-4.851	-4.564	-4.226						-1657.76	-5.107	-5.047	-4.952	-4.834	-4.226	-3.495
-1647.75	-5.188	-5.053	-4.938	-4.841	-4.584	-4.276						-1647.75	-5.101	-5.04	-4.928	-4.781	-4.164	-3.43
-1637.73	-5.2	-5.049	-4.931	-4.842	-4.583	-4.271						-1637.73	-5.083	-5.031	-4.903	-4.723	-4.111	-3.392
-1627.71	-5.221	-5.094	-4.967	-4.841	-4.539	-4.183						-1627.71	-5.072	-4.97	-4.828	-4.661	-4.07	-3.374
-1617.7	-5.248	-5.135	-4.989	-4.816	-4.495	-4.129						-1617.7	-5.038	-4.877	-4.761	-4.682	-4.075	-3.341
-1607.68	-5.276	-5.159	-4.994	-4.788	-4.474	-4.125						-1607.68	-5.022	-4.856	-4.758	-4.719	-4.069	-3.275
-1597.66	-5.294	-5.146	-4.978	-4.794	-4.483	-4.132						-1597.66	-5.051	-4.915	-4.801	-4.715	-4.028	-3.201
-1587.65	-5.292	-5.118	-4.968	-4.84	-4.519	-4.138						-1587.65	-5.079	-4.968	-4.839	-4.708	-3.993	-3.145
-1577.63	-5.245	-5.088	-4.967	-4.879	-4.561	-4.172						-1577.63	-5.065	-4.95	-4.815	-4.679	-3.974	-3.142
-1567.61	-5.192	-5.049	-4.944	-4.871	-4.578	-4.217						-1567.61	-5.005	-4.894	-4.779	-4.674	-3.982	-3.159
-1557.6	-5.189	-5.045	-4.931	-4.843	-4.563	-4.225						-1557.6	-4.93	-4.83	-4.75	-4.699	-4.012	-3.182
-1547.58	-5.226	-5.082	-4.949	-4.825	-4.529	-4.18						-1547.58	-4.868	-4.784	-4.741	-4.74	-4.071	-3.255
-1537.56	-5.213	-5.085	-4.95	-4.809	-4.501	-4.145						-1537.56	-4.846	-4.795	-4.777	-4.797	-4.121	-3.296
-1527.55	-5.164	-5.053	-4.916	-4.758	-4.473	-4.15						-1527.55	-4.824	-4.798	-4.798	-4.833	-4.133	-3.28
-1517.53	-5.146	-5.036	-4.89	-4.716	-4.429	-4.108						-1517.53	-4.79	-4.805	-4.818	-4.853	-4.112	-3.213
-1507.51	-5.115	-5.014	-4.879	-4.72	-4.404	-4.041						-1507.51	-4.788	-4.87	-4.884	-4.879	-4.057	-3.074
-1497.5	-5.101	-5.003	-4.87	-4.711	-4.374	-3.984						-1497.5	-4.848	-4.961	-4.939	-4.861	-3.982	-2.951
-1487.48	-5.111	-5.007	-4.863	-4.689	-4.336	-3.931						-1487.48	-4.96	-5.046	-4.96	-4.803	-3.908	-2.878
-1477.46	-5.073	-4.968	-4.849	-4.722	-4.359	-3.925						-1477.46	-5.026	-5.065	-4.946	-4.768	-3.867	-2.838
-1467.45	-5.048	-4.945	-4.848	-4.76	-4.374	-3.901						-1467.45	-5.032	-5.04	-4.915	-4.733	-3.858	-2.865
-1457.43	-5.064	-4.973	-4.864	-4.743	-4.337	-3.848						-1457.43	-5.097	-5.075	-4.912	-4.671	-3.831	-2.9
-1447.41	-5.104	-5.022	-4.886	-4.71	-4.297	-3.816						-1447.41	-5.174	-5.155	-4.964	-4.672	-3.801	-2.85
-1437.4	-5.122	-5.044	-4.897	-4.696	-4.293	-3.834						-1437.4	-5.201	-5.278	-5.1	-4.775	-3.784	-3.064
-1427.38	-5.11	-5.036	-4.898	-4.708	-4.315	-3.863						-1427.38	-5.218	-5.379	-5.204	-4.848	-3.782	-3.239
-1417.36	-5.047	-5.007	-4.912	-4.775	-4.385	-3.921						-1417.36	-5.225	-5.39	-5.201	-4.852	-3.833	-3.446
-1407.35	-4.992	-4.979	-4.923	-4.836	-4.434	-3.942						-1407.35	-5.189	-5.35	-5.176	-4.871	-3.952	-3.701
-1397.33	-4.997	-4.96	-4.898	-4.822	-4.4	-3.881						-1397.33	-5.11	-5.294	-5.189	-4.976	-4.124	-3.919
-1387.31	-5.003	-4.93	-4.849	-4.767	-4.347	-3.831						-1387.31	-4.994	-5.196	-5.172	-5.045	-4.231	-3.844
-1377.3	-5.022	-4.918	-4.806	-4.693	-4.277	-3.777						-1377.3	-4.883	-5.042	-5.034	-4.923	-4.236	-3.751
-1367.28	-5.018	-4.923	-4.799	-4.658	-4.221	-3.702						-1367.28	-4.855	-4.945	-4.902	-4.767	-4.267	-4.062
-1357.26	-4.993	-4.917	-4.801	-4.656	-4.187	-3.627						-1357.26	-4.867	-4.915	-4.865	-4.752	-4.378	-4.176
-1347.24	-4.972	-4.9	-4.788	-4.649	-4.17	-3.597						-1347.24	-4.869	-4.905	-4.884	-4.837	-4.545	-4.307
-1337.23	-4.98	-4.907	-4.794	-4.652	-4.163	-3.58						-1337.23	-4.866	-4.895	-4.892	-4.878	-4.651	-4.384
-1327.21	-4.992	-4.933	-4.83	-4.695	-4.167	-3.533						-1327.21	-4.801	-4.853	-4.893	-4.932	-4.791	-4.536
-1317.19	-4.981	-4.94	-4.862	-4.759	-4.186	-3.486						-1317.19	-4.78	-4.87	-4.954	-5.043	-4.991	-4.573
-1307.18	-4.981	-4.957	-4.881	-4.77	-4.179	-3.458						-1307.18	-4.911	-4.976	-5.037	-5.107	-5.117	-4.669
-1297.16	-4.969	-4.97	-4.872	-4.701	-4.15	-3.499						-1297.16	-5.061	-5.091	-5.129	-5.178	-5.246	-4.89
-1287.14	-4.941	-4.95	-4.85	-4.673	-4.149	-3.537						-1287.14	-5.14	-5.18	-5.232	-5.297	-5.421	-5.116
-1277.13	-4.92	-4.924	-4.854	-4.733	-4.151	-3.452						-1277.13	-5.129	-5.148	-5.22	-5.33	-5.527	-5.267
-1267.11	-4.91	-4.902	-4.842	-4.745	-4.113	-3.348						-1267.11	-5.068	-5.025	-5.088	-5.219	-5.499	-5.364
-1257.1	-4.917	-4.891	-4.811	-4.695	-4.052	-3.286						-1257.1	-5.073	-4.989	-5.014	-5.101	-5.439	-5.555
-1247.08	-4.91	-4.864	-4.782	-4.677	-4.03	-3.258						-1247.08	-5.13	-5.019	-5.01	-5.054	-5.414	-5.815
-1237.06	-4.896	-4.836	-4.763	-4.686	-4.033	-3.248						-1237.06	-5.215	-5.084	-5.047	-5.06	-5.393	-5.769
-1227.05	-4.897	-4.826	-4.753	-4.685	-4.031	-3.25						-1227.05	-5.295	-5.166	-5.101	-5.068	-5.362	-5.706
-1217.03	-4.906	-4.82	-4.756	-4.713	-4.042	-3.239						-1217.03	-5.323	-5.206	-5.133	-5.085	-5.358	-5.682
-1207.01	-4.938	-4.86	-4.8	-4.757	-4.042	-3.189						-1207.01	-5.308	-5.213	-5.141	-5.085	-5.354	-5.678
-1196.99	-4.962	-4.927	-4.861	-4.774	-4.026	-3.147						-1196.99	-5.281	-5.204	-5.137	-5.081	-5.344	-5.662
-1186.98	-4.971	-4.972	-4.899	-4.779	-4.008	-3.111						-1186.98	-5.237	-5.165	-5.13	-5.124	-5.351	-5.614
-1176.96	-4.943	-4.983	-4.925	-4.811	-4.023	-3.106						-1176.96	-5.174	-5.121	-5.115	-5.146	-5.346	-5.571
-1166.94	-4.907	-5.004	-4.95	-4.81	-4.024	-3.119						-1166.94	-5.1	-5.076	-5.096	-5.152	-5.342	-5.554
-1156.93	-4.922	-5.049	-4.962	-4.755	-3.98	-3.104						-1156.93	-5.051	-5.022	-5.06	-5.149	-5.353	-5.577
-1146.91	-4.938	-5.027	-4.926	-4.719	-3.981	-3.15						-1146.91	-5.03	-4.993	-5.026	-5.112	-5.341	-5.6
-1136.89	-4.957	-4.974	-4.872	-4.709	-4.015	-3.235						-1136.89	-5.063	-5.028	-5.038	-5.079	-5.281	-5.52
-1126.88	-4.993	-5.002	-4.916	-4.784	-4.03	-3.191						-1126.88	-5.148	-5.109	-5.077	-5.048	-5.188	-5.367
-1116.86	-5.009	-5.049	-4.988	-4.884	-4.026	-3.5						-1116.86	-5.19	-5.128	-5.068	-5.008	-5.12	-5.273
-1106.85	-5.014	-5.026	-4.945	-4.828	-3.979	-3.667						-1106.85	-5.171	-5.096	-5.029	-4.965	-5.088	-5.257
-1096.83	-5.043	-5.006	-4.868	-4.692	-3.952	-3.881						-1096.83	-5.093	-5.055	-5.006	-4.949	-5.09	-5.28
-1086.81	-5.094	-5.054	-4.903	-4.712	-4.105	-4.036						-1086.81	-5.01	-5.007	-4.998	-4.985	-5.123	-5.299
-1076.8	-5.075	-5.054	-4.946	-4.809	-4.332	-4.151						-1076.8	-4.949	-4.973	-5.007	-5.048	-5.174	-5.32
-1066.78	-5.025	-4.99	-4.912	-4.825	-4.456	-4.219						-1066.78	-4.952	-4.986	-5.031	-5.087	-5.194	-5.313
-1056.76	-5.009	-4.934	-4.858	-4.807	-4.533	-4.299						-1056.76	-4.993	-5.023	-5.056	-5.094	-5.176	-5.267
-1046.74	-4.991	-4.887	-4.802	-4.758	-4.577	-4.385						-1046.74	-5.038	-5.045	-5.058	-5.077	-5.142	-5.219
-1036.73	-4.974	-4.85	-4.746	-4.677	-4.59	-4.488						-1036.73	-5.067	-5.059	-5.054	-5.05	-5.091	-5.144
-1026.71	-4.95	-4.807	-4.693	-4.618	-4.616	-4.589						-1026.71	-5.056	-5.044	-5.027	-5.01	-5.048	-5.101
-1016.69	-4.949	-4.799	-4.687	-4.62	-4.669	-4.843						-1016.69	-5.101	-5.069	-5.028	-4.981	-5.006	-5.05
-1006.68	-4.949	-4.793	-4.701	-4.663	-4.791	-4.906						-1006.68	-5.148	-5.079	-5.019	-4.968	-4.963	-4.968
-996.661	-4.952	-4.799	-4.765	-4.809	-5.067	-5.045						-996.661	-5.146	-5.026	-4.954	-4.923	-4.916	-4.914
-986.644	-5.059	-4.905	-4.887	-4.968	-5.297	-5.202						-986.644	-5.198	-5.057	-4.942	-4.851	-4.815	-4.793
-976.628	-5.209	-5.04	-4.981	-5.01	-5.323	-5.326						-976.628	-5.27	-5.112	-4.943	-4.765	-4.694	-4.653
-966.611	-5.249	-5.087	-5.016	-5.013	-5.299	-5.445						-966.611	-5.282	-5.094	-4.898	-4.699	-4.639	-4.619
-956.594	-5.212	-5.065	-5.007	-5.01	-5.288	-5.62						-956.594	-5.268	-5.057	-4.855	-4.659	-4.618	-4.622
-946.578	-5.165	-5.03	-4.99	-5.016	-5.277	-5.59						-946.578	-5.246	-5.033	-4.831	-4.64	-4.604	-4.614
-936.561	-5.106	-5.003	-4.992	-5.05	-5.289	-5.574						-936.561	-5.212	-5.017	-4.843	-4.688	-4.632	-4.605
-926.544	-5.079	-5.023	-5.033	-5.098	-5.326	-5.601						-926.544	-5.195	-5.04	-4.895	-4.76	-4.672	-4.598
-916.528	-5.129	-5.102	-5.107	-5.143	-5.359	-5.63						-916.528	-5.225	-5.121	-4.978	-4.804	-4.682	-4.578
-906.511	-5.201	-5.176	-5.163	-5.174	-5.391	-5.667						-906.511	-5.242	-5.185	-5.056	-4.867	-4.715	-4.574
-896.494	-5.237	-5.212	-5.2	-5.215	-5.436	-5.713						-896.494	-5.222	-5.176	-5.077	-4.934	-4.772	-4.605
-886.477	-5.257	-5.217	-5.216	-5.257	-5.454	-5.696						-886.477	-5.202	-5.162	-5.084	-4.976	-4.81	-4.627
-876.461	-5.25	-5.198	-5.191	-5.225	-5.429	-5.686						-876.461	-5.194	-5.169	-5.092	-4.973	-4.821	-4.66
-866.444	-5.224	-5.194	-5.182	-5.188	-5.389	-5.652						-866.444	-5.218	-5.18	-5.082	-4.937	-4.8	-4.666
-856.428	-5.208	-5.174	-5.173	-5.203	-5.353	-5.544						-856.428	-5.269	-5.186	-5.076	-4.943	-4.788	-4.626
-846.411	-5.197	-5.117	-5.12	-5.194	-5.326	-5.479						-846.411	-5.301	-5.177	-5.063	-4.958	-4.793	-4.612
-836.394	-5.159	-5.062	-5.068	-5.164	-5.316	-5.488						-836.394	-5.29	-5.18	-5.059	-4.93	-4.775	-4.613
-826.377	-5.13	-5.04	-5.03	-5.092	-5.273	-5.489						-826.377	-5.264	-5.207	-5.083	-4.904	-4.737	-4.574
-816.361	-5.147	-5.069	-5.021	-5.003	-5.172	-5.394						-816.361	-5.234	-5.224	-5.107	-4.903	-4.723	-4.551
-806.344	-5.181	-5.112	-5.049	-4.993	-5.105	-5.267						-806.344	-5.261	-5.269	-5.157	-4.946	-4.757	-4.574
W												W
X-Distance/Pressure	700 hPa	750 hPa	800 hPa	850 hPa	900 hPa	950 hPa						X-Distance/Pressure	700 hPa	750 hPa	800 hPa	850 hPa	900 hPa	950 hPa
-2399	-0.921	-0.899	-0.713	-0.38	-0.177	-0.017						-2399	0.54	1.189	0.998	0.046	-0.518	-0.947
-2388.98	-1.716	-1.835	-1.802	-1.632	-1.231	-0.76						-2388.98	0.601	1.558	1.825	1.467	0.887	0.23
-2378.97	-0.74	-0.381	-0.007	0.382	0.438	0.38						-2378.97	0.636	1.525	1.899	1.804	1.312	0.682
-2368.95	-1.568	-1.643	-1.639	-1.564	-1.223	-0.798						-2368.95	0.708	1.407	1.652	1.486	1.052	0.527
-2358.93	-0.211	-0.268	-0.376	-0.525	-0.486	-0.384						-2358.93	0.794	1.17	1.208	0.939	0.593	0.222
-2348.91	-0.056	0.095	0.155	0.137	0.1	0.052						-2348.91	0.925	1.216	1.284	1.148	0.829	0.446
-2338.9	-1.106	-1.226	-1.383	-1.578	-1.341	-0.96						-2338.9	1.016	1.267	1.38	1.368	1.074	0.683
-2328.88	0.736	0.778	0.766	0.708	0.551	0.359						-2328.88	1.153	1.357	1.409	1.324	1.018	0.635
-2318.86	1.398	1.078	0.808	0.585	0.405	0.238						-2318.86	1.211	1.344	1.374	1.312	1.031	0.675
-2308.85	1.548	1.686	1.728	1.686	1.329	0.865						-2308.85	1.266	1.465	1.567	1.58	1.282	0.876
-2298.83	2.245	2.175	2.002	1.739	1.297	0.793						-2298.83	1.248	1.47	1.636	1.751	1.469	1.05
-2288.82	2.496	2.698	2.679	2.462	1.88	1.174						-2288.82	1.379	1.619	1.776	1.858	1.544	1.095
-2278.8	2.021	2.109	1.959	1.597	1.115	0.592						-2278.8	1.438	1.679	1.846	1.946	1.623	1.156
-2268.78	1.79	1.829	1.685	1.38	0.964	0.508						-2268.78	1.52	1.739	1.896	1.997	1.665	1.187
-2258.76	1.736	1.839	1.84	1.752	1.374	0.897						-2258.76	1.609	1.79	1.911	1.981	1.641	1.161
-2248.75	1.538	1.797	1.908	1.891	1.507	1.001						-2248.75	1.68	1.791	1.848	1.856	1.516	1.058
-2238.73	1.076	0.687	0.279	-0.147	-0.26	-0.273						-2238.73	1.734	1.78	1.774	1.721	1.384	0.95
-2228.72	-0.478	-0.641	-0.696	-0.658	-0.495	-0.296						-2228.72	1.764	1.767	1.732	1.663	1.331	0.909
-2218.7	-2.67	-2.552	-2.258	-1.807	-1.272	-0.714						-2218.7	1.777	1.761	1.731	1.687	1.357	0.93
-2208.68	-0.462	-0.954	-1.25	-1.373	-1.109	-0.717						-2208.68	1.764	1.741	1.716	1.687	1.357	0.923
-2198.66	-0.079	-0.156	-0.257	-0.378	-0.359	-0.298						-2198.66	1.737	1.706	1.653	1.581	1.243	0.814
-2188.65	-0.853	-0.994	-1.021	-0.945	-0.727	-0.463						-2188.65	1.771	1.716	1.595	1.415	1.058	0.64
-2178.63	-0.975	-1.04	-0.91	-0.605	-0.351	-0.116						-2178.63	1.701	1.645	1.491	1.251	0.898	0.509
-2168.61	-1.09	-0.929	-0.663	-0.301	-0.106	0.031						-2168.61	1.617	1.601	1.439	1.147	0.788	0.407
-2158.6	-0.12	-0.288	-0.462	-0.638	-0.568	-0.425						-2158.6	1.432	1.49	1.4	1.178	0.839	0.461
-2148.58	0.49	0.445	0.332	0.159	0.071	0.014						-2148.58	1.263	1.413	1.414	1.282	0.958	0.569
-2138.56	0.626	0.674	0.681	0.654	0.509	0.325						-2138.56	1.146	1.343	1.408	1.355	1.051	0.664
-2128.55	-0.727	-0.694	-0.709	-0.764	-0.655	-0.494						-2128.55	1.083	1.275	1.351	1.324	1.043	0.679
-2118.53	-0.013	0.066	0.141	0.216	0.203	0.161						-2118.53	1.092	1.27	1.313	1.235	0.952	0.602
-2108.51	0.636	0.675	0.737	0.821	0.706	0.523						-2108.51	1.16	1.414	1.537	1.542	1.237	0.83
-2098.5	1.275	1.028	0.801	0.592	0.408	0.231						-2098.5	1.121	1.36	1.454	1.42	1.126	0.745
-2088.48	1.376	1.133	0.862	0.57	0.35	0.152						-2088.48	1.095	1.421	1.596	1.637	1.325	0.898
-2078.46	0.789	0.722	0.62	0.488	0.353	0.211						-2078.46	1.202	1.49	1.701	1.843	1.55	1.116
-2068.45	0.907	1.009	0.935	0.708	0.467	0.22						-2068.45	1.277	1.545	1.728	1.836	1.527	1.084
-2058.43	0.631	0.568	0.457	0.306	0.184	0.071						-2058.43	1.345	1.422	1.482	1.527	1.266	0.907
-2048.41	1.145	1.495	1.726	1.855	1.528	1.046						-2048.41	1.151	0.91	0.762	0.693	0.575	0.44
-2038.4	1.374	1.035	0.696	0.357	0.179	0.054						-2038.4	1.591	1.725	1.845	1.956	1.616	1.133
-2028.38	0.993	0.572	0.119	-0.362	-0.469	-0.452						-2028.38	0.999	0.889	0.901	1.02	0.869	0.632
-2018.36	0.227	-0.025	-0.207	-0.327	-0.297	-0.221						-2018.36	0.897	0.834	0.896	1.074	0.943	0.712
-2008.35	0.188	0.195	0.16	0.092	0.048	0.01						-2008.35	0.936	0.81	0.914	1.221	1.12	0.886
-1998.33	0.085	0.33	0.527	0.681	0.591	0.416						-1998.33	3.367	-2.762	-2.008	-1.123	-0.619	-0.244
-1988.31	0.072	0.375	0.606	0.776	0.679	0.495						-1988.31	1.064	-0.567	-0.61	-1.096	-1.181	-1.159
-1978.3	-0.11	0.057	0.182	0.27	0.236	0.16						-1978.3	2.678	-2.572	-2.963	-3.764	-3.376	-2.634
-1968.28	-0.001	0.223	0.361	0.426	0.35	0.227						-1968.28	0.045	-1.144	-2.199	-3.219	-2.885	-2.145
-1958.26	0.664	0.957	1.187	1.362	1.154	0.818						-1958.26	0.173	-0.245	-0.568	-0.807	-0.723	-0.547
-1948.25	0.427	0.655	0.723	0.649	0.474	0.266						-1948.25	0.78	-1.152	-1.409	-1.563	-1.279	-0.873
-1938.23	0.266	0.388	0.393	0.298	0.193	0.086						-1938.23	0.479	-0.317	-0.883	-1.254	-1.064	-0.721
-1928.21	-0.204	-0.621	-0.846	-0.909	-0.721	-0.462						-1928.21	2.607	-3.584	-4.272	-4.724	-3.886	-2.674
-1918.2	-5.924	-6.145	-5.719	-4.734	-3.397	-1.952						-1918.2	3.027	-3.369	-3.503	-3.463	-2.722	-1.781
-1908.18	-1.005	-0.567	-0.179	0.172	0.266	0.273						-1908.18	1.272	-1.616	-1.783	-1.796	-1.442	-0.98
-1898.16	0.737	0.541	0.288	-0.013	-0.124	-0.173						-1898.16	2.199	-2.493	-2.545	-2.392	-1.837	-1.165
-1888.15	1.182	1.267	1.212	1.035	0.753	0.434						-1888.15	1.079	-1.158	-1.047	-0.774	-0.482	-0.185
-1878.13	0.34	0.51	0.557	0.498	0.366	0.202						-1878.13	0.16	-0.168	-0.298	-0.258	-0.153	-0.027
-1868.11	-0.025	0.294	0.631	0.982	0.903	0.677						-1868.11	1.414	-2.559	-3.153	-3.291	-2.577	-1.626
-1858.1	0.607	0.6	0.579	0.548	0.426	0.271						-1858.1	3.891	-4.694	-4.8	-4.345	-3.215	-1.893
-1848.08	-0.736	-1.028	-1.219	-1.319	-1.092	-0.76						-1848.08	0.429	0.587	0.736	0.877	0.773	0.598
-1838.06	-1.102	-1.318	-1.435	-1.471	-1.167	-0.758						-1838.06	3.095	3.163	3.003	2.662	1.994	1.229
-1828.05	0.82	0.642	0.475	0.322	0.207	0.101						-1828.05	1.465	-1.238	-1.003	-0.756	-0.542	-0.332
-1818.03	-0.372	-0.561	-0.611	-0.545	-0.391	-0.212						-1818.03	0.736	1.025	1.047	0.858	0.576	0.268
-1808.01	1.103	1.222	1.296	1.33	1.085	0.744						-1808.01	0.886	0.684	0.557	0.499	0.385	0.252
-1798	0.192	-0.131	-0.338	-0.446	-0.376	-0.254						-1798	0.924	-0.967	-0.87	-0.66	-0.434	-0.211
-1787.98	-3.532	-3.506	-3.267	-2.848	-2.118	-1.296						-1787.98	0.397	-0.308	-0.15	0.062	0.129	0.146
-1777.96	0.828	0.808	0.631	0.316	0.123	-0.041						-1777.96	0.523	-0.577	-0.548	-0.449	-0.316	-0.182
-1767.95	-0.455	-0.765	-0.96	-1.061	-0.855	-0.563						-1767.95	0.165	0.13	0.232	0.445	0.454	0.403
-1757.93	0.195	0.541	0.81	1.017	0.875	0.616						-1757.93	2.536	-2.682	-2.496	-2.035	-1.445	-0.811
-1747.91	-1.201	-0.816	-0.418	-0.006	0.137	0.192						-1747.91	2.275	-2.531	-2.466	-2.141	-1.573	-0.931
-1737.9	1.948	2.349	2.516	2.481	1.953	1.264						-1737.9	2.534	-2.265	-1.823	-1.245	-0.783	-0.362
-1727.88	1.682	1.871	1.934	1.889	1.487	0.966						-1727.88	1.551	1.331	0.918	0.348	0.064	-0.158
-1717.86	1.38	1.597	1.568	1.327	0.953	0.533						-1717.86	0.658	-0.544	-0.472	-0.434	-0.322	-0.207
-1707.85	0.181	0.486	0.714	0.878	0.762	0.556						-1707.85	0.406	0.542	0.805	1.173	1.066	0.834
-1697.83	0.203	0.041	-0.031	-0.023	0.004	0.036						-1697.83	3.092	3.592	3.62	3.277	2.435	1.451
-1687.81	-1.186	-1.689	-2.031	-2.236	-1.851	-1.288						-1687.81	2.698	3.43	3.775	3.834	3.024	1.978
-1677.8	-4.567	-4.184	-3.702	-3.132	-2.302	-1.395						-1677.8	2.511	2.857	2.855	2.601	1.935	1.16
-1667.78	-1.818	-1.265	-0.711	-0.159	0.066	0.186						-1667.78	2.725	3.446	3.528	3.122	2.264	1.283
-1657.76	-0.611	-0.355	-0.245	-0.254	-0.226	-0.184						-1657.76	3.687	3.51	3.093	2.501	1.768	0.992
-1647.75	-0.848	-1.32	-1.69	-1.966	-1.65	-1.145						-1647.75	2.406	2.325	2.161	1.943	1.454	0.886
-1637.73	0.924	1.523	1.927	2.164	1.794	1.229						-1637.73	2.636	2.319	1.865	1.32	0.857	0.402
-1627.71	1.573	1.892	2.038	2.037	1.616	1.059						-1627.71	3.677	3.17	2.438	1.548	0.945	0.409
-1617.7	0.178	0.655	0.917	0.993	0.782	0.474						-1617.7	0.837	0.286	0.006	-0.058	-0.005	0.099
-1607.68	-0.232	-0.298	-0.354	-0.398	-0.341	-0.253						-1607.68	1.768	2.202	2.416	2.458	1.916	1.235
-1597.66	-0.108	-0.099	-0.101	-0.111	-0.077	-0.04						-1597.66	0.045	0.361	0.76	1.15	1.013	0.733
-1587.65	-1.268	-1.511	-1.518	-1.321	-0.945	-0.516						-1587.65	1.158	1.393	1.483	1.438	1.115	0.703
-1577.63	-1.098	-1.456	-1.615	-1.611	-1.26	-0.805						-1577.63	1.126	0.379	-0.277	-0.881	-0.85	-0.684
-1567.61	0.481	0.012	-0.379	-0.697	-0.65	-0.492						-1567.61	0.932	0.407	0.094	-0.074	-0.037	0
-1557.6	0.182	0.422	0.561	0.614	0.48	0.287						-1557.6	0.397	-1.331	-1.905	-2.227	-1.78	-1.17
-1547.58	1.02	1.352	1.542	1.612	1.296	0.856						-1547.58	3.999	-4.328	-4.166	-3.665	-2.661	-1.568
-1537.56	1.477	1.064	0.713	0.418	0.238	0.096						-1537.56	2.222	-2.05	-1.671	-1.177	-0.741	-0.334
-1527.55	2.013	1.57	1.076	0.546	0.25	0.014						-1527.55	0.536	0.181	0.015	-0.024	-0.023	0.012
-1517.53	2.848	2.874	2.782	2.595	2.001	1.283						-1517.53	1.664	1.8	1.961	2.143	1.725	1.192
-1507.51	1.864	1.39	1.033	0.782	0.565	0.36						-1507.51	1.845	2.617	3.201	3.666	2.986	2.054
-1497.5	2.444	2.599	2.579	2.417	1.848	1.151						-1497.5	1.303	2.03	2.351	2.401	1.794	1.071
-1487.48	1.334	1.104	0.9	0.719	0.52	0.311						-1487.48	0.545	1.482	1.934	2.097	1.6	0.979
-1477.46	-0.994	-1.447	-1.578	-1.44	-1.042	-0.571						-1477.46	1.202	0.951	0.615	0.261	0.128	-0.004
-1467.45	1.055	1.217	1.286	1.277	1.014	0.666						-1467.45	0.843	-0.811	-0.893	-1.073	-0.779	-0.572
-1457.43	0.352	0.708	0.908	0.98	0.786	0.504						-1457.43	1.387	-0.444	-0.002	0.16	0.087	-0.045
-1447.41	-0.567	-0.074	0.215	0.335	0.277	0.16						-1447.41	1.347	-0.492	0.376	1.217	1.224	1.041
-1437.4	-1.915	-2.043	-2.019	-1.874	-1.419	-0.889						-1437.4	2.493	-1.24	0.178	1.669	1.74	1.445
-1427.38	-0.59	-0.693	-0.696	-0.618	-0.453	-0.262						-1427.38	2.521	-2.301	-1.917	-1.465	-1.004	-0.376
-1417.36	-4.15	-4.981	-5.07	-4.537	-3.353	-1.974						-1417.36	5.448	-5.853	-5.877	-5.664	-4.245	-1.839
-1407.35	1.896	1.869	1.79	1.665	1.289	0.829						-1407.35	8.223	-9.143	-9.101	-8.578	-6.222	-1.898
-1397.33	2.79	2.503	2.124	1.678	1.178	0.666						-1397.33	10.678	-11.221	-10.472	-9.201	-6.359	-1.511
-1387.31	3.255	3.087	2.672	2.059	1.412	0.746						-1387.31	1.526	0.197	-0.661	-1.363	-0.873	1.28
-1377.3	2.946	2.982	2.756	2.322	1.673	0.951						-1377.3	2.104	0.847	-0.797	-2.429	-2.208	-0.702
-1367.28	2.413	2.354	2.265	2.151	1.69	1.109						-1367.28	4.783	-4.699	-4.797	-4.837	-3.53	-0.137
-1357.26	2.118	1.959	1.757	1.522	1.139	0.706						-1357.26	7.65	-7.635	-7.151	-6.358	-4.393	-0.49
-1347.24	0.506	0.269	0.098	-0.02	-0.046	-0.053						-1347.24	10.309	-9.899	-8.931	-7.577	-5.209	-1.106
-1337.23	-0.461	-0.141	0.126	0.355	0.352	0.277						-1337.23	0.899	-0.929	-0.983	-1.026	-0.585	1.508
-1327.21	-0.431	-0.308	-0.026	0.386	0.469	0.454						-1327.21	12.325	-13.099	-12.686	-11.4	-8.269	-3.508
-1317.19	-0.214	-0.229	-0.111	0.119	0.2	0.233						-1317.19	10.979	-9.857	-8.391	-6.792	-4.57	-0.402
-1307.18	0.585	0.702	0.76	0.78	0.607	0.371						-1307.18	10.594	-8.475	-6.683	-5.134	-3.306	0.417
-1297.16	-0.43	-0.807	-1.199	-1.597	-1.42	-1.091						-1297.16	11.34	-9.837	-8.083	-6.365	-4.094	0.533
-1287.14	0.24	0.09	0.054	0.117	0.138	0.151						-1287.14	12.923	-12.018	-10.465	-8.665	-5.888	-0.352
-1277.13	2.516	2.565	2.599	2.634	2.131	1.479						-1277.13	2.096	1.086	-0.031	-1.117	-1.102	-1.024
-1267.11	3.124	2.989	2.681	2.241	1.611	0.937						-1267.11	5.744	4.783	3.429	1.872	1.045	0.006
-1257.1	2.696	2.661	2.422	2.033	1.453	0.824						-1257.1	0.617	0.998	0.974	0.742	0.467	0.192
-1247.08	0.707	0.288	0.002	-0.179	-0.168	-0.11						-1247.08	1.513	-1.053	-0.775	-0.57	-0.406	-0.245
-1237.06	0.746	0.709	0.644	0.539	0.411	0.255						-1237.06	0.052	1.132	2.005	2.655	2.261	1.603
-1227.05	-0.191	-0.387	-0.535	-0.656	-0.552	-0.389						-1227.05	0.991	-0.563	-0.158	0.187	0.255	0.236
-1217.03	0.033	0.15	0.307	0.478	0.465	0.386						-1217.03	0.262	-0.153	0.096	0.402	0.435	0.392
-1207.01	-0.829	-0.312	0.173	0.624	0.639	0.528						-1207.01	0.753	0.391	0.107	-0.133	-0.167	-0.161
-1196.99	-0.384	-0.021	0.287	0.55	0.519	0.4						-1196.99	1.676	1.531	1.407	1.283	1.009	0.67
-1186.98	0.086	0.323	0.5	0.62	0.536	0.387						-1186.98	1.528	0.824	0.407	0.194	0.159	0.157
-1176.96	-1.645	-1.999	-1.976	-1.688	-1.199	-0.659						-1176.96	2.694	2.272	1.881	1.503	1.083	0.645
-1166.94	0.126	0.19	0.219	0.229	0.134	0.039						-1166.94	1.056	0.251	-0.283	-0.604	-0.537	-0.363
-1156.93	0.532	0.834	0.935	0.937	0.718	0.421						-1156.93	0.777	0.401	0.016	-0.391	-0.421	-0.388
-1146.91	-1.668	-2.081	-2.389	-2.669	-2.066	-1.387						-1146.91	1.341	0.995	0.647	0.3	0.12	-0.022
-1136.89	-1.616	-1.455	-1.354	-1.321	-0.995	-0.643						-1136.89	3.351	4.437	4.964	5.094	3.972	2.554
-1126.88	-1.875	-1.179	-0.254	0.787	0.961	0.966						-1126.88	3.209	3.984	4.309	4.316	3.33	2.112
-1116.86	0.049	0.196	0.415	0.643	0.582	0.236						-1116.86	3.395	3.251	2.855	2.286	1.604	0.886
-1106.85	2.036	1.688	0.937	0.036	-0.305	-0.938						-1106.85	1.419	0.939	0.488	0.057	-0.09	-0.169
-1096.83	-3.735	-3.355	-3.249	-3.147	-2.35	-0.342						-1096.83	0.699	-0.109	-0.621	-0.909	-0.774	-0.52
-1086.81	-15.738	-15.026	-13.243	-11.088	-7.426	0.656						-1086.81	0.313	-0.829	-1.001	-0.916	-0.625	-0.304
-1076.8	-5.285	-6.141	-6.165	-5.685	-3.913	0.654						-1076.8	1.175	-1.621	-1.685	-1.466	-1.027	-0.548
-1066.78	-2.772	-3.071	-3.128	-3.01	-2.095	0.693						-1066.78	0.013	0.491	0.876	1.172	1.01	0.72
-1056.76	-1.853	-2.312	-2.559	-2.603	-1.848	0.555						-1056.76	0.834	1.085	1.237	1.309	1.048	0.694
-1046.74	-0.913	-1.111	-1.29	-1.423	-1	0.59						-1046.74	1.727	2.187	2.301	2.14	1.601	0.962
-1036.73	-0.683	-1.026	-1.375	-1.676	-1.275	0.209						-1036.73	3.31	3.466	3.387	3.131	2.379	1.492
-1026.71	-1.529	-1.801	-1.919	-1.902	-1.295	0.521						-1026.71	2.113	1.764	1.29	0.728	0.364	0.069
-1016.69	-3.546	-3.262	-2.774	-2.209	-1.33	0.865						-1016.69	0.493	1.628	2.369	2.809	2.316	1.569
-1006.68	-7.453	-7.548	-7.137	-6.433	-4.428	0.189						-1006.68	3.785	3.441	2.899	2.208	1.521	0.846
-996.661	-18.672	-18.048	-16.108	-13.681	-9.293	-0.274						-996.661	3.543	3.41	2.997	2.368	1.635	0.882
-986.644	-9.77	-7.875	-6.106	-4.477	-2.958	-0.186						-986.644	5.255	6.187	6.505	6.332	4.872	3.055
-976.628	-1.359	-0.177	0.576	1.167	0.973	0.302						-976.628	4.327	4.583	4.392	3.847	2.815	1.646
-966.611	0.835	0.813	0.737	0.646	0.57	0.581						-966.611	1.361	0.987	0.549	0.054	-0.116	-0.212
-956.594	1.111	0.951	0.748	0.498	0.37	0.211						-956.594	1.812	1.617	1.352	1.031	0.704	0.369
-946.578	1.593	1.274	1.048	0.857	0.661	0.441						-946.578	0.603	0.273	0.039	-0.118	-0.129	-0.106
-936.561	-0.688	-1.012	-1.044	-0.896	-0.613	-0.308						-936.561	2.038	-1.943	-1.575	-0.983	-0.541	-0.138
-926.544	-3.122	-2.868	-2.41	-1.821	-1.242	-0.663						-926.544	2.737	-2.3	-1.729	-1.046	-0.598	-0.219
-916.528	-3.784	-2.825	-1.961	-1.18	-0.708	-0.3						-916.528	2.56	-1.479	-0.48	0.453	0.651	0.621
-906.511	-3.14	-2.691	-2.249	-1.791	-1.299	-0.764						-906.511	3.529	-3.334	-2.831	-2.072	-1.36	-0.667
-896.494	-2.823	-2.656	-2.282	-1.728	-1.17	-0.617						-896.494	0.877	-0.947	-0.905	-0.768	-0.54	-0.286
-886.477	1.703	1.73	1.694	1.586	1.241	0.81						-886.477	1.176	-1.169	-1.03	-0.779	-0.521	-0.264
-876.461	1.399	0.966	0.503	0.016	-0.15	-0.26						-876.461	0.56	-0.474	-0.498	-0.61	-0.547	-0.442
-866.444	2.965	3.009	2.985	2.9	2.28	1.494						-866.444	1.517	1.855	1.899	1.699	1.258	0.742
-856.428	3.608	3.335	3.004	2.622	1.974	1.246						-856.428	0.13	0.46	0.696	0.856	0.738	0.537
-846.411	2.827	2.431	1.927	1.332	0.855	0.418						-846.411	0.268	0.153	0.006	-0.162	-0.19	-0.175
-836.394	0.61	-0.03	-0.524	-0.877	-0.806	-0.607						-836.394	1.14	1.099	1.024	0.925	0.683	0.399
-826.377	3.504	3.514	3.158	2.509	1.735	0.912						-826.377	1.85	1.87	1.907	1.965	1.578	1.055
-816.361	4.148	4.582	4.639	4.401	3.375	2.121						-816.361	0.646	-0.773	-0.767	-0.653	-0.469	-0.275
-806.344	1.027	1.608	1.981	2.196	1.81	1.247						-806.344	-5.661	-4.489	-3.351	-2.238	-1.417	-0.688
Fig. 3c	Times =-48 h
RH
X-distance/Y-Distance	-2399	-2388.98	-2378.97	-2368.95	-2358.93	-2348.91	-2338.9	-2328.88	-2318.86	-2308.85	-2298.83	-2288.82	-2278.8	-2268.78	-2258.76	-2248.75	-2238.73	-2228.72	-2218.7	-2208.68	-2198.66	-2188.65	-2178.63	-2168.61	-2158.6	-2148.58	-2138.56	-2128.55	-2118.53	-2108.51	-2098.5	-2088.48	-2078.46	-2068.45	-2058.43	-2048.41	-2038.4	-2028.38	-2018.36	-2008.35	-1998.33	-1988.31	-1978.3	-1968.28	-1958.26	-1948.25	-1938.23	-1928.21	-1918.2
-896.494	96.79	97.468	97.533	97.087	94.89	91.466	88.777	86.204	83.393	80.419	78.355	79.696	84.826	89.287	89.123	86.644	86.212	88.866	93.098	96.654	97.336	97.439	98.364	98.907	99.156	99.353	97.744	95.008	96.093	96.968	97.063	96.869	94.817	91.338	84.263	71.895	56.554	47.842	55.585	74.792	80.873	70.915	57.371	52.595	63.085	62.392	42.546	38.096	47.562
-886.477	95.74	95.347	94.572	93.352	91.474	89.259	87.349	85.694	84.129	82.719	82.033	82.966	85.48	87.946	88.929	88.995	89.613	91.341	93.662	95.622	96.529	96.962	97.426	97.75	97.913	97.886	97.293	96.508	96.661	96.834	96.554	95.651	93.554	89.938	83.97	75.383	65.96	59.965	60.836	66.124	67.876	64.002	58.507	56.198	58.221	57.352	51.869	50.588	54.075
-876.461	94.865	93.676	92.214	90.558	88.815	87.248	86.122	85.38	84.798	84.287	84.111	84.733	86.235	88.033	89.478	90.544	91.628	92.942	94.323	95.421	96.026	96.319	96.512	96.647	96.76	96.859	96.864	96.84	96.957	96.9	96.412	95.323	93.364	90.216	85.416	78.864	71.532	65.538	62.665	62.361	62.004	60.341	58.352	57.65	58.489	58.885	58.331	59.027	61.35
-866.444	94.374	92.459	90.445	88.498	86.854	85.762	85.323	85.348	85.472	85.462	85.452	85.848	86.914	88.486	90.155	91.644	92.908	93.979	94.827	95.375	95.608	95.631	95.572	95.526	95.596	95.846	96.233	96.645	96.932	96.884	96.36	95.295	93.573	90.953	87.04	81.583	74.995	68.56	63.774	61.189	60.112	59.705	59.792	60.629	62.155	63.652	64.825	66.093	67.663
-856.428	94.027	91.67	89.295	87.178	85.641	84.925	85.026	85.616	86.202	86.458	86.485	86.723	87.569	89.039	90.795	92.439	93.733	94.622	95.133	95.317	95.244	95.011	94.726	94.512	94.518	94.847	95.45	96.11	96.561	96.59	96.128	95.184	93.728	91.568	88.306	83.548	77.387	70.775	65.238	61.93	60.947	61.61	63.211	65.347	67.63	69.572	70.857	71.64	72.132
-846.411	93.909	91.34	88.79	86.609	85.166	84.697	85.136	86.064	86.917	87.332	87.398	87.572	88.299	89.669	91.384	93.01	94.241	94.983	95.288	95.254	94.986	94.582	94.144	93.805	93.731	94.039	94.669	95.377	95.865	95.945	95.585	94.834	93.685	91.96	89.259	85.118	79.465	73.091	67.55	64.302	63.783	65.338	67.949	70.782	73.221	74.722	75.146	74.755	74.075
-836.394	94.202	91.445	88.851	86.675	85.272	84.882	85.429	86.484	87.476	88.038	88.229	88.455	89.132	90.368	91.918	93.388	94.483	95.105	95.301	95.172	94.829	94.372	93.899	93.526	93.398	93.607	94.098	94.653	95.03	95.093	94.849	94.341	93.545	92.275	90.139	86.661	81.68	75.862	70.732	67.874	67.872	70.033	73.071	75.876	77.648	77.981	76.929	75.191	73.474
-826.377	94.392	91.744	89.274	87.148	85.709	85.226	85.677	86.697	87.768	88.521	88.946	89.336	90.015	91.084	92.365	93.56	94.445	94.942	95.087	94.959	94.66	94.288	93.926	93.653	93.548	93.657	93.932	94.23	94.404	94.403	94.25	93.966	93.489	92.629	91.019	88.191	83.928	78.781	74.199	71.795	72.205	74.659	77.647	79.814	80.382	79.106	76.496	73.516	71.152
-816.361	94.161	92.077	89.878	87.815	86.263	85.552	85.765	86.658	87.79	88.781	89.516	90.138	90.853	91.736	92.679	93.502	94.086	94.413	94.524	94.476	94.343	94.199	94.099	94.06	94.085	94.167	94.273	94.342	94.332	94.25	94.119	93.922	93.58	92.92	91.62	89.239	85.535	80.983	76.934	74.95	75.64	78.149	80.781	82.07	81.277	78.525	74.606	70.833	68.163
-806.344	94.151	92.595	90.616	88.564	86.834	85.82	85.729	86.456	87.641	88.879	89.93	90.785	91.539	92.238	92.821	93.214	93.419	93.517	93.593	93.696	93.845	94.055	94.318	94.593	94.826	94.976	95.03	94.994	94.888	94.734	94.52	94.193	93.678	92.849	91.456	89.125	85.669	81.545	78.002	76.436	77.322	79.711	81.859	82.289	80.46	76.707	72.133	68.048	65.451
-796.327	95.183	93.471	91.469	89.341	87.406	86.081	85.687	86.246	87.466	88.9	90.195	91.214	91.975	92.499	92.757	92.742	92.566	92.424	92.483	92.792	93.299	93.916	94.551	95.12	95.553	95.818	95.926	95.915	95.814	95.608	95.225	94.569	93.574	92.177	90.217	87.468	83.896	80.04	77.011	75.912	76.947	79.098	80.716	80.535	78.192	74.232	69.715	65.897	63.6
-786.311	96.763	94.448	92.277	90.051	87.95	86.385	85.749	86.165	87.385	88.924	90.335	91.398	92.099	92.463	92.481	92.182	91.74	91.445	91.54	92.079	92.932	93.896	94.798	95.536	96.074	96.429	96.639	96.741	96.724	96.506	95.939	94.879	93.248	91.011	88.115	84.537	80.521	76.749	74.193	73.549	74.682	76.537	77.733	77.319	75.17	71.796	68.094	64.968	63.113
-776.294	97.575	94.98	92.769	90.544	88.401	86.731	85.965	86.282	87.466	89.007	90.397	91.377	91.941	92.156	92.047	91.655	91.163	90.887	91.096	91.839	92.926	94.069	95.043	95.766	96.275	96.655	96.972	97.233	97.364	97.203	96.537	95.161	92.947	89.837	85.851	81.2	76.45	72.492	70.163	69.783	70.903	72.519	73.586	73.518	72.297	70.291	67.961	65.826	64.362
-766.277	96.853	94.762	92.787	90.721	88.695	87.089	86.322	86.593	87.711	89.17	90.443	91.26	91.644	91.727	91.591	91.29	90.969	90.89	91.28	92.158	93.305	94.404	95.237	95.775	96.142	96.494	96.915	97.367	97.698	97.683	97.054	95.557	92.979	89.185	84.209	78.448	72.772	68.275	65.744	65.236	66.15	67.624	68.966	69.847	70.241	70.161	69.572	68.509	67.314
-756.26	95.447	94.094	92.451	90.63	88.846	87.445	86.785	87.045	88.065	89.389	90.514	91.172	91.405	91.402	91.31	91.202	91.175	91.388	91.97	92.887	93.919	94.783	95.319	95.573	95.747	96.052	96.574	97.226	97.791	97.984	97.519	96.098	93.432	89.277	83.625	76.969	70.382	65.118	61.958	60.875	61.293	62.593	64.404	66.564	68.892	70.972	72.195	72.178	71.155
-746.244	94.612	93.52	92.053	90.451	88.951	87.822	87.316	87.56	88.438	89.59	90.584	91.164	91.356	91.354	91.347	91.436	91.685	92.154	92.867	93.728	94.532	95.065	95.254	95.22	95.215	95.473	96.075	96.903	97.684	98.104	97.857	96.646	94.125	89.969	84.102	77.026	69.874	63.938	59.992	58.017	57.589	58.401	60.407	63.577	67.565	71.52	74.331	75.253	74.468
-736.227	94.594	93.311	91.84	90.377	89.121	88.242	87.866	88.053	88.733	89.676	90.566	91.171	91.461	91.571	91.673	91.892	92.292	92.89	93.631	94.376	94.932	95.159	95.065	94.821	94.69	94.9	95.532	96.461	97.402	98.01	97.985	97.031	94.811	90.972	85.399	78.535	71.428	65.265	60.72	57.787	56.218	56.038	57.538	60.872	65.62	70.659	74.532	76.264	75.969
-726.21	94.95	93.429	91.904	90.509	89.402	88.679	88.358	88.432	88.868	89.572	90.367	91.065	91.558	91.863	92.078	92.332	92.732	93.312	93.999	94.625	95.006	95.052	94.818	94.488	94.296	94.452	95.046	95.986	96.998	97.739	97.892	97.192	95.34	92.032	87.151	81.054	74.602	68.752	64.004	60.303	57.53	55.973	56.239	58.707	63.038	68.077	72.312	74.704	75.284
-716.194	95.32	93.73	92.19	90.809	89.736	89.039	88.683	88.606	88.794	89.26	89.96	90.76	91.484	92.006	92.312	92.521	92.801	93.263	93.859	94.416	94.747	94.778	94.572	94.281	94.094	94.191	94.692	95.559	96.566	97.368	97.646	97.149	95.651	92.929	88.896	83.812	78.319	73.122	68.532	64.423	60.712	57.825	56.556	57.48	60.44	64.501	68.409	71.289	73.05
-706.177	95.652	94.09	92.568	91.153	90.002	89.211	88.741	88.507	88.493	88.771	89.392	90.275	91.197	91.903	92.268	92.386	92.495	92.793	93.293	93.831	94.221	94.376	94.33	94.179	94.047	94.093	94.469	95.21	96.141	96.938	97.269	96.904	95.676	93.451	90.17	85.997	81.38	76.837	72.579	68.449	64.339	60.643	58.159	57.515	58.733	61.245	64.3	67.382	70.333
-696.16	95.832	94.394	92.908	91.422	90.116	89.14	88.502	88.122	87.98	88.157	88.748	89.704	90.778	91.628	92.04	92.08	92.026	92.155	92.542	93.064	93.542	93.878	94.056	94.096	94.052	94.06	94.306	94.891	95.697	96.419	96.729	96.404	95.335	93.451	90.7	87.147	83.091	78.966	75.027	71.182	67.293	63.592	60.666	59.006	58.692	59.527	61.359	64.183	67.871
-686.144	95.958	94.625	93.171	91.602	90.108	88.897	88.046	87.521	87.304	87.465	88.092	89.14	90.349	91.335	91.831	91.86	91.707	91.683	91.921	92.358	92.862	93.338	93.724	93.955	94.012	94.001	94.132	94.559	95.21	95.804	96.016	95.646	94.628	92.938	90.504	87.286	83.469	79.491	75.769	72.398	69.248	66.325	63.846	61.964	60.646	59.949	60.307	62.29	65.973
-676.127	96.004	94.807	93.413	91.796	90.134	88.674	87.568	86.86	86.566	86.747	87.458	88.63	89.99	91.146	91.798	91.926	91.769	91.628	91.678	91.933	92.343	92.853	93.369	93.751	93.903	93.894	93.944	94.241	94.747	95.191	95.262	94.78	93.729	92.115	89.837	86.757	82.969	78.96	75.368	72.542	70.426	68.798	67.432	66.018	64.262	62.338	61.143	61.844	64.843
-666.11	96.105	94.998	93.724	92.15	90.397	88.714	87.321	86.362	85.926	86.088	86.876	88.182	89.717	91.086	91.976	92.31	92.253	92.057	91.91	91.912	92.116	92.534	93.073	93.535	93.756	93.763	93.775	93.998	94.408	94.742	94.687	94.084	92.948	91.311	89.053	85.973	82.11	78.002	74.487	72.169	71.095	70.867	70.855	70.289	68.576	65.867	63.388	62.773	64.825
-656.093	96.011	95.139	94.12	92.731	91.014	89.184	87.514	86.245	85.57	85.615	86.407	87.81	89.514	91.121	92.299	92.912	93.038	92.857	92.553	92.291	92.231	92.464	92.921	93.373	93.603	93.607	93.604	93.811	94.21	94.527	94.436	93.767	92.538	90.792	88.425	85.234	81.246	77.032	73.557	71.607	71.325	72.212	73.353	73.673	72.338	69.445	66.307	64.834	66.086
-646.077	95.629	95.139	94.518	93.46	91.927	90.082	88.207	86.628	85.641	85.456	86.134	87.545	89.373	91.204	92.675	93.589	93.937	93.831	93.437	92.965	92.652	92.663	92.96	93.302	93.449	93.388	93.347	93.567	94.033	94.451	94.448	93.808	92.51	90.603	88.033	84.659	80.529	76.215	72.724	70.946	71.093	72.608	74.451	75.423	74.644	72.125	69.108	67.432	68.248
-636.06	94.649	94.907	94.79	94.155	92.938	91.228	89.286	87.471	86.164	85.661	86.103	87.408	89.279	91.286	93.021	94.215	94.784	94.784	94.368	93.77	93.273	93.085	93.19	93.35	93.321	93.104	92.966	93.18	93.746	94.338	94.521	93.99	92.669	90.607	87.827	84.267	80.003	75.568	71.973	70.173	70.436	72.174	74.28	75.598	75.329	73.492	71.099	69.735	70.38
-626.043	94.141	94.651	94.887	94.651	93.81	92.371	90.517	88.6	87.026	86.176	86.285	87.371	89.192	91.313	93.265	94.698	95.457	95.563	95.169	94.527	93.939	93.623	93.566	93.531	93.282	92.849	92.543	92.695	93.324	94.089	94.48	94.111	92.834	90.709	87.81	84.138	79.744	75.112	71.263	69.27	69.49	71.293	73.49	74.949	75.026	73.772	72.035	71.044	71.589
-616.027	93.652	94.302	94.766	94.848	94.384	93.29	91.666	89.784	88.043	86.863	86.594	87.381	89.071	91.242	93.356	94.974	95.875	96.059	95.697	95.065	94.469	94.115	93.975	93.805	93.378	92.735	92.236	92.254	92.867	93.73	94.301	94.119	92.996	90.967	88.123	84.433	79.887	74.904	70.593	68.241	68.383	70.354	72.786	74.446	74.726	73.747	72.256	71.318	71.587
-606.01	93.053	93.87	94.457	94.751	94.6	93.874	92.56	90.836	89.033	87.592	86.959	87.421	88.931	91.086	93.291	95.02	95.993	96.205	95.856	95.251	94.697	94.38	94.249	94.054	93.553	92.793	92.129	91.989	92.498	93.37	94.058	94.086	93.226	91.484	88.869	85.253	80.492	74.983	69.983	67.113	67.18	69.527	72.532	74.677	75.217	74.246	72.529	71.142	70.837
-595.993	92.72	93.517	94.072	94.44	94.508	94.105	93.135	91.648	89.89	88.287	87.365	87.535	88.85	90.927	93.128	94.862	95.815	95.993	95.627	95.046	94.555	94.316	94.264	94.136	93.691	92.934	92.206	91.931	92.306	93.104	93.843	94.061	93.531	92.19	89.934	86.442	81.437	75.286	69.459	65.948	65.911	68.757	72.617	75.584	76.598	75.623	73.439	71.266	70.099
-585.977	92.97	93.379	93.721	94.036	94.217	94.072	93.425	92.217	90.587	88.935	87.834	87.79	88.924	90.868	92.955	94.571	95.404	95.489	95.087	94.536	94.124	93.985	94.038	94.032	93.717	93.08	92.393	92.068	92.318	93.002	93.706	94.04	93.79	92.855	90.972	87.641	82.418	75.672	69.038	64.856	64.628	67.911	72.664	76.608	78.319	77.546	75.025	72.082	69.953
-575.96	93.501	93.382	93.441	93.643	93.865	93.904	93.533	92.599	91.152	89.546	88.379	88.207	89.19	90.964	92.852	94.247	94.881	94.834	94.393	93.893	93.588	93.574	93.749	93.868	93.707	93.23	92.67	92.366	92.531	93.068	93.652	93.973	93.876	93.22	91.638	88.453	83.112	75.942	68.686	63.903	63.39	66.889	72.317	77.139	79.642	79.358	76.909	73.57	70.668
-565.943	93.852	93.342	93.197	93.313	93.554	93.72	93.561	92.867	91.615	90.114	88.958	88.726	89.595	91.199	92.858	93.995	94.394	94.192	93.71	93.276	93.11	93.257	93.571	93.807	93.763	93.428	92.995	92.744	92.839	93.207	93.605	93.812	93.725	93.197	91.769	88.678	83.286	75.895	68.251	63.015	62.166	65.643	71.418	76.867	80.119	80.577	78.688	75.527	72.264
-555.927	93.68	93.082	92.912	93.027	93.304	93.564	93.561	93.058	91.983	90.599	89.482	89.221	90.007	91.476	92.949	93.865	94.049	93.689	93.145	92.762	92.74	93.065	93.529	93.85	93.858	93.58	93.214	92.984	93.002	93.205	93.416	93.498	93.375	92.866	91.46	88.347	82.891	75.381	67.537	62.009	60.866	64.185	70.053	75.87	79.766	81.09	80.142	77.672	74.54
-545.91	92.661	92.515	92.526	92.726	93.066	93.407	93.523	93.168	92.235	90.944	89.849	89.547	90.258	91.639	93.01	93.803	93.847	93.354	92.727	92.351	92.43	92.905	93.484	93.838	93.803	93.471	93.072	92.807	92.745	92.828	92.945	93.003	92.914	92.418	90.945	87.695	82.09	74.466	66.519	60.848	59.513	62.67	68.502	74.51	78.897	81.051	81.144	79.628	76.987
-535.893	91.52	91.877	92.077	92.37	92.779	93.196	93.412	93.173	92.344	91.102	89.977	89.582	90.189	91.501	92.849	93.637	93.655	93.103	92.41	92.004	92.12	92.668	93.296	93.61	93.455	92.975	92.456	92.108	91.985	92.038	92.196	92.387	92.452	92.03	90.482	87.049	81.258	73.529	65.547	59.834	58.396	61.407	67.142	73.207	77.909	80.672	81.608	80.958	78.944
-525.876	91.337	91.474	91.644	91.965	92.426	92.915	93.215	93.065	92.299	91.055	89.835	89.271	89.702	90.911	92.266	93.141	93.266	92.785	92.106	91.683	91.78	92.322	92.927	93.172	92.887	92.251	91.594	91.155	90.998	91.093	91.393	91.809	92.107	91.814	90.251	86.713	80.847	73.131	65.211	59.495	57.924	60.712	66.247	72.245	77.057	80.111	81.484	81.367	79.892
-515.86	91.454	91.15	91.227	91.557	92.06	92.6	92.954	92.85	92.103	90.815	89.452	88.652	88.822	89.848	91.175	92.179	92.524	92.263	91.735	91.363	91.43	91.906	92.453	92.657	92.339	91.657	90.945	90.46	90.293	90.441	90.875	91.488	91.983	91.824	90.327	86.865	81.158	73.678	65.931	60.172	58.297	60.646	65.799	71.582	76.32	79.356	80.749	80.773	79.659
-505.843	90.708	90.618	90.833	91.24	91.779	92.325	92.668	92.545	91.773	90.424	88.918	87.869	87.729	88.492	89.712	90.817	91.432	91.513	91.278	91.062	91.132	91.524	92.003	92.23	92.019	91.474	90.863	90.424	90.266	90.428	90.904	91.586	92.157	92.079	90.712	87.495	82.173	75.108	67.59	61.675	59.265	60.914	65.467	70.868	75.366	78.168	79.316	79.232	78.346
-495.826	89.148	90.001	90.601	91.143	91.683	92.153	92.385	92.162	91.327	89.939	88.359	87.141	86.732	87.205	88.236	89.349	90.187	90.636	90.786	90.837	90.99	91.327	91.745	92.026	92.015	91.739	91.365	91.064	90.95	91.089	91.511	92.126	92.645	92.576	91.344	88.438	83.565	76.929	69.571	63.371	60.259	61.032	64.807	69.65	73.756	76.228	77.096	76.908	76.249
-485.81	88.154	89.841	90.748	91.35	91.796	92.078	92.093	91.694	90.78	89.413	87.891	86.669	86.132	86.372	87.164	88.151	89.062	89.785	90.321	90.723	91.074	91.443	91.827	92.146	92.309	92.303	92.194	92.078	92.043	92.173	92.51	92.999	93.392	93.274	92.135	89.48	84.95	78.587	71.24	64.658	60.809	60.675	63.582	67.717	71.314	73.481	74.258	74.199	73.878
-475.793	89.197	90.559	91.341	91.804	92.027	92.019	91.74	91.128	90.147	88.874	87.552	86.519	86.047	86.173	86.715	87.439	88.216	89.029	89.867	90.661	91.335	91.866	92.282	92.606	92.839	92.979	93.049	93.09	93.163	93.331	93.635	94.016	94.283	94.094	92.999	90.503	86.168	79.912	72.451	65.463	60.931	59.94	61.95	65.294	68.353	70.355	71.351	71.752	71.908
-465.776	91.597	91.799	92.127	92.291	92.202	91.854	91.269	90.456	89.44	88.318	87.287	86.577	86.318	86.44	86.749	87.11	87.573	88.292	89.316	90.499	91.592	92.424	92.969	93.301	93.504	93.64	93.748	93.868	94.044	94.308	94.649	94.994	95.179	94.938	93.887	91.53	87.362	81.191	73.628	66.275	61.108	59.275	60.371	62.918	65.519	67.559	69.057	70.172	70.876
-455.76	93.088	92.714	92.714	92.584	92.174	91.507	90.661	89.702	88.692	87.736	86.999	86.627	86.618	86.782	86.88	86.855	86.936	87.463	88.589	90.123	91.668	92.886	93.656	94.043	94.187	94.221	94.25	94.359	94.603	94.979	95.417	95.795	95.966	95.729	94.776	92.634	88.744	82.798	75.261	67.616	61.808	59.081	59.241	61.067	63.374	65.629	67.76	69.635	70.889
-445.743	92.807	92.984	92.971	92.632	91.945	91.012	89.976	88.939	87.968	87.158	86.648	86.527	86.702	86.891	86.815	86.478	86.244	86.602	87.786	89.591	91.522	93.121	94.163	94.67	94.788	94.702	94.594	94.623	94.881	95.352	95.904	96.367	96.588	96.423	95.635	93.79	90.292	84.704	77.308	69.425	62.957	59.305	58.575	59.843	62.054	64.635	67.34	69.86	71.585
-435.726	92.651	93.186	93.133	92.604	91.678	90.529	89.357	88.288	87.374	86.678	86.31	86.325	86.587	86.774	86.602	86.106	85.715	85.979	87.174	89.103	91.258	93.129	94.427	95.097	95.253	95.09	94.852	94.771	94.996	95.515	96.167	96.735	97.053	96.998	96.386	94.81	91.653	86.374	79.095	70.982	63.908	59.436	57.997	58.936	61.256	64.205	67.381	70.362	72.528
-425.709	93.865	93.751	93.434	92.707	91.583	90.26	88.98	87.891	87.028	86.418	86.134	86.209	86.503	86.706	86.548	86.07	85.677	85.891	86.989	88.831	90.98	92.964	94.453	95.312	95.574	95.416	95.107	94.938	95.105	95.622	96.323	96.974	97.381	97.418	96.894	95.413	92.344	87.123	79.807	71.484	63.987	58.978	57.122	57.987	60.562	63.92	67.467	70.834	73.408
-415.693	94.822	94.297	93.828	93.01	91.784	90.348	88.978	87.85	87.007	86.452	86.225	86.342	86.677	86.952	86.923	86.594	86.28	86.411	87.26	88.792	90.722	92.666	94.284	95.342	95.781	95.724	95.441	95.244	95.36	95.826	96.502	97.155	97.582	97.608	97.003	95.339	92.014	86.539	79.052	70.642	63.069	57.949	56.037	57.032	59.945	63.665	67.508	71.116	74.02
-405.676	94.769	94.505	94.166	93.435	92.249	90.796	89.366	88.175	87.299	86.753	86.562	86.729	87.14	87.553	87.729	87.61	87.383	87.372	87.856	88.937	90.514	92.324	94.014	95.268	95.927	96.055	95.894	95.744	95.826	96.201	96.761	97.31	97.627	97.489	96.584	94.458	90.576	84.633	76.967	68.733	61.552	56.838	55.26	56.579	59.802	63.731	67.571	71.091	73.94
-395.659	94.419	94.428	94.337	93.83	92.822	91.462	90.027	88.761	87.797	87.198	87.003	87.215	87.727	88.311	88.72	88.824	88.687	88.536	88.66	89.291	90.496	92.119	93.818	95.217	96.086	96.429	96.442	96.38	96.439	96.688	97.062	97.402	97.49	97.036	95.655	92.869	88.258	81.766	74.004	66.215	59.845	55.998	55.126	56.917	60.359	64.158	67.52	70.346	72.573
-385.643	93.687	94.045	94.253	94.039	93.3	92.128	90.752	89.424	88.34	87.632	87.383	87.609	88.209	88.96	89.597	89.929	89.923	89.731	89.639	89.954	90.854	92.267	93.886	95.325	96.323	96.837	97.004	97.019	97.042	97.146	97.305	97.397	97.196	96.365	94.453	90.979	85.642	78.633	70.815	63.53	58.075	55.25	55.218	57.49	60.938	64.229	66.609	68.238	69.388
-375.626	92.726	93.428	93.913	93.985	93.535	92.596	91.332	89.98	88.782	87.942	87.602	87.805	88.461	89.351	90.193	90.754	90.941	90.852	90.747	90.941	91.649	92.854	94.306	95.663	96.67	97.256	97.499	97.54	97.505	97.473	97.445	97.323	96.875	95.73	93.409	89.439	83.595	76.212	68.301	61.274	56.365	54.198	54.701	57.154	60.291	62.76	63.958	64.28	64.334
-365.609	91.776	92.724	93.413	93.701	93.49	92.768	91.638	90.307	89.037	88.09	87.661	87.827	88.515	89.509	90.517	91.284	91.693	91.81	91.852	92.093	92.727	93.759	95.005	96.19	97.099	97.651	97.884	97.898	97.804	97.68	97.543	97.295	96.711	95.421	92.958	88.865	82.926	75.454	67.431	60.254	55.185	52.875	53.188	55.253	57.7	59.234	59.39	58.727	58.039
-355.593	90.871	92.085	92.901	93.303	93.23	92.654	91.638	90.358	89.077	88.082	87.606	87.755	88.47	89.539	90.666	91.592	92.197	92.535	92.788	93.168	93.816	94.736	95.79	96.779	97.533	97.984	98.153	98.127	98.004	97.86	97.699	97.428	96.832	95.589	93.282	89.484	83.919	76.738	68.696	61.053	55.135	51.809	51.107	52.185	53.673	54.346	53.82	52.644	51.607
-345.576	90.466	91.735	92.543	92.928	92.861	92.323	91.362	90.135	88.89	87.915	87.454	87.626	88.38	89.508	90.717	91.751	92.501	93.019	93.463	93.993	94.696	95.555	96.465	97.28	97.882	98.223	98.332	98.289	98.186	98.077	97.955	97.722	97.207	96.147	94.205	90.982	86.125	79.541	71.644	63.442	56.308	51.428	49.192	48.966	49.469	49.536	48.732	47.429	46.279
-335.559	90.728	91.78	92.429	92.667	92.472	91.847	90.858	89.653	88.465	87.561	87.17	87.407	88.222	89.412	90.689	91.805	92.655	93.296	93.872	94.51	95.258	96.082	96.889	97.576	98.067	98.342	98.439	98.429	98.381	98.328	98.249	98.07	97.661	96.829	95.295	92.684	88.572	82.646	74.977	66.296	57.983	51.548	47.805	46.422	46.256	46.136	45.473	44.339	43.164
-325.543	91.407	92.153	92.555	92.548	92.113	91.289	90.182	88.954	87.822	87.02	86.746	87.091	87.999	89.267	90.613	91.791	92.699	93.394	94.021	94.699	95.458	96.244	96.974	97.577	98.017	98.298	98.456	98.533	98.564	98.554	98.492	98.338	98.012	97.356	96.11	93.898	90.251	84.729	77.186	68.159	59.024	51.533	46.852	44.922	44.704	44.968	44.891	44.209	43.099
-315.526	92.375	92.748	92.858	92.554	91.806	90.704	89.413	88.129	87.056	86.389	86.279	86.783	87.823	89.186	90.587	91.778	92.66	93.307	93.885	94.525	95.246	95.981	96.649	97.206	97.654	98.017	98.313	98.537	98.669	98.698	98.63	98.471	98.172	97.572	96.38	94.186	90.515	84.93	77.275	68.055	58.654	50.928	46.211	44.58	45.036	46.248	47.157	47.174	46.226
-305.509	93.38	93.409	93.245	92.638	91.556	90.145	88.649	87.311	86.331	85.854	85.971	86.685	87.883	89.333	90.737	91.847	92.579	93.044	93.454	93.967	94.601	95.27	95.887	96.431	96.937	97.444	97.943	98.369	98.644	98.735	98.67	98.49	98.151	97.459	96.048	93.461	89.256	83.152	75.192	66.016	57.009	49.94	46.066	45.444	47.058	49.501	51.531	52.309	51.543
-295.492	94.099	93.973	93.607	92.74	91.348	89.649	87.976	86.634	85.817	85.61	86.018	86.975	88.323	89.809	91.132	92.052	92.513	92.676	92.81	93.111	93.601	94.183	94.763	95.327	95.933	96.623	97.362	98.027	98.486	98.676	98.638	98.424	97.984	97.063	95.22	91.946	86.894	80.049	71.812	63.038	55.046	49.307	46.778	47.378	50.101	53.553	56.428	57.734	57.049
-285.476	94.731	94.388	93.865	92.799	91.163	89.235	87.447	86.174	85.605	85.747	86.497	87.696	89.142	90.582	91.735	92.392	92.527	92.339	92.14	92.163	92.456	92.926	93.478	94.095	94.826	95.706	96.673	97.57	98.219	98.532	98.527	98.262	97.666	96.448	94.098	90.095	84.214	76.759	68.51	60.52	53.922	49.728	48.469	49.916	53.158	56.958	60.067	61.477	60.716
-275.459	94.986	94.518	93.94	92.777	90.991	88.917	87.08	85.931	85.663	86.198	87.304	88.716	90.191	91.503	92.435	92.825	92.669	92.17	91.65	91.373	91.43	91.764	92.288	92.966	93.815	94.843	95.977	97.047	97.854	98.271	98.296	97.961	97.201	95.712	92.973	88.474	82.116	74.456	66.561	59.561	54.328	51.375	50.834	52.399	55.358	58.717	61.403	62.482	61.56
-265.442	94.38	94.244	93.802	92.677	90.859	88.729	86.883	85.852	85.852	86.746	88.177	89.764	91.225	92.379	93.094	93.275	92.93	92.227	91.463	90.915	90.73	90.911	91.387	92.094	93.003	94.095	95.299	96.457	97.363	97.866	97.918	97.542	96.676	95.056	92.19	87.617	81.306	73.934	66.658	60.571	56.278	53.923	53.388	54.397	56.456	58.82	60.596	61.039	59.903
-255.426	93.514	93.748	93.526	92.554	90.829	88.726	86.877	85.882	86.017	87.139	88.808	90.538	91.99	93.016	93.573	93.64	93.228	92.455	91.56	90.819	90.427	90.449	90.838	91.507	92.389	93.446	94.624	95.792	96.756	97.339	97.461	97.12	96.283	94.733	92.059	87.847	82.078	75.372	68.802	63.325	59.38	56.95	55.879	55.99	56.948	58.129	58.784	58.375	56.924
-245.409	92.838	93.197	93.192	92.464	90.95	88.962	87.104	86.024	86.094	87.238	89.005	90.833	92.31	93.283	93.768	93.81	93.437	92.715	91.816	90.988	90.456	90.333	90.603	91.171	91.95	92.899	93.987	95.116	96.111	96.786	97.033	96.835	96.173	94.895	92.667	89.13	84.21	78.362	72.439	67.245	63.161	60.217	58.374	57.599	57.61	57.763	57.325	55.98	54.002
-235.392	91.923	92.552	92.824	92.418	91.22	89.435	87.588	86.334	86.151	87.097	88.791	90.644	92.168	93.159	93.645	93.721	93.445	92.855	92.061	91.261	90.676	90.451	90.603	91.052	91.708	92.531	93.505	94.562	95.553	96.304	96.701	96.714	96.33	95.439	93.783	91.033	87.043	82.05	76.67	71.559	67.124	63.532	60.943	59.478	58.875	58.366	57.149	54.986	52.365
-225.376	90.928	91.882	92.456	92.402	91.574	90.067	88.287	86.853	86.321	86.906	88.363	90.142	91.698	92.742	93.264	93.388	93.211	92.779	92.155	91.477	90.932	90.675	90.757	91.125	91.695	92.42	93.281	94.231	95.159	95.928	96.439	96.658	96.566	96.072	94.958	92.921	89.726	85.441	80.475	75.4	70.65	66.525	63.36	61.445	60.579	59.909	58.472	55.958	52.831
-215.359	90.006	91.311	92.156	92.411	91.934	90.732	89.09	87.546	86.682	86.844	87.953	89.558	91.098	92.192	92.755	92.903	92.782	92.477	92.033	91.528	91.095	90.879	90.956	91.303	91.842	92.508	93.266	94.08	94.884	95.596	96.157	96.532	96.683	96.508	95.803	94.256	91.584	87.732	83.028	77.999	73.108	68.7	65.211	63.087	62.276	61.943	60.979	58.8	55.621
-205.342	89.524	91.022	92.02	92.479	92.268	91.339	89.877	88.318	87.213	86.983	87.705	89.064	90.532	91.653	92.244	92.385	92.264	92.022	91.713	91.37	91.069	90.926	91.03	91.384	91.918	92.546	93.213	93.887	94.542	95.16	95.731	96.225	96.569	96.625	96.158	94.841	92.347	88.613	83.969	78.994	74.152	69.763	66.25	64.157	63.62	63.953	63.97	62.755	60.075
-195.325	89.726	91.121	92.11	92.649	92.595	91.871	90.587	89.083	87.839	87.297	87.653	88.736	90.086	91.203	91.806	91.92	91.758	91.514	91.266	91.016	90.791	90.679	90.775	91.105	91.614	92.209	92.813	93.382	93.916	94.455	95.044	95.665	96.203	96.447	96.1	94.787	92.187	88.278	83.513	78.567	73.936	69.842	66.591	64.701	64.467	65.441	66.523	66.533	64.764
-185.309	90.578	91.525	92.367	92.9	92.926	92.34	91.207	89.785	88.476	87.709	87.752	88.562	89.762	90.844	91.448	91.541	91.333	91.05	90.786	90.524	90.26	90.07	90.063	90.3	90.754	91.334	91.932	92.472	92.951	93.453	94.087	94.863	95.626	96.07	95.796	94.375	91.489	87.238	82.231	77.309	72.994	69.394	66.585	64.934	64.814	66.081	67.887	68.988	68.269
-175.292	91.353	91.892	92.606	93.121	93.196	92.711	91.699	90.36	89.029	88.105	87.898	88.462	89.507	90.537	91.15	91.256	91.037	90.716	90.38	89.999	89.563	89.164	88.954	89.049	89.459	90.09	90.786	91.402	91.904	92.406	93.084	94.003	94.984	95.627	95.417	93.848	90.637	85.995	80.736	75.852	71.918	68.895	66.587	65.113	64.864	66.013	68.091	69.941	70.185
-165.275	91.192	91.902	92.648	93.179	93.293	92.883	91.968	90.706	89.38	88.355	87.964	88.33	89.242	90.239	90.899	91.076	90.904	90.568	90.132	89.557	88.854	88.168	87.724	87.702	88.148	88.946	89.865	90.669	91.269	91.791	92.476	93.45	94.544	95.292	95.082	93.347	89.82	84.839	79.373	74.569	71.033	68.599	66.797	65.491	65.045	65.912	67.982	70.27	71.211
-155.259	90.704	91.687	92.504	93.036	93.148	92.767	91.914	90.721	89.426	88.359	87.855	88.086	88.911	89.917	90.67	90.976	90.901	90.575	90.035	89.253	88.286	87.354	86.758	86.736	87.343	88.419	89.652	90.717	91.468	92.024	92.663	93.561	94.577	95.233	94.868	92.887	89.055	83.794	78.2	73.513	70.369	68.507	67.244	66.227	65.769	66.471	68.485	70.935	72.237
-145.242	90.421	91.493	92.318	92.783	92.808	92.369	91.516	90.375	89.142	88.098	87.558	87.718	88.497	89.533	90.397	90.849	90.884	90.583	89.971	89.053	87.949	86.943	86.386	86.525	87.39	88.775	90.309	91.621	92.528	93.128	93.693	94.409	95.161	95.497	94.778	92.434	88.276	82.798	77.15	72.621	69.854	68.537	67.854	67.298	67.079	67.82	69.739	72.094	73.364
-135.225	90.111	91.449	92.267	92.592	92.426	91.818	90.877	89.747	88.597	87.641	87.137	87.275	88.016	89.057	89.991	90.548	90.671	90.406	89.792	88.884	87.858	87.026	86.724	87.149	88.28	89.881	91.582	93.026	94.035	94.68	95.181	95.687	96.082	95.957	94.741	91.945	87.462	81.833	76.221	71.892	69.479	68.644	68.515	68.472	68.606	69.427	71.154	73.142	74.156
-125.209	90.481	91.841	92.532	92.635	92.189	91.307	90.178	88.998	87.923	87.093	86.678	86.822	87.51	88.498	89.427	90.024	90.202	89.992	89.461	88.723	87.988	87.544	87.642	88.382	89.683	91.32	92.987	94.403	95.425	96.101	96.576	96.917	96.981	96.391	94.663	91.418	86.65	80.946	75.436	71.327	69.211	68.741	69.028	69.397	69.811	70.653	72.085	73.647	74.381
-115.192	91.966	92.767	93.147	92.973	92.208	90.992	89.594	88.286	87.241	86.537	86.236	86.408	87.036	87.936	88.812	89.41	89.628	89.492	89.107	88.638	88.311	88.348	88.871	89.859	91.185	92.671	94.126	95.377	96.338	97.032	97.516	97.77	97.598	96.649	94.509	90.901	85.907	80.143	74.71	70.746	68.802	68.536	69.073	69.715	70.346	71.226	72.497	73.823	74.537
-105.175	93.827	93.872	93.918	93.498	92.448	90.899	89.191	87.691	86.618	86.011	85.831	86.056	86.653	87.488	88.325	88.936	89.208	89.163	88.94	88.75	88.821	89.298	90.167	91.293	92.517	93.733	94.874	95.89	96.75	97.448	97.964	98.187	97.887	96.722	94.327	90.469	85.267	79.357	73.826	69.801	67.838	67.621	68.308	69.211	70.16	71.324	72.785	74.281	75.241
-95.1587	94.827	94.609	94.536	93.988	92.732	90.897	88.89	87.179	86.05	85.519	85.464	85.779	86.404	87.239	88.097	88.767	89.126	89.188	89.115	89.155	89.532	90.325	91.411	92.568	93.62	94.527	95.337	96.107	96.852	97.541	98.077	98.29	97.929	96.67	94.159	90.144	84.714	78.49	72.599	68.24	66.048	65.769	66.605	67.88	69.38	71.168	73.216	75.208	76.536
-85.1419	94.549	94.728	94.794	94.231	92.833	90.769	88.519	86.643	85.483	85.048	85.142	85.59	86.304	87.204	88.137	88.909	89.386	89.58	89.659	89.88	90.456	91.417	92.581	93.68	94.538	95.161	95.679	96.226	96.855	97.507	98.028	98.211	97.806	96.513	93.964	89.847	84.157	77.487	71.028	66.129	63.564	63.165	64.17	65.908	68.116	70.72	73.533	76.082	77.66
-75.1252	93.581	94.413	94.703	94.138	92.609	90.355	87.937	85.985	84.876	84.591	84.878	85.5	86.345	87.341	88.365	89.245	89.858	90.214	90.469	90.857	91.551	92.552	93.666	94.633	95.297	95.691	95.982	96.347	96.856	97.433	97.893	98.007	97.541	96.206	93.624	89.409	83.464	76.327	69.275	63.815	60.873	60.347	61.495	63.638	66.461	69.77	73.186	76.102	77.706
-65.1084	92.881	94.072	94.442	93.791	92.091	89.662	87.142	85.206	84.23	84.157	84.679	85.508	86.505	87.598	88.69	89.647	90.381	90.914	91.375	91.934	92.702	93.654	94.621	95.398	95.871	96.087	96.213	96.428	96.804	97.268	97.626	97.65	97.097	95.685	93.018	88.68	82.503	75.007	67.522	61.688	58.52	57.935	59.158	61.498	64.613	68.227	71.867	74.83	76.33
-55.0918	92.89	93.999	94.227	93.377	91.463	88.865	86.279	84.405	83.603	83.771	84.553	85.613	86.771	87.944	89.056	90.032	90.844	91.537	92.204	92.932	93.75	94.605	95.378	95.938	96.228	96.299	96.294	96.362	96.58	96.89	97.129	97.063	96.431	94.908	92.102	87.592	81.222	73.518	65.866	59.96	56.825	56.306	57.552	59.831	62.813	66.247	69.659	72.404	73.782
-45.0752	93.645	94.287	94.199	93.094	90.961	88.206	85.558	83.736	83.084	83.478	84.52	85.822	87.146	88.373	89.45	90.377	91.205	92.012	92.85	93.716	94.56	95.307	95.886	96.247	96.38	96.335	96.209	96.12	96.142	96.27	96.375	96.24	95.542	93.912	90.925	86.209	79.662	71.882	64.295	58.597	55.734	55.419	56.668	58.695	61.206	64.049	66.896	69.239	70.562
-35.0583	94.818	94.813	94.374	93.046	90.751	87.875	85.157	83.334	82.769	83.34	84.623	86.165	87.644	88.892	89.88	90.696	91.48	92.342	93.289	94.237	95.072	95.716	96.144	96.366	96.405	96.289	96.069	95.823	95.644	95.569	95.534	95.314	94.557	92.809	89.634	84.685	77.965	70.159	62.748	57.385	54.904	54.861	56.136	57.864	59.775	61.856	63.978	65.859	67.168
-25.0418	95.722	95.294	94.648	93.227	90.879	87.949	85.162	83.283	82.728	83.412	84.898	86.656	88.261	89.49	90.344	91.007	91.706	92.565	93.545	94.5	95.287	95.844	96.188	96.37	96.414	96.31	96.055	95.702	95.35	95.086	94.881	94.538	93.665	91.783	88.41	83.236	76.335	68.491	61.221	56.142	53.978	54.176	55.516	57.052	58.489	59.9	61.362	62.83	64.179
-15.0252	95.917	95.506	94.889	93.543	91.283	88.392	85.565	83.596	82.979	83.701	85.327	87.249	88.936	90.11	90.811	91.308	91.895	92.694	93.625	94.508	95.21	95.708	96.06	96.322	96.488	96.495	96.293	95.906	95.443	95.009	94.612	94.071	93.027	90.979	87.441	82.089	75.038	67.13	59.907	54.947	52.913	53.221	54.634	56.149	57.384	58.406	59.432	60.654	62.148
-5.0083	95.619	95.434	95.006	93.875	91.834	89.091	86.285	84.221	83.482	84.152	85.825	87.833	89.552	90.658	91.217	91.563	92.021	92.703	93.5	94.239	94.834	95.317	95.771	96.23	96.626	96.832	96.752	96.396	95.868	95.286	94.673	93.905	92.665	90.492	86.878	81.473	74.379	66.453	59.233	54.248	52.126	52.326	53.705	55.271	56.534	57.462	58.33	59.528	61.332
5.0083	94.941	95.11	94.94	94.105	92.386	89.905	87.206	85.079	84.177	84.698	86.299	88.296	90.002	91.05	91.51	91.736	92.057	92.569	93.163	93.708	94.189	94.699	95.33	96.065	96.759	97.212	97.294	96.999	96.432	95.712	94.901	93.928	92.559	90.366	86.832	81.557	74.61	66.827	59.697	54.654	52.267	52.085	53.164	54.644	55.978	56.999	57.944	59.325	61.571
15.0252	94.5	94.655	94.658	94.134	92.81	90.701	88.225	86.103	85.03	85.316	86.724	88.606	90.257	91.271	91.687	91.835	92.023	92.339	92.702	93.039	93.413	93.97	94.798	95.825	96.823	97.53	97.781	97.563	96.976	96.155	95.197	94.107	92.709	90.616	87.298	82.328	75.753	68.368	61.549	56.542	53.794	52.951	53.37	54.462	55.743	56.926	58.129	59.849	62.567
25.0418	93.811	93.937	94.097	93.893	93.018	91.381	89.253	87.241	86.033	86.035	87.148	88.821	90.374	91.37	91.789	91.902	91.985	92.131	92.292	92.456	92.744	93.337	94.321	95.577	96.819	97.737	98.146	98.02	97.456	96.598	95.585	94.465	93.111	91.16	88.104	83.538	77.528	70.817	64.589	59.799	56.691	55.002	54.448	54.845	55.902	57.276	58.897	61.089	64.231
35.0583	92.567	92.877	93.25	93.382	92.98	91.879	90.203	88.416	87.147	86.87	87.63	89.017	90.421	91.394	91.843	91.968	92.007	92.06	92.11	92.178	92.413	93.014	94.066	95.431	96.796	97.839	98.363	98.338	97.846	97.037	96.056	94.97	93.668	91.817	88.972	84.823	79.494	73.666	68.268	63.891	60.531	57.983	56.334	55.86	56.582	58.179	60.372	63.175	66.697
45.0752	90.891	91.585	92.231	92.689	92.732	92.161	90.979	89.5	88.26	87.756	88.159	89.215	90.419	91.336	91.819	91.999	92.078	92.153	92.219	92.295	92.524	93.103	94.121	95.447	96.786	97.834	98.407	98.465	98.079	97.377	96.489	95.469	94.199	92.389	89.69	85.922	81.287	76.391	71.904	68.069	64.637	61.425	58.806	57.49	57.852	59.696	62.561	66.085	69.98
55.0918	89.212	90.334	91.256	91.98	92.371	92.235	91.5	90.348	89.208	88.556	88.648	89.37	90.334	91.147	91.643	91.905	92.102	92.317	92.526	92.718	92.996	93.536	94.43	95.585	96.757	97.694	98.239	98.348	98.064	97.483	96.709	95.764	94.532	92.758	90.189	86.749	82.691	78.55	74.81	71.491	68.186	64.671	61.457	59.537	59.633	61.728	65.258	69.492	73.711
65.1084	87.774	89.411	90.57	91.45	92.026	92.154	91.732	90.853	89.844	89.125	88.983	89.403	90.109	90.775	91.248	91.59	91.945	92.375	92.822	93.219	93.604	94.105	94.821	95.712	96.623	97.375	97.843	97.971	97.768	97.292	96.612	95.742	94.566	92.873	90.454	87.267	83.548	79.778	76.393	73.405	70.375	67.009	63.748	61.678	61.74	64.12	68.199	72.955	77.304
75.1252	87.153	89.16	90.389	91.243	91.801	91.979	91.69	90.981	90.091	89.363	89.067	89.242	89.701	90.197	90.61	91.001	91.5	92.154	92.875	93.533	94.078	94.569	95.094	95.689	96.306	96.857	97.247	97.397	97.265	96.863	96.243	95.412	94.293	92.7	90.436	87.398	83.737	79.893	76.403	73.473	70.802	68.001	65.302	63.644	64.042	66.788	71.252	76.21	80.373
85.1419	88.335	89.86	90.783	91.376	91.706	91.735	91.41	90.763	89.963	89.263	88.878	88.862	89.097	89.413	89.732	90.121	90.708	91.541	92.523	93.466	94.221	94.751	95.126	95.451	95.805	96.194	96.549	96.755	96.706	96.365	95.75	94.896	93.766	92.235	90.082	87.103	83.299	79.078	75.149	72.06	69.746	67.781	66.097	65.36	66.458	69.682	74.358	79.184	82.848
95.1587	90.746	91.219	91.549	91.69	91.637	91.383	90.919	90.276	89.556	88.919	88.498	88.327	88.343	88.453	88.632	88.961	89.573	90.529	91.74	92.978	93.991	94.636	94.942	95.079	95.239	95.526	95.901	96.204	96.258	95.951	95.285	94.31	93.08	91.528	89.443	86.493	82.521	77.865	73.417	70.064	68.038	66.92	66.403	66.824	68.835	72.581	77.311	81.742	84.714
105.175	93.035	92.626	92.317	91.925	91.423	90.846	90.233	89.608	89.009	88.487	88.076	87.77	87.543	87.39	87.364	87.581	88.183	89.245	90.682	92.231	93.549	94.386	94.721	94.758	94.791	95.018	95.436	95.849	95.991	95.681	94.884	93.71	92.291	90.673	88.642	85.78	81.758	76.842	72.016	68.433	66.565	66.071	66.513	67.989	70.876	75.073	79.704	83.56	85.771
115.192	94.862	93.689	92.774	91.848	90.905	90.047	89.349	88.818	88.413	88.074	87.726	87.309	86.823	86.358	86.075	86.157	86.766	87.973	89.673	91.557	93.201	94.268	94.684	94.671	94.594	94.749	95.18	95.663	95.85	95.472	94.49	93.057	91.43	89.723	87.76	85.045	81.143	76.229	71.312	67.648	65.842	65.639	66.614	68.776	72.285	76.759	81.131	84.292	85.712
125.209	95.701	94.164	92.741	91.322	89.993	88.933	88.241	87.885	87.739	87.641	87.42	86.959	86.273	85.535	85.023	85.009	85.686	87.101	89.098	91.306	93.237	94.492	94.961	94.867	94.636	94.65	95.018	95.506	95.685	95.216	94.034	92.363	90.521	88.701	86.732	84.121	80.395	75.704	71.014	67.533	65.829	65.678	66.758	69.146	72.912	77.408	81.371	83.746	84.361
135.225	96.366	94.176	92.218	90.338	88.682	87.489	86.866	86.725	86.858	87.027	87.005	86.637	85.933	85.11	84.524	84.524	85.332	86.971	89.227	91.667	93.759	95.083	95.507	95.255	94.793	94.583	94.807	95.241	95.404	94.883	93.589	91.743	89.699	87.649	85.468	82.722	79.046	74.649	70.456	67.488	66.1	65.978	66.899	69.114	72.722	76.947	80.343	81.924	81.768
145.242	96.337	93.655	91.26	88.984	87.052	85.761	85.217	85.276	85.663	86.102	86.358	86.27	85.826	85.221	84.81	84.966	85.928	87.711	90.072	92.555	94.625	95.866	96.148	95.687	94.962	94.488	94.519	94.874	95.052	94.591	93.33	91.434	89.18	86.744	84.04	80.808	76.911	72.742	69.202	67.054	66.286	66.348	67.033	68.763	71.811	75.411	78.122	78.974	78.236
155.259	95.14	92.65	90.035	87.457	85.29	83.903	83.407	83.616	84.214	84.921	85.533	85.904	85.986	85.891	85.889	86.309	87.386	89.152	91.388	93.676	95.532	96.578	96.691	96.059	95.133	94.438	94.287	94.56	94.796	94.499	93.424	91.595	89.162	86.227	82.784	78.794	74.442	70.373	67.513	66.348	66.432	66.86	67.309	68.334	70.431	73.089	74.988	75.283	74.237
165.275	94.145	91.7	88.889	86.062	83.693	82.2	81.703	82.003	82.776	83.756	84.775	85.704	86.445	86.998	87.506	88.207	89.314	90.887	92.78	94.672	96.178	96.99	96.991	96.317	95.341	94.549	94.272	94.476	94.768	94.669	93.845	92.169	89.631	86.258	82.11	77.368	72.519	68.464	66.176	65.922	66.857	67.691	67.898	68.058	68.952	70.412	71.464	71.335	70.28
175.292	93.996	91.181	88.143	85.136	82.622	81.024	80.476	80.803	81.708	82.947	84.368	85.831	87.181	88.313	89.252	90.15	91.187	92.449	93.873	95.263	96.368	96.972	96.964	96.407	95.563	94.824	94.51	94.648	94.951	94.982	94.366	92.861	90.335	86.751	82.204	77.006	71.833	67.751	65.786	66.096	67.591	68.679	68.587	67.858	67.473	67.71	67.922	67.52	66.62
185.309	94.057	91.067	87.961	84.928	82.378	80.701	80.052	80.322	81.279	82.713	84.455	86.321	88.09	89.584	90.759	91.715	92.601	93.512	94.449	95.337	96.066	96.514	96.583	96.258	95.673	95.108	94.828	94.909	95.151	95.196	94.674	93.299	90.889	87.373	82.837	77.599	72.348	68.18	66.164	66.497	68.066	69.145	68.739	67.239	65.761	64.911	64.446	63.874	63.261
195.325	94.176	91.299	88.375	85.522	83.068	81.352	80.553	80.658	81.542	83.042	84.964	87.049	89.01	90.628	91.842	92.736	93.433	94.019	94.529	94.986	95.402	95.742	95.916	95.838	95.535	95.172	94.961	94.982	95.114	95.068	94.515	93.195	90.94	87.686	83.473	78.511	73.348	68.981	66.513	66.328	67.526	68.418	67.808	65.838	63.575	61.916	60.939	60.35	60.112
205.342	94.164	91.777	89.276	86.776	84.531	82.816	81.831	81.67	82.342	83.752	85.685	87.812	89.785	91.366	92.507	93.291	93.82	94.15	94.334	94.463	94.643	94.899	95.138	95.226	95.114	94.898	94.73	94.689	94.683	94.477	93.802	92.451	90.33	87.399	83.643	79.097	74.078	69.405	66.214	65.184	65.796	66.526	65.974	63.897	61.192	58.929	57.578	57.042	57.265
215.359	94.231	92.447	90.454	88.372	86.385	84.704	83.536	83.07	83.438	84.628	86.428	88.461	90.338	91.817	92.863	93.56	93.981	94.152	94.127	94.045	94.066	94.244	94.476	94.6	94.545	94.374	94.208	94.093	93.942	93.549	92.698	91.272	89.252	86.648	83.374	79.292	74.457	69.482	65.521	63.58	63.605	64.301	64.056	62.163	59.23	56.477	54.758	54.269	54.933
225.376	94.61	93.255	91.661	89.928	88.177	86.56	85.27	84.55	84.618	85.538	87.122	88.981	90.709	92.066	93.028	93.675	94.052	94.158	94.046	93.871	93.813	93.924	94.09	94.152	94.053	93.866	93.682	93.51	93.234	92.669	91.665	90.188	88.31	86.061	83.308	79.746	75.203	70.069	65.466	62.681	62.121	62.774	62.858	61.213	58.135	54.945	52.87	52.365	53.366
235.392	95.371	94.103	92.679	91.141	89.558	88.033	86.725	85.876	85.74	86.431	87.796	89.457	91.009	92.221	93.082	93.674	94.033	94.145	94.048	93.892	93.835	93.912	94.004	93.981	93.827	93.633	93.47	93.294	92.962	92.312	91.259	89.858	88.231	86.424	84.243	81.278	77.158	72.056	66.981	63.397	62.127	62.488	62.657	61.136	57.955	54.481	52.18	51.681	52.872
245.409	96.415	94.85	93.371	91.874	90.384	88.972	87.751	86.916	86.711	87.27	88.474	89.962	91.332	92.364	93.07	93.558	93.883	94.031	94.027	93.976	93.992	94.077	94.129	94.059	93.899	93.755	93.673	93.572	93.288	92.686	91.751	90.588	89.345	88.038	86.438	84.058	80.401	75.426	69.988	65.62	63.491	63.286	63.283	61.811	58.697	55.254	53.013	52.614	53.854
255.426	96.991	95.27	93.691	92.161	90.721	89.433	88.363	87.643	87.474	87.997	89.116	90.48	91.688	92.523	93.031	93.367	93.629	93.823	93.948	94.051	94.178	94.304	94.347	94.273	94.151	94.093	94.126	94.146	93.988	93.55	92.859	92.053	91.248	90.418	89.28	87.319	83.962	79.038	73.265	68.211	65.307	64.576	64.474	63.267	60.595	57.601	55.703	55.462	56.556
265.442	97.105	95.374	93.728	92.165	90.768	89.607	88.708	88.133	88.04	88.568	89.64	90.922	92.006	92.676	93.003	93.192	93.395	93.637	93.894	94.149	94.383	94.546	94.584	94.512	94.429	94.443	94.566	94.69	94.663	94.411	93.995	93.539	93.114	92.605	91.677	89.79	86.383	81.272	75.171	69.705	66.473	65.715	66.015	65.59	63.856	61.665	60.224	60.012	60.712
275.459	97.114	95.311	93.642	92.088	90.757	89.727	88.988	88.543	88.506	89.009	90.011	91.207	92.201	92.775	93.001	93.114	93.296	93.59	93.953	94.32	94.622	94.796	94.815	94.733	94.664	94.71	94.873	95.045	95.092	94.97	94.748	94.529	94.296	93.835	92.731	90.447	86.516	80.926	74.552	69.119	66.258	66.223	67.601	68.514	68.109	66.875	65.777	65.33	65.376
285.476	96.709	95.117	93.562	92.096	90.87	89.976	89.385	89.047	89.021	89.431	90.281	91.334	92.237	92.774	92.996	93.119	93.329	93.671	94.094	94.513	94.841	95.014	95.025	94.945	94.895	94.963	95.136	95.309	95.37	95.291	95.148	94.985	94.687	93.916	92.182	88.989	84.08	77.779	71.268	66.354	64.527	65.827	68.72	71.223	72.234	71.872	70.901	69.968	69.257
295.492	96.111	94.934	93.6	92.287	91.192	90.436	89.984	89.741	89.698	89.952	90.557	91.381	92.152	92.666	92.93	93.109	93.357	93.717	94.144	94.563	94.901	95.104	95.169	95.163	95.188	95.312	95.506	95.666	95.699	95.606	95.44	95.175	94.572	93.175	90.439	85.967	79.806	72.728	66.251	62.193	61.711	64.489	68.831	72.718	74.883	75.154	74.133	72.66	71.327
305.509	96.021	94.938	93.801	92.666	91.709	91.073	90.743	90.588	90.524	90.602	90.916	91.447	92.029	92.485	92.771	92.981	93.226	93.545	93.918	94.308	94.673	94.975	95.196	95.367	95.551	95.782	96.016	96.153	96.137	95.992	95.755	95.311	94.305	92.174	88.35	82.569	75.214	67.484	61.174	57.979	58.65	62.507	67.778	72.513	75.388	76.018	74.89	73.026	71.382
315.526	95.988	94.95	94.05	93.134	92.32	91.773	91.521	91.43	91.356	91.291	91.339	91.574	91.938	92.289	92.542	92.722	92.899	93.12	93.4	93.752	94.175	94.642	95.104	95.535	95.94	96.306	96.571	96.66	96.559	96.338	96.019	95.425	94.098	91.405	86.769	80.052	71.902	63.819	57.708	55.071	56.303	60.531	66.065	71.101	74.286	75.06	73.836	71.78	70.146
325.543	95.254	94.657	94.161	93.542	92.888	92.396	92.157	92.08	92.002	91.856	91.725	91.728	91.886	92.104	92.281	92.394	92.484	92.599	92.79	93.112	93.605	94.248	94.967	95.675	96.306	96.797	97.071	97.076	96.86	96.535	96.14	95.459	93.991	91.061	86.103	79.056	70.703	62.645	56.724	54.227	55.367	59.325	64.642	69.661	72.922	73.694	72.339	70.188	68.694
335.559	93.719	93.974	94.028	93.767	93.293	92.83	92.541	92.417	92.328	92.17	91.97	91.834	91.824	91.904	91.996	92.066	92.125	92.208	92.366	92.676	93.209	93.968	94.872	95.798	96.617	97.214	97.489	97.416	97.08	96.639	96.149	95.41	93.923	91.028	86.182	79.36	71.349	63.663	57.956	55.322	55.972	59.333	64.253	69.139	72.375	73.005	71.431	69.123	67.713
345.576	92.133	93.128	93.678	93.759	93.466	93.018	92.638	92.424	92.318	92.204	92.031	91.841	91.702	91.646	91.668	91.755	91.892	92.063	92.274	92.59	93.105	93.869	94.838	95.881	96.833	97.527	97.842	97.748	97.347	96.803	96.193	95.353	93.849	91.085	86.572	80.289	72.938	65.843	60.415	57.609	57.712	60.444	64.905	69.574	72.629	73.025	71.139	68.626	67.133
355.593	91.078	92.345	93.189	93.525	93.385	92.949	92.474	92.157	92.037	92.007	91.934	91.759	91.529	91.346	91.308	91.459	91.761	92.115	92.444	92.774	93.217	93.891	94.815	95.884	96.913	97.703	98.106	98.08	97.699	97.105	96.371	95.384	93.804	91.145	86.989	81.3	74.664	68.198	63.12	60.274	60.001	62.161	66.054	70.215	72.892	72.953	70.851	68.152	66.508
365.609	90.385	91.647	92.62	93.11	93.073	92.638	92.079	91.676	91.558	91.643	91.724	91.635	91.374	91.096	91.006	91.222	91.69	92.231	92.682	93.02	93.379	93.933	94.766	95.801	96.853	97.708	98.21	98.297	98.013	97.445	96.645	95.533	93.867	91.277	87.414	82.219	76.158	70.215	65.501	62.802	62.375	64.036	67.115	70.414	72.396	72.154	69.963	67.269	65.455
375.626	89.592	90.964	92.021	92.577	92.566	92.097	91.457	90.99	90.897	91.124	91.409	91.489	91.295	90.997	90.876	91.116	91.668	92.309	92.822	93.161	93.468	93.946	94.698	95.665	96.668	97.512	98.055	98.239	98.077	97.614	96.859	95.741	94.078	91.582	87.954	83.095	77.391	71.772	67.369	64.935	64.551	65.76	67.875	69.971	71.082	70.482	68.399	65.82	63.951
385.643	88.768	90.378	91.478	91.992	91.894	91.315	90.57	90.047	90.001	90.392	90.928	91.265	91.257	91.047	90.941	91.163	91.692	92.312	92.812	93.15	93.462	93.927	94.621	95.479	96.348	97.078	97.575	97.798	97.754	97.454	96.876	95.923	94.418	92.103	88.684	84.027	78.46	72.938	68.695	66.514	66.252	67.114	68.249	69.102	69.208	68.268	66.293	63.974	62.172
395.659	88.439	90.09	91.073	91.386	91.056	90.262	89.364	88.785	88.796	89.368	90.182	90.842	91.125	91.114	91.089	91.286	91.726	92.248	92.694	93.043	93.4	93.876	94.495	95.179	95.829	96.37	96.765	97.001	97.076	96.987	96.684	96.037	94.831	92.783	89.577	85.028	79.436	73.807	69.523	67.445	67.277	67.874	68.22	67.944	67.135	65.798	63.993	62.022	60.524
405.676	88.922	90.209	90.823	90.739	90.023	88.919	87.834	87.199	87.277	88.026	89.117	90.121	90.756	91.025	91.152	91.364	91.725	92.155	92.563	92.941	93.339	93.79	94.26	94.697	95.074	95.409	95.722	96.005	96.234	96.381	96.383	96.082	95.22	93.465	90.455	85.967	80.271	74.429	69.957	67.829	67.661	68.064	67.813	66.677	65.092	63.484	61.926	60.51	59.499
415.693	90.087	90.663	90.664	90.007	88.793	87.333	86.067	85.405	85.561	86.465	87.791	89.111	90.103	90.698	91.045	91.347	91.706	92.115	92.536	92.95	93.345	93.685	93.927	94.067	94.171	94.343	94.641	95.036	95.452	95.825	96.078	96.047	95.451	93.914	91.041	86.58	80.796	74.787	70.163	67.966	67.765	67.997	67.311	65.538	63.454	61.785	60.699	59.98	59.504
425.709	91.665	91.297	90.517	89.184	87.435	85.644	84.258	83.623	83.871	84.892	86.379	87.941	89.251	90.183	90.811	91.298	91.765	92.249	92.728	93.157	93.475	93.627	93.599	93.459	93.347	93.422	93.754	94.284	94.873	95.407	95.796	95.886	95.391	93.924	91.078	86.617	80.832	74.852	70.301	68.194	68.012	68.084	67.032	64.841	62.55	61.131	60.691	60.672	60.535
435.726	93.411	91.942	90.338	88.333	86.097	84.055	82.637	82.092	82.441	83.53	85.088	86.79	88.345	89.596	90.552	91.322	92.008	92.643	93.193	93.587	93.758	93.686	93.421	93.086	92.853	92.886	93.247	93.849	94.517	95.098	95.492	95.544	94.979	93.416	90.486	86.011	80.347	74.639	70.439	68.615	68.501	68.386	67.013	64.602	62.429	61.515	61.77	62.251	62.14
445.743	94.597	92.369	90.122	87.574	84.958	82.756	81.372	80.948	81.392	82.502	84.049	85.791	87.503	89.033	90.343	91.47	92.455	93.279	93.879	94.182	94.169	93.897	93.485	93.08	92.829	92.854	93.186	93.739	94.339	94.839	95.122	95.023	94.26	92.486	89.402	84.928	79.491	74.209	70.483	68.956	68.823	68.437	66.804	64.427	62.688	62.46	63.325	64.032	63.706
455.76	94.842	92.528	89.957	87.051	84.168	81.857	80.508	80.179	80.685	81.782	83.271	84.988	86.784	88.543	90.196	91.704	93.008	94.014	94.627	94.811	94.628	94.229	93.786	93.43	93.245	93.275	93.518	93.898	94.298	94.606	94.707	94.397	93.379	91.348	88.102	83.661	78.483	73.598	70.203	68.737	68.35	67.609	65.867	63.858	62.873	63.442	64.774	65.486	64.863
465.776	94.927	92.715	90.011	86.895	83.819	81.389	80.004	79.686	80.197	81.262	82.692	84.374	86.223	88.162	90.108	91.945	93.516	94.651	95.246	95.323	95.041	94.621	94.254	94.029	93.951	93.987	94.094	94.226	94.345	94.408	94.302	93.779	92.512	90.244	86.865	82.463	77.466	72.769	69.387	67.652	66.827	65.802	64.272	63.035	63.087	64.471	66.097	66.622	65.676
475.793	95.44	93.173	90.403	87.176	83.953	81.368	79.851	79.439	79.89	80.913	82.311	83.986	85.885	87.958	90.106	92.158	93.879	95.061	95.617	95.642	95.362	95.032	94.818	94.754	94.774	94.786	94.722	94.577	94.398	94.224	93.946	93.261	91.809	89.361	85.872	81.448	76.451	71.662	68.007	65.869	64.728	63.803	62.983	62.927	64.156	66.224	67.846	67.917	66.488
485.81	96.269	93.863	91.098	87.867	84.568	81.834	80.134	79.56	79.906	80.882	82.271	83.961	85.901	88.042	90.271	92.38	94.111	95.257	95.776	95.816	95.637	95.472	95.437	95.506	95.564	95.488	95.216	94.791	94.354	94.01	93.645	92.897	91.356	88.797	85.19	80.62	75.404	70.302	66.309	63.976	63.021	62.837	63.28	64.665	66.992	69.402	70.593	69.808	67.564
495.826	96.915	94.547	91.935	88.847	85.601	82.804	80.962	80.237	80.479	81.41	82.791	84.481	86.411	88.518	90.678	92.687	94.302	95.358	95.858	95.975	95.951	95.971	96.082	96.207	96.206	95.962	95.443	94.767	94.153	93.749	93.414	92.714	91.185	88.572	84.82	79.986	74.398	68.918	64.742	62.646	62.494	63.646	65.689	68.493	71.6	73.913	74.242	72.235	68.834
505.843	97.021	95.007	92.716	89.922	86.887	84.175	82.31	81.519	81.708	82.615	83.978	85.619	87.445	89.384	91.324	93.096	94.513	95.462	95.972	96.201	96.344	96.514	96.7	96.786	96.635	96.158	95.392	94.526	93.843	93.496	93.291	92.722	91.27	88.644	84.752	79.635	73.681	67.923	63.792	62.261	63.237	65.89	69.432	73.312	76.778	78.671	77.981	74.679	70.023
515.86	96.818	95.199	93.291	90.878	88.174	85.691	83.947	83.211	83.432	84.356	85.694	87.231	88.851	90.491	92.083	93.524	94.701	95.55	96.099	96.458	96.75	97.022	97.216	97.203	96.862	96.156	95.192	94.229	93.577	93.361	93.321	92.896	91.538	88.937	84.985	79.724	73.601	67.769	63.809	62.812	64.679	68.403	72.891	77.314	80.811	82.288	80.869	76.658	70.997
525.876	96.421	95.116	93.567	91.542	89.213	87.047	85.541	84.974	85.316	86.306	87.62	89.011	90.352	91.609	92.777	93.841	94.767	95.527	96.128	96.616	97.039	97.387	97.572	97.465	96.973	96.113	95.052	94.089	93.524	93.433	93.506	93.166	91.884	89.373	85.53	80.401	74.429	68.748	64.92	64.052	66.092	70.025	74.667	79.104	82.509	83.89	82.401	78.004	71.879
535.893	95.727	94.743	93.522	91.841	89.873	88.059	86.867	86.558	87.085	88.167	89.45	90.666	91.695	92.545	93.283	93.979	94.664	95.333	95.971	96.567	97.105	97.529	97.731	97.591	97.045	96.151	95.109	94.217	93.74	93.7	93.774	93.43	92.208	89.876	86.352	81.66	76.155	70.8	66.963	65.686	67.049	70.266	74.305	78.342	81.649	83.335	82.462	78.662	72.694
545.91	94.643	94.138	93.229	91.84	90.198	88.746	87.918	87.921	88.657	89.811	91.02	92.028	92.746	93.229	93.602	93.989	94.46	95.022	95.648	96.297	96.913	97.408	97.659	97.558	97.063	96.252	95.322	94.541	94.113	94.028	93.991	93.567	92.403	90.329	87.268	83.195	78.33	73.381	69.428	67.385	67.506	69.372	72.29	75.621	78.772	80.932	81.058	78.367	73.115
555.927	93.724	93.543	92.853	91.698	90.359	89.281	88.846	89.172	90.084	91.238	92.297	93.057	93.488	93.69	93.817	93.999	94.304	94.737	95.274	95.877	96.485	97.001	97.3	97.283	96.921	96.28	95.523	94.861	94.442	94.237	94.019	93.47	92.351	90.534	87.92	84.42	80.143	75.59	71.556	68.775	67.603	67.975	69.566	71.984	74.779	77.247	78.297	76.844	72.651
565.943	93.371	93.132	92.541	91.582	90.54	89.842	89.79	90.395	91.397	92.446	93.27	93.757	93.951	93.987	94.012	94.116	94.321	94.61	94.969	95.394	95.86	96.292	96.591	96.669	96.489	96.076	95.529	94.99	94.56	94.212	93.788	93.089	91.961	90.292	87.937	84.766	80.861	76.64	72.704	69.562	67.513	66.677	67.03	68.431	70.614	73.015	74.606	74.164	71.138
575.96	93.196	92.812	92.319	91.573	90.832	90.486	90.754	91.536	92.512	93.358	93.895	94.123	94.158	94.153	94.214	94.357	94.528	94.67	94.78	94.904	95.082	95.304	95.524	95.678	95.701	95.547	95.232	94.831	94.41	93.95	93.349	92.489	91.27	89.578	87.235	84.108	80.336	76.381	72.746	69.706	67.345	65.771	65.139	65.555	66.957	68.95	70.631	70.821	68.812
585.977	92.374	92.371	92.147	91.664	91.209	91.145	91.616	92.445	93.287	93.869	94.123	94.149	94.12	94.178	94.371	94.629	94.817	94.833	94.677	94.441	94.24	94.156	94.224	94.413	94.621	94.717	94.631	94.39	94.038	93.558	92.864	91.867	90.497	88.648	86.153	82.912	79.145	75.385	72.104	69.384	67.062	65.114	63.776	63.361	64.01	65.465	66.953	67.411	66.138
595.993	91.308	91.929	92.041	91.818	91.592	91.703	92.244	93.001	93.634	93.942	93.955	93.86	93.852	94.041	94.403	94.795	95.025	94.961	94.599	94.05	93.487	93.085	92.965	93.14	93.473	93.757	93.864	93.794	93.587	93.206	92.538	91.474	89.952	87.918	85.26	81.924	78.147	74.469	71.345	68.777	66.461	64.263	62.442	61.455	61.585	62.642	63.911	64.449	63.623
606.01	91.066	91.77	92.052	92.003	91.918	92.096	92.597	93.198	93.592	93.647	93.481	93.337	93.409	93.75	94.262	94.754	95.023	94.941	94.493	93.781	92.991	92.358	92.082	92.212	92.593	92.978	93.207	93.286	93.254	93.049	92.498	91.441	89.827	87.67	84.944	81.614	77.842	74.067	70.727	67.892	65.311	62.84	60.734	59.501	59.477	60.467	61.736	62.393	61.867
616.027	91.138	91.799	92.145	92.188	92.166	92.336	92.735	93.148	93.309	93.151	92.861	92.722	92.901	93.377	93.981	94.506	94.786	94.733	94.335	93.651	92.839	92.142	91.802	91.901	92.286	92.693	92.965	93.12	93.207	93.137	92.692	91.67	90.026	87.835	85.135	81.868	78.053	73.974	70.071	66.61	63.562	60.86	58.716	57.59	57.794	59.087	60.686	61.688	61.51
626.043	91.213	91.905	92.264	92.34	92.338	92.472	92.76	93	92.965	92.644	92.281	92.179	92.468	93.04	93.665	94.145	94.391	94.389	94.137	93.647	93.008	92.429	92.152	92.274	92.656	93.043	93.288	93.415	93.477	93.384	92.912	91.867	90.211	88.038	85.388	82.142	78.172	73.633	69.017	64.86	61.427	58.743	56.91	56.234	56.944	58.785	60.973	62.585	62.945
636.06	91.653	92.111	92.38	92.434	92.43	92.537	92.749	92.867	92.694	92.267	91.873	91.822	92.198	92.821	93.412	93.799	93.981	94.029	93.967	93.763	93.427	93.101	92.988	93.183	93.565	93.907	94.07	94.068	93.945	93.628	92.941	91.741	90.025	87.861	85.231	81.92	77.696	72.655	67.404	62.77	59.296	57.054	55.937	55.988	57.309	59.693	62.486	64.825	65.905
646.077	91.979	92.294	92.45	92.446	92.429	92.531	92.716	92.774	92.528	92.046	91.641	91.628	92.057	92.698	93.246	93.556	93.694	93.801	93.932	94.03	94.037	94.013	94.098	94.366	94.722	94.979	95.012	94.819	94.416	93.744	92.689	91.207	89.344	87.155	84.519	81.114	76.621	71.15	65.468	60.689	57.592	56.22	56.157	57.071	58.891	61.53	64.626	67.519	69.338
656.093	92.201	92.475	92.486	92.387	92.337	92.442	92.628	92.669	92.389	91.871	91.444	91.427	91.866	92.519	93.076	93.398	93.577	93.785	94.102	94.469	94.785	95.031	95.275	95.561	95.821	95.926	95.788	95.393	94.722	93.699	92.262	90.452	88.409	86.185	83.576	80.121	75.422	69.627	63.706	59.055	56.638	56.397	57.52	59.226	61.238	63.649	66.511	69.522	71.85
666.11	93.038	92.819	92.541	92.287	92.174	92.261	92.437	92.456	92.136	91.562	91.066	90.983	91.388	92.068	92.718	93.182	93.524	93.907	94.42	95.015	95.573	96.016	96.344	96.567	96.651	96.535	96.193	95.626	94.788	93.566	91.892	89.87	87.711	85.503	82.963	79.497	74.626	68.575	62.539	58.182	56.578	57.489	59.675	61.903	63.721	65.425	67.521	70.128	72.566
676.127	94.061	93.169	92.561	92.139	91.943	91.978	92.1	92.052	91.649	90.973	90.354	90.147	90.48	91.191	91.995	92.703	93.319	93.96	94.704	95.509	96.252	96.823	97.169	97.275	97.133	96.755	96.199	95.516	94.658	93.469	91.832	89.833	87.715	85.566	83.052	79.485	74.374	68.09	62.075	58.17	57.417	59.319	62.242	64.635	65.95	66.686	67.728	69.55	71.669
686.144	94.38	93.203	92.402	91.87	91.603	91.565	91.591	91.43	90.91	90.11	89.352	89.003	89.238	89.956	90.901	91.868	92.804	93.761	94.776	95.793	96.691	97.347	97.682	97.661	97.295	96.664	95.915	95.18	94.444	93.517	92.195	90.474	88.528	86.405	83.73	79.834	74.364	67.952	62.246	59.075	59.227	61.866	65.112	67.312	67.977	67.77	67.789	68.709	70.179
696.16	94.055	92.822	91.958	91.386	91.083	90.986	90.922	90.658	90.047	89.17	88.333	87.89	88.033	88.71	89.716	90.861	92.066	93.323	94.604	95.82	96.844	97.562	97.885	97.766	97.226	96.394	95.505	94.778	94.254	93.722	92.881	91.576	89.838	87.616	84.538	80.096	74.271	68.035	63.137	61.109	62.234	65.304	68.396	70.057	70.016	69.063	68.326	68.456	69.154
706.177	93.212	92.036	91.198	90.641	90.352	90.255	90.177	89.9	89.302	88.465	87.667	87.225	87.32	87.925	88.891	90.08	91.421	92.864	94.319	95.66	96.76	97.515	97.84	97.673	97.035	96.087	95.126	94.449	94.149	94.01	93.642	92.737	91.144	88.701	85.082	80.069	74.098	68.501	64.948	64.412	66.48	69.597	72.024	72.773	71.965	70.494	69.35	68.978	68.952
716.194	91.74	90.929	90.208	89.708	89.483	89.47	89.492	89.337	88.885	88.212	87.565	87.221	87.33	87.875	88.751	89.869	91.181	92.623	94.082	95.421	96.521	97.289	97.635	97.481	96.834	95.863	94.9	94.288	94.16	94.302	94.276	93.648	92.119	89.418	85.303	79.884	74.071	69.471	67.538	68.544	71.342	74.104	75.425	74.966	73.346	71.572	70.388	69.837	69.262
726.21	90.357	89.855	89.224	88.779	88.642	88.769	88.973	89.026	88.795	88.345	87.901	87.707	87.893	88.438	89.248	90.25	91.405	92.668	93.956	95.165	96.198	96.963	97.355	97.27	96.692	95.781	94.871	94.327	94.298	94.593	94.75	94.276	92.752	89.837	85.36	79.724	74.208	70.606	70.107	72.355	75.573	77.742	77.819	76.124	73.815	72.005	71.1	70.64	69.632
736.227	89.78	89.146	88.484	88.056	87.986	88.231	88.59	88.817	88.772	88.516	88.261	88.237	88.555	89.183	90.009	90.928	91.888	92.881	93.9	94.912	95.85	96.61	97.061	97.073	96.607	95.803	94.984	94.508	94.542	94.906	95.153	94.747	93.201	90.114	85.369	79.552	74.19	71.186	71.572	74.581	78.013	79.693	78.823	76.257	73.615	72.085	71.696	71.437	69.995
746.244	89.833	88.773	88.057	87.617	87.542	87.792	88.164	88.421	88.445	88.31	88.222	88.384	88.885	89.674	90.605	91.523	92.346	93.102	93.871	94.699	95.542	96.285	96.774	96.867	96.512	95.831	95.119	94.727	94.817	95.232	95.528	95.153	93.561	90.313	85.299	79.197	73.65	70.668	71.29	74.637	78.294	79.908	78.741	75.938	73.451	72.476	72.68	72.557	70.584
756.26	88.084	88.354	87.883	87.403	87.201	87.283	87.482	87.604	87.587	87.53	87.618	87.997	88.715	89.704	90.8	91.809	92.619	93.269	93.894	94.59	95.337	96.016	96.478	96.595	96.325	95.766	95.186	94.894	95.054	95.513	95.844	95.473	93.824	90.418	85.133	78.635	72.601	69.139	69.475	72.87	76.871	78.946	78.199	75.842	73.938	73.652	74.335	74.176	71.577
766.277	88.927	88.913	88.129	87.351	86.83	86.576	86.462	86.364	86.276	86.31	86.6	87.213	88.144	89.322	90.598	91.774	92.708	93.414	94.023	94.641	95.26	95.79	96.124	96.193	95.979	95.57	95.164	95.017	95.25	95.738	96.069	95.682	93.984	90.475	84.989	78.118	71.479	67.265	66.967	70.158	74.526	77.383	77.599	76.185	75.152	75.523	76.495	76.123	72.948
776.294	93.375	90.407	88.664	87.366	86.395	85.716	85.256	84.953	84.836	84.992	85.48	86.291	87.385	88.709	90.157	91.546	92.707	93.594	94.279	94.838	95.277	95.557	95.662	95.61	95.448	95.238	95.096	95.155	95.49	95.977	96.266	95.834	94.111	90.589	85.05	77.965	70.821	65.819	64.696	67.415	71.929	75.562	76.908	76.682	76.59	77.527	78.606	78.019	74.501
786.311	92.774	90.787	88.987	87.378	86.004	84.929	84.172	83.729	83.624	83.888	84.512	85.444	86.639	88.075	89.684	91.301	92.726	93.837	94.622	95.112	95.319	95.274	95.072	94.857	94.749	94.802	95.008	95.363	95.838	96.324	96.532	96.025	94.283	90.818	85.368	78.274	70.855	65.231	63.287	65.322	69.664	73.767	76.089	76.929	77.654	78.953	80.065	79.394	75.967
796.327	92.712	91.042	89.312	87.537	85.866	84.478	83.492	82.942	82.828	83.126	83.794	84.779	86.057	87.618	89.396	91.22	92.863	94.148	94.993	95.379	95.332	94.948	94.431	94.046	94	94.332	94.93	95.625	96.29	96.788	96.908	96.297	94.517	91.119	85.822	78.872	71.429	65.487	62.94	64.32	68.276	72.517	75.408	76.936	78.069	79.432	80.451	79.894	76.97
806.344	92.433	91.351	89.799	87.964	86.1	84.483	83.301	82.621	82.424	82.668	83.318	84.355	85.764	87.502	89.455	91.424	93.173	94.514	95.333	95.591	95.317	94.656	93.892	93.385	93.401	93.975	94.904	95.909	96.755	97.287	97.327	96.611	94.773	91.417	86.268	79.526	72.254	66.321	63.556	64.551	68.176	72.33	75.389	77.055	78.068	79.056	79.792	79.39	77.217
816.361	92.886	92.032	90.541	88.654	86.655	84.856	83.485	82.629	82.283	82.428	83.072	84.224	85.841	87.8	89.899	91.908	93.617	94.874	95.59	95.722	95.303	94.494	93.619	93.076	93.155	93.877	95.004	96.189	97.151	97.702	97.684	96.882	95	91.681	86.668	80.152	73.165	67.501	64.883	65.852	69.337	73.358	76.271	77.63	78.035	78.265	78.463	78.097	76.621
826.377	94.536	93.136	91.452	89.457	87.342	85.397	83.85	82.81	82.308	82.38	83.08	84.416	86.281	88.439	90.602	92.526	94.059	95.131	95.702	95.749	95.299	94.506	93.681	93.205	93.347	94.117	95.272	96.474	97.433	97.957	97.884	97.033	95.144	91.901	87.049	80.79	74.155	68.898	66.636	67.793	71.275	75.141	77.751	78.568	78.15	77.45	76.941	76.396	75.333
836.394	96.331	94.204	92.26	90.149	87.955	85.921	84.262	83.096	82.501	82.567	83.376	84.91	86.976	89.236	91.345	93.077	94.358	95.201	95.629	95.647	95.28	94.653	94.023	93.705	93.917	94.649	95.691	96.755	97.593	98.021	97.883	96.998	95.144	92.018	87.385	81.443	75.216	70.405	68.506	69.827	73.235	76.853	79.083	79.353	78.207	76.68	75.485	74.576	73.572
846.411	96.71	94.711	92.716	90.564	88.361	86.336	84.677	83.501	82.912	83.033	83.952	85.613	87.753	89.979	91.933	93.427	94.45	95.079	95.387	95.416	95.201	94.835	94.495	94.401	94.689	95.334	96.17	96.99	97.614	97.891	97.66	96.747	94.927	91.939	87.568	82.016	76.256	71.872	70.212	71.478	74.576	77.766	79.564	79.408	77.782	75.734	74.013	72.696	71.445
856.428	96.774	94.855	92.838	90.686	88.543	86.629	85.098	84.039	83.547	83.749	84.718	86.371	88.425	90.494	92.251	93.539	94.366	94.828	95.033	95.07	95.006	94.919	94.908	95.072	95.449	95.989	96.58	97.105	97.469	97.558	97.225	96.263	94.459	91.593	87.522	82.44	77.207	73.214	71.618	72.569	75.106	77.725	79.082	78.592	76.69	74.351	72.303	70.589	68.958
866.444	96.882	94.827	92.751	90.598	88.539	86.802	85.496	84.646	84.311	84.58	85.5	86.987	88.807	90.651	92.248	93.438	94.18	94.532	94.621	94.604	94.614	94.745	95.048	95.497	96.003	96.464	96.821	97.053	97.147	97.039	96.591	95.57	93.731	90.979	87.282	82.796	78.17	74.525	72.839	73.283	75.17	77.306	78.354	77.529	75.24	72.581	70.216	68.102	66.012
876.461	96.743	94.671	92.585	90.39	88.357	86.803	85.781	85.19	85.031	85.337	86.099	87.263	88.73	90.344	91.913	93.203	94.008	94.283	94.187	93.982	93.903	94.126	94.717	95.529	96.267	96.717	96.889	96.857	96.694	96.365	95.817	94.74	92.775	90.113	86.964	83.311	79.4	76.023	74.084	73.887	75.25	77.459	78.734	77.405	74.112	70.678	67.86	65.186	62.47
886.477	95.779	94.482	92.513	90.109	87.873	86.48	85.843	85.535	85.563	85.903	86.404	87.073	88.059	89.484	91.28	93.013	94.082	94.251	93.782	93.152	92.724	92.841	93.76	95.185	96.386	96.883	96.9	96.606	96.204	95.574	95.017	94.042	91.634	88.896	86.635	84.28	81.189	77.82	75.35	74.21	75.171	78.86	81.947	79.621	73.644	68.623	65.444	62.02	58.032
896.494	95.458	94.961	92.906	89.747	86.667	85.515	85.665	85.624	85.873	86.377	86.532	86.416	86.666	87.907	90.393	93.243	94.899	94.77	93.495	92.073	90.896	90.558	92.017	94.748	96.912	97.297	97.071	96.376	95.855	94.535	94.33	94.344	90.338	86.763	86.175	86.162	83.916	79.715	76.305	73.231	72.925	81.293	91.007	85.98	72.744	65.122	63.402	59.276	52.023
U
X-distance/Y-Distance	-2399	-2388.98	-2378.97	-2368.95	-2358.93	-2348.91	-2338.9	-2328.88	-2318.86	-2308.85	-2298.83	-2288.82	-2278.8	-2268.78	-2258.76	-2248.75	-2238.73	-2228.72	-2218.7	-2208.68	-2198.66	-2188.65	-2178.63	-2168.61	-2158.6	-2148.58	-2138.56	-2128.55	-2118.53	-2108.51	-2098.5	-2088.48	-2078.46	-2068.45	-2058.43	-2048.41	-2038.4	-2028.38	-2018.36	-2008.35	-1998.33	-1988.31	-1978.3	-1968.28	-1958.26	-1948.25	-1938.23	-1928.21	-1918.2
-896.494	-5.253	-4.437	-3.671	-3.503	-3.725	-3.846	-3.745	-3.595	-3.573	-3.642	-3.718	-3.829	-3.986	-4.131	-4.265	-4.289	-3.991	-3.462	-3.084	-3.127	-3.583	-4.068	-4.065	-3.612	-3.311	-3.676	-4.681	-5.847	-6.284	-5.978	-5.465	-4.9	-4.472	-3.823	-2.961	-2.428	-2.336	-2.62	-3.026	-3.276	-3.387	-3.435	-3.488	-3.51	-3.348	-3.276	-3.778	-3.933	-3.806
-886.477	-5.363	-4.685	-3.93	-3.572	-3.614	-3.647	-3.618	-3.634	-3.658	-3.681	-3.768	-3.896	-3.998	-4.079	-4.184	-4.224	-3.948	-3.391	-3.041	-3.138	-3.344	-3.391	-3.456	-3.684	-3.854	-3.88	-4.442	-5.287	-5.433	-5.312	-5.262	-4.867	-4.26	-3.85	-3.579	-3.308	-3.01	-2.772	-2.833	-3.154	-3.56	-3.844	-3.817	-3.686	-3.653	-3.768	-3.909	-3.729	-3.655
-876.461	-5.437	-4.86	-4.136	-3.615	-3.448	-3.414	-3.468	-3.647	-3.754	-3.721	-3.756	-3.9	-4.005	-4.049	-4.08	-4.046	-3.793	-3.341	-3.051	-3.153	-3.285	-3.139	-3.024	-3.285	-3.725	-4.189	-4.905	-5.308	-4.979	-4.73	-4.79	-4.553	-3.941	-3.544	-3.503	-3.371	-3.085	-2.875	-2.878	-3.22	-3.8	-4.277	-4.386	-4.253	-4.128	-3.977	-3.768	-3.605	-3.518
-866.444	-5.471	-4.958	-4.267	-3.674	-3.389	-3.334	-3.43	-3.653	-3.811	-3.776	-3.744	-3.869	-4.016	-4.058	-4.01	-3.896	-3.67	-3.331	-3.091	-3.179	-3.392	-3.358	-3.213	-3.304	-3.707	-4.303	-4.823	-4.987	-4.664	-4.324	-4.374	-4.333	-3.759	-3.172	-3.065	-2.987	-2.759	-2.58	-2.614	-2.967	-3.55	-4.127	-4.352	-4.173	-3.906	-3.815	-3.773	-3.577	-3.278
-856.428	-5.511	-5.022	-4.365	-3.792	-3.509	-3.464	-3.538	-3.687	-3.813	-3.807	-3.757	-3.837	-4.005	-4.07	-3.983	-3.828	-3.642	-3.401	-3.213	-3.309	-3.622	-3.694	-3.415	-3.275	-3.631	-4.367	-5.056	-5.232	-4.721	-4.139	-4.183	-4.382	-3.877	-2.944	-2.437	-2.256	-2.071	-2.057	-2.285	-2.667	-3.171	-3.691	-4.025	-4.073	-3.869	-3.687	-3.699	-3.765	-3.56
-846.411	-5.562	-5.077	-4.454	-3.91	-3.659	-3.643	-3.682	-3.736	-3.791	-3.805	-3.789	-3.831	-3.949	-4.005	-3.932	-3.809	-3.681	-3.501	-3.333	-3.393	-3.688	-3.782	-3.437	-3.182	-3.645	-4.677	-5.397	-5.263	-4.535	-3.936	-4.228	-4.753	-4.285	-3.07	-2.141	-1.681	-1.433	-1.624	-2.14	-2.624	-3.052	-3.415	-3.74	-4.24	-4.52	-3.914	-3.49	-4.016	-4.312
-836.394	-5.562	-5.096	-4.514	-4.007	-3.764	-3.737	-3.768	-3.799	-3.815	-3.82	-3.825	-3.836	-3.868	-3.887	-3.844	-3.776	-3.715	-3.615	-3.479	-3.414	-3.467	-3.467	-3.256	-3.177	-3.758	-4.716	-5.162	-4.774	-4.025	-3.741	-4.213	-4.652	-4.348	-3.422	-2.5	-1.917	-1.514	-1.507	-1.969	-2.528	-2.965	-3.241	-3.566	-4.198	-4.583	-3.751	-3.286	-4.011	-4.451
-826.377	-5.529	-5.1	-4.537	-4.057	-3.824	-3.756	-3.765	-3.828	-3.875	-3.882	-3.868	-3.838	-3.808	-3.794	-3.769	-3.732	-3.709	-3.688	-3.63	-3.507	-3.327	-3.156	-3.085	-3.261	-3.793	-4.39	-4.534	-4.15	-3.796	-3.934	-4.291	-4.347	-3.874	-3.217	-2.926	-2.701	-2.122	-1.702	-1.859	-2.363	-2.843	-3.13	-3.32	-3.658	-3.776	-3.503	-3.851	-4.112	-3.97
-816.361	-5.476	-5.119	-4.547	-4.033	-3.806	-3.735	-3.721	-3.801	-3.878	-3.873	-3.827	-3.8	-3.803	-3.82	-3.813	-3.762	-3.711	-3.694	-3.703	-3.676	-3.532	-3.296	-3.16	-3.29	-3.625	-3.875	-3.708	-3.274	-3.223	-3.813	-4.372	-4.194	-3.354	-2.431	-2.289	-2.69	-2.62	-2.2	-1.986	-2.3	-2.861	-3.246	-3.34	-3.316	-3.728	-4.142	-4.174	-4.192	-4.218
-806.344	-5.421	-5.149	-4.596	-4.005	-3.717	-3.67	-3.674	-3.753	-3.82	-3.733	-3.614	-3.653	-3.817	-3.964	-4.011	-3.945	-3.826	-3.746	-3.751	-3.815	-3.83	-3.67	-3.43	-3.362	-3.438	-3.42	-3.103	-2.702	-2.817	-3.47	-3.829	-3.424	-2.644	-1.929	-1.843	-2.444	-2.685	-2.396	-2.14	-2.377	-2.888	-3.152	-3.218	-3.289	-3.777	-4.203	-4.251	-4.151	-4.116
-796.327	-5.389	-5.173	-4.69	-4.067	-3.677	-3.613	-3.656	-3.712	-3.706	-3.523	-3.333	-3.428	-3.753	-4.054	-4.208	-4.199	-4.064	-3.921	-3.881	-3.933	-3.992	-3.948	-3.759	-3.603	-3.48	-3.21	-2.904	-2.859	-3.18	-3.38	-3.021	-2.48	-2.344	-2.656	-3.109	-3.259	-2.752	-2.27	-2.361	-2.754	-3.052	-2.934	-2.846	-3.87	-4.63	-4.22	-3.986	-3.781	-3.748
-786.311	-5.394	-5.178	-4.767	-4.182	-3.728	-3.603	-3.658	-3.675	-3.55	-3.296	-3.102	-3.199	-3.577	-3.978	-4.227	-4.32	-4.26	-4.111	-4.033	-4.042	-4.038	-4.018	-3.929	-3.779	-3.665	-3.449	-3.168	-3.118	-3.25	-3.234	-2.818	-2.419	-2.815	-3.839	-4.344	-3.673	-2.929	-2.733	-2.855	-3.258	-3.474	-3.443	-3.525	-3.892	-4.086	-3.808	-3.819	-3.863	-3.758
-776.294	-5.4	-5.173	-4.822	-4.315	-3.843	-3.643	-3.666	-3.643	-3.427	-3.136	-2.997	-3.101	-3.408	-3.779	-4.066	-4.251	-4.312	-4.218	-4.105	-4.075	-4.037	-4.002	-3.975	-3.857	-3.78	-3.72	-3.315	-2.734	-2.44	-2.592	-2.757	-2.746	-2.897	-3.137	-3.456	-3.462	-3.065	-3.028	-3.318	-3.496	-3.518	-3.576	-3.796	-4.027	-4.073	-4.058	-3.96	-3.716	-3.632
-766.277	-5.408	-5.186	-4.892	-4.459	-3.993	-3.728	-3.69	-3.623	-3.372	-3.094	-3.066	-3.295	-3.551	-3.734	-3.925	-4.16	-4.327	-4.293	-4.119	-3.999	-3.964	-3.931	-3.915	-3.922	-3.9	-3.717	-3.043	-2.129	-1.785	-2.198	-2.779	-2.905	-2.689	-2.623	-2.889	-3.318	-3.516	-3.421	-3.32	-3.27	-3.339	-3.616	-3.951	-4.227	-4.353	-4.315	-4.133	-3.813	-3.554
-756.26	-5.42	-5.223	-4.982	-4.612	-4.163	-3.846	-3.742	-3.651	-3.409	-3.152	-3.189	-3.536	-3.851	-3.968	-4.073	-4.274	-4.435	-4.411	-4.194	-3.94	-3.806	-3.775	-3.809	-3.957	-4.061	-3.814	-3.109	-2.38	-2.289	-2.718	-3.031	-3.035	-2.784	-2.565	-2.734	-3.115	-3.321	-3.23	-3.015	-2.945	-3.193	-3.645	-4.03	-4.242	-4.336	-4.433	-4.401	-4.05	-3.671
-746.244	-5.406	-5.274	-5.08	-4.762	-4.364	-4.013	-3.804	-3.675	-3.473	-3.209	-3.135	-3.393	-3.823	-4.181	-4.374	-4.466	-4.499	-4.454	-4.272	-3.967	-3.696	-3.631	-3.801	-4.075	-4.203	-3.999	-3.454	-2.844	-2.661	-2.553	-2.382	-3.221	-3.639	-2.766	-2.467	-2.669	-2.8	-2.921	-2.886	-2.868	-3.097	-3.479	-3.779	-4.014	-4.274	-4.491	-4.484	-4.315	-4.2
-736.227	-5.401	-5.322	-5.143	-4.861	-4.536	-4.186	-3.855	-3.626	-3.445	-3.191	-2.982	-3.074	-3.547	-4.105	-4.341	-4.279	-4.206	-4.23	-4.239	-4.081	-3.795	-3.667	-3.89	-4.216	-4.252	-3.994	-3.604	-3.174	-2.753	-1.929	-1.435	-2.991	-3.963	-2.981	-2.644	-2.74	-2.804	-3.035	-3.044	-2.984	-3.152	-3.445	-3.665	-3.932	-4.204	-4.125	-3.872	-4.398	-5.013
-726.21	-5.506	-5.38	-5.158	-4.873	-4.599	-4.282	-3.891	-3.559	-3.356	-3.157	-2.99	-3.076	-3.487	-3.918	-3.989	-3.775	-3.634	-3.767	-4.075	-4.251	-4.149	-3.963	-3.976	-4.147	-4.162	-3.982	-3.792	-3.468	-2.711	-1.887	-1.978	-2.705	-2.989	-2.725	-2.658	-2.865	-3.01	-3.169	-3.18	-3.16	-3.328	-3.561	-3.705	-3.889	-3.923	-3.283	-2.715	-4.448	-5.664
-716.194	-5.687	-5.423	-5.117	-4.788	-4.536	-4.278	-3.917	-3.56	-3.343	-3.208	-3.15	-3.298	-3.601	-3.774	-3.638	-3.351	-3.229	-3.458	-3.963	-4.397	-4.453	-4.223	-4.021	-3.995	-4.03	-4.006	-3.9	-3.582	-3.013	-2.445	-2.212	-2.39	-2.818	-3.16	-3.094	-2.94	-2.899	-2.921	-3.116	-3.328	-3.462	-3.633	-3.791	-3.826	-3.659	-3.317	-3.389	-4.243	-4.604
-706.177	-5.765	-5.4	-5.029	-4.645	-4.395	-4.206	-3.928	-3.618	-3.416	-3.336	-3.349	-3.476	-3.599	-3.515	-3.248	-3.036	-3.084	-3.452	-3.993	-4.354	-4.368	-4.269	-4.223	-4.151	-4.057	-4.024	-4.028	-3.775	-3.139	-2.453	-2.094	-2.275	-2.837	-3.169	-3.012	-2.747	-2.61	-2.719	-3.125	-3.455	-3.47	-3.539	-3.785	-3.883	-3.709	-3.445	-3.505	-3.937	-3.977
-696.16	-5.686	-5.35	-4.953	-4.512	-4.237	-4.099	-3.919	-3.701	-3.534	-3.455	-3.467	-3.52	-3.467	-3.214	-2.935	-2.886	-3.134	-3.594	-3.964	-3.97	-3.883	-4.138	-4.526	-4.563	-4.286	-4.078	-4.054	-3.85	-3.211	-2.707	-2.802	-3.095	-3.113	-2.867	-2.619	-2.483	-2.516	-2.758	-3.108	-3.397	-3.491	-3.551	-3.753	-3.865	-3.703	-3.459	-3.418	-3.627	-3.903
-686.144	-5.542	-5.32	-4.948	-4.465	-4.128	-4.001	-3.9	-3.779	-3.673	-3.574	-3.511	-3.454	-3.293	-3.026	-2.848	-2.951	-3.318	-3.697	-3.726	-3.412	-3.357	-3.959	-4.684	-4.836	-4.528	-4.241	-4.13	-4.064	-3.752	-3.287	-3.137	-3.249	-3.193	-2.869	-2.583	-2.463	-2.501	-2.675	-2.899	-3.207	-3.564	-3.789	-3.865	-3.853	-3.711	-3.52	-3.435	-3.551	-3.693
-676.127	-5.393	-5.285	-5.002	-4.538	-4.133	-3.969	-3.902	-3.841	-3.797	-3.706	-3.574	-3.424	-3.215	-2.984	-2.903	-3.099	-3.448	-3.606	-3.364	-3.004	-3.086	-3.818	-4.66	-4.926	-4.688	-4.366	-4.153	-4.153	-4.122	-3.739	-3.335	-3.143	-2.962	-2.642	-2.357	-2.246	-2.326	-2.523	-2.735	-3.093	-3.633	-4.07	-4.134	-3.948	-3.684	-3.428	-3.348	-3.559	-3.776
-666.11	-5.208	-5.19	-5.052	-4.697	-4.274	-4.036	-3.957	-3.909	-3.875	-3.791	-3.634	-3.446	-3.251	-3.08	-3.047	-3.227	-3.439	-3.398	-3.112	-2.974	-3.332	-4.05	-4.654	-4.835	-4.633	-4.273	-4.068	-4.155	-4.217	-3.974	-3.538	-3.168	-2.808	-2.208	-1.723	-1.617	-1.902	-2.323	-2.617	-3.034	-3.616	-4.113	-4.352	-4.234	-3.803	-3.438	-3.371	-3.634	-3.964
-656.093	-5.011	-5.104	-5.116	-4.926	-4.54	-4.183	-4.021	-3.952	-3.888	-3.806	-3.676	-3.513	-3.387	-3.316	-3.295	-3.332	-3.349	-3.239	-3.1	-3.277	-3.89	-4.496	-4.689	-4.543	-4.205	-3.883	-3.916	-4.242	-4.373	-4.128	-3.755	-3.404	-3.007	-2.436	-1.798	-1.471	-1.652	-2.072	-2.501	-2.993	-3.5	-3.916	-4.205	-4.368	-4.085	-3.733	-3.768	-3.846	-3.932
-646.077	-4.918	-5.123	-5.231	-5.193	-4.877	-4.385	-4.061	-3.961	-3.892	-3.814	-3.742	-3.655	-3.613	-3.634	-3.621	-3.496	-3.294	-3.124	-3.117	-3.425	-4.025	-4.562	-4.71	-4.379	-3.735	-3.389	-3.744	-4.374	-4.604	-4.313	-3.889	-3.484	-2.957	-2.288	-1.688	-1.46	-1.608	-1.931	-2.377	-2.886	-3.331	-3.702	-4.076	-4.392	-4.232	-3.932	-4.049	-4.074	-3.875
-636.06	-5.001	-5.258	-5.398	-5.411	-5.175	-4.64	-4.094	-3.9	-3.886	-3.823	-3.787	-3.779	-3.798	-3.847	-3.831	-3.653	-3.354	-3.096	-3.024	-3.219	-3.723	-4.375	-4.721	-4.409	-3.623	-3.187	-3.638	-4.392	-4.636	-4.398	-4.106	-3.708	-3.014	-2.267	-1.715	-1.498	-1.618	-1.878	-2.237	-2.704	-3.112	-3.353	-3.565	-3.954	-4.365	-4.43	-4.236	-4.089	-3.818
-626.043	-5.124	-5.384	-5.503	-5.439	-5.231	-4.824	-4.212	-3.819	-3.802	-3.789	-3.756	-3.79	-3.827	-3.84	-3.78	-3.646	-3.444	-3.199	-3.012	-3.041	-3.396	-3.987	-4.462	-4.455	-3.935	-3.445	-3.638	-4.191	-4.433	-4.474	-4.359	-3.758	-2.93	-2.282	-1.802	-1.656	-1.828	-2.041	-2.286	-2.65	-3.051	-3.296	-3.379	-3.465	-3.671	-3.98	-4.105	-4.034	-3.86
-616.027	-5.217	-5.424	-5.46	-5.308	-5.091	-4.869	-4.487	-3.93	-3.691	-3.699	-3.674	-3.727	-3.763	-3.722	-3.605	-3.505	-3.437	-3.279	-3.038	-2.951	-3.154	-3.568	-4.092	-4.509	-4.428	-3.883	-3.57	-3.814	-4.175	-4.442	-4.328	-3.592	-3.022	-2.591	-1.939	-1.68	-1.873	-2.128	-2.334	-2.626	-3.043	-3.328	-3.344	-3.338	-3.449	-3.535	-3.56	-3.648	-4.007
-606.01	-5.339	-5.389	-5.321	-5.224	-5.165	-5.103	-4.81	-4.248	-3.75	-3.592	-3.6	-3.638	-3.667	-3.574	-3.431	-3.36	-3.338	-3.178	-2.919	-2.833	-3.016	-3.402	-3.952	-4.478	-4.609	-4.205	-3.528	-3.45	-3.941	-4.064	-3.799	-3.479	-3.427	-3.155	-2.231	-1.559	-1.561	-1.79	-2.028	-2.382	-2.911	-3.36	-3.533	-3.611	-3.623	-3.444	-3.223	-3.257	-3.743
-595.993	-5.375	-5.261	-5.168	-5.136	-5.123	-5.108	-4.969	-4.551	-3.929	-3.576	-3.549	-3.579	-3.569	-3.42	-3.247	-3.18	-3.131	-2.947	-2.773	-2.783	-2.936	-3.284	-3.867	-4.365	-4.519	-4.474	-3.916	-3.381	-3.535	-3.488	-3.074	-3.188	-3.785	-3.748	-2.709	-1.705	-1.333	-1.25	-1.495	-2.104	-2.844	-3.437	-3.761	-3.871	-3.66	-3.174	-2.831	-2.93	-3.333
-585.977	-5.169	-5.045	-5.108	-5.213	-5.251	-5.224	-5.055	-4.689	-4.167	-3.706	-3.547	-3.564	-3.504	-3.309	-3.103	-2.981	-2.86	-2.733	-2.795	-3.093	-3.354	-3.498	-3.904	-4.581	-5.011	-4.954	-4.395	-3.604	-3.153	-3.053	-2.931	-3.115	-3.597	-3.571	-2.931	-2.255	-1.754	-1.352	-1.415	-2.1	-2.96	-3.553	-3.763	-3.661	-3.255	-2.817	-2.694	-2.879	-3.084
-575.96	-4.848	-4.791	-4.995	-5.122	-5.08	-5.011	-4.923	-4.725	-4.358	-3.894	-3.59	-3.518	-3.433	-3.238	-3.049	-2.892	-2.72	-2.655	-2.981	-3.683	-4.167	-4.163	-4.405	-5.164	-5.531	-5.316	-4.719	-3.782	-3.122	-2.978	-3.091	-3.252	-3.222	-2.86	-2.432	-2.282	-2.114	-1.801	-1.865	-2.369	-3.02	-3.54	-3.683	-3.466	-3.076	-2.915	-2.919	-3.01	-3.231
-565.943	-4.542	-4.604	-4.859	-4.941	-4.868	-4.83	-4.843	-4.795	-4.544	-4.066	-3.634	-3.472	-3.383	-3.209	-3.038	-2.876	-2.7	-2.709	-3.21	-4.081	-4.605	-4.519	-4.487	-4.906	-5.148	-5.174	-5.065	-4.269	-3.336	-3.115	-3.316	-3.416	-3.115	-2.495	-2.084	-1.883	-1.856	-1.947	-2.137	-2.45	-2.823	-3.321	-3.591	-3.362	-3.155	-3.277	-3.063	-2.817	-3.16
-555.927	-4.282	-4.531	-4.737	-4.707	-4.613	-4.619	-4.734	-4.812	-4.646	-4.194	-3.704	-3.467	-3.393	-3.235	-3.018	-2.823	-2.696	-2.827	-3.376	-4.141	-4.643	-4.599	-4.169	-3.941	-4.004	-4.298	-4.582	-4.272	-3.618	-3.213	-3.387	-3.76	-3.554	-2.732	-2.105	-1.796	-1.574	-1.689	-2.035	-2.336	-2.613	-3.028	-3.277	-3.056	-3.148	-3.266	-2.881	-2.737	-3.167
-545.91	-4.283	-4.59	-4.639	-4.51	-4.445	-4.529	-4.723	-4.856	-4.707	-4.271	-3.785	-3.512	-3.443	-3.299	-2.999	-2.725	-2.649	-2.92	-3.528	-4.191	-4.668	-4.866	-4.629	-3.925	-3.306	-3.253	-3.512	-3.621	-3.534	-3.295	-3.323	-3.916	-4.141	-3.4	-2.385	-1.73	-1.458	-1.558	-1.874	-2.262	-2.668	-2.919	-2.93	-2.981	-3.125	-3.198	-3.47	-3.718	-3.69
-535.893	-4.494	-4.605	-4.506	-4.386	-4.408	-4.578	-4.797	-4.911	-4.756	-4.325	-3.843	-3.552	-3.481	-3.381	-3.07	-2.723	-2.628	-2.93	-3.557	-4.235	-4.716	-4.911	-4.757	-4.217	-3.488	-2.927	-2.707	-2.716	-2.827	-3.122	-3.53	-4.09	-4.404	-3.815	-2.65	-1.709	-1.481	-1.684	-1.982	-2.412	-2.864	-3.087	-3.143	-3.266	-3.408	-3.776	-4.501	-4.809	-4.323
-525.876	-4.514	-4.439	-4.367	-4.375	-4.522	-4.746	-4.902	-4.928	-4.767	-4.367	-3.891	-3.578	-3.484	-3.436	-3.208	-2.851	-2.722	-3.062	-3.726	-4.343	-4.706	-4.847	-4.824	-4.558	-3.913	-2.974	-2.325	-2.27	-2.395	-2.838	-3.787	-4.533	-4.548	-3.78	-2.526	-1.577	-1.383	-1.715	-2.2	-2.616	-2.957	-3.229	-3.448	-3.673	-3.788	-3.88	-4.24	-4.608	-4.571
-515.86	-4.372	-4.354	-4.426	-4.577	-4.788	-4.945	-4.951	-4.872	-4.703	-4.339	-3.902	-3.613	-3.499	-3.455	-3.306	-2.998	-2.828	-3.114	-3.692	-4.127	-4.31	-4.421	-4.538	-4.545	-4.183	-3.316	-2.469	-2.309	-2.747	-3.436	-4.192	-4.663	-4.547	-3.769	-2.528	-1.599	-1.456	-1.827	-2.347	-2.71	-2.907	-3.18	-3.523	-3.773	-3.788	-3.662	-3.692	-4.057	-4.555
-505.843	-4.435	-4.615	-4.794	-4.96	-5.068	-5.034	-4.891	-4.735	-4.536	-4.213	-3.875	-3.65	-3.527	-3.457	-3.348	-3.126	-2.939	-3.041	-3.381	-3.67	-3.841	-3.999	-4.125	-4.113	-3.924	-3.604	-3.186	-2.981	-3.482	-4.132	-4.286	-4.301	-4.273	-3.748	-2.642	-1.743	-1.551	-1.814	-2.242	-2.54	-2.696	-3.027	-3.444	-3.718	-3.95	-4.064	-3.893	-3.886	-4.323
-495.826	-4.827	-5.144	-5.236	-5.229	-5.148	-4.987	-4.791	-4.57	-4.296	-4.012	-3.83	-3.705	-3.561	-3.445	-3.346	-3.201	-3.039	-2.99	-3.143	-3.402	-3.624	-3.78	-3.891	-3.968	-3.988	-3.911	-3.661	-3.319	-3.311	-3.617	-3.846	-4.025	-4.103	-3.728	-2.792	-1.92	-1.585	-1.634	-1.832	-2.031	-2.345	-2.869	-3.39	-3.884	-4.436	-4.392	-3.652	-3.694	-4.181
-485.81	-5.494	-5.59	-5.372	-5.155	-4.994	-4.85	-4.67	-4.393	-4.051	-3.81	-3.771	-3.753	-3.617	-3.463	-3.356	-3.259	-3.156	-3.073	-3.072	-3.212	-3.457	-3.678	-3.808	-3.902	-3.984	-3.947	-3.776	-3.563	-3.257	-3.018	-3.231	-3.749	-4.017	-3.755	-3.008	-2.069	-1.499	-1.463	-1.552	-1.701	-2.206	-2.879	-3.391	-3.92	-4.425	-4.158	-3.52	-3.758	-4.121
-475.793	-5.833	-5.586	-5.236	-4.988	-4.84	-4.708	-4.501	-4.16	-3.804	-3.658	-3.718	-3.754	-3.664	-3.521	-3.414	-3.347	-3.276	-3.195	-3.127	-3.142	-3.318	-3.571	-3.715	-3.706	-3.712	-3.85	-3.964	-3.822	-3.416	-3.028	-2.96	-3.218	-3.504	-3.458	-2.88	-1.933	-1.268	-1.231	-1.494	-1.922	-2.531	-3.049	-3.385	-3.746	-4.05	-4.182	-4.23	-4.15	-4.058
-465.776	-5.56	-5.29	-5.1	-4.913	-4.746	-4.583	-4.312	-3.916	-3.598	-3.548	-3.658	-3.715	-3.675	-3.575	-3.476	-3.42	-3.365	-3.294	-3.258	-3.267	-3.32	-3.428	-3.546	-3.633	-3.732	-3.856	-3.928	-3.854	-3.676	-3.507	-3.3	-3.079	-3.04	-3.069	-2.632	-1.684	-1.02	-1.083	-1.704	-2.507	-3.025	-3.213	-3.352	-3.62	-3.979	-4.302	-4.457	-4.381	-4.18
-455.76	-5.347	-5.225	-5.102	-4.843	-4.606	-4.406	-4.082	-3.712	-3.496	-3.484	-3.573	-3.643	-3.641	-3.572	-3.487	-3.428	-3.39	-3.364	-3.363	-3.392	-3.449	-3.436	-3.36	-3.436	-3.634	-3.69	-3.568	-3.512	-3.727	-3.952	-3.772	-3.317	-3.034	-2.927	-2.435	-1.482	-0.856	-1.082	-1.943	-2.799	-3.13	-3.179	-3.33	-3.566	-3.836	-4.13	-4.366	-4.443	-4.299
-445.743	-5.607	-5.587	-5.333	-4.87	-4.479	-4.161	-3.813	-3.557	-3.446	-3.435	-3.492	-3.554	-3.564	-3.521	-3.469	-3.434	-3.447	-3.498	-3.471	-3.449	-3.614	-3.618	-3.35	-3.223	-3.218	-3.087	-2.933	-3.158	-3.807	-4.251	-4.047	-3.497	-3.149	-2.97	-2.396	-1.439	-0.845	-1.026	-1.575	-2.081	-2.464	-2.813	-3.204	-3.497	-3.697	-3.961	-4.126	-3.901	-3.742
-435.726	-6.05	-5.919	-5.55	-5.012	-4.413	-3.877	-3.564	-3.465	-3.414	-3.397	-3.442	-3.474	-3.475	-3.476	-3.496	-3.521	-3.581	-3.684	-3.749	-3.775	-3.769	-3.668	-3.47	-3.189	-2.787	-2.41	-2.414	-2.981	-3.778	-4.18	-4.11	-3.782	-3.254	-2.747	-2.3	-1.646	-1.072	-0.95	-0.959	-1.007	-1.425	-2.218	-2.96	-3.425	-3.704	-3.878	-3.725	-3.157	-3.133
-425.709	-5.912	-5.715	-5.464	-5.008	-4.303	-3.647	-3.401	-3.425	-3.414	-3.386	-3.403	-3.408	-3.408	-3.465	-3.583	-3.672	-3.718	-3.782	-3.835	-3.818	-3.74	-3.636	-3.487	-3.129	-2.526	-2.07	-2.265	-2.934	-3.427	-3.675	-4.12	-4.385	-3.698	-2.534	-1.886	-1.645	-1.295	-1.034	-0.975	-0.945	-1.251	-2.067	-2.841	-3.417	-3.785	-3.361	-2.777	-3.284	-3.725
-415.693	-5.458	-5.404	-5.217	-4.796	-4.177	-3.594	-3.369	-3.41	-3.421	-3.382	-3.362	-3.376	-3.417	-3.507	-3.667	-3.789	-3.789	-3.749	-3.751	-3.756	-3.729	-3.624	-3.39	-3.044	-2.601	-2.264	-2.46	-2.948	-3.239	-3.659	-4.459	-4.829	-3.962	-2.635	-1.634	-1.057	-0.958	-1.014	-1.111	-1.412	-1.992	-2.57	-2.929	-3.373	-3.476	-2.532	-2.637	-3.562	-3.568
-405.676	-5.309	-5.251	-4.98	-4.599	-4.228	-3.79	-3.456	-3.401	-3.412	-3.397	-3.38	-3.415	-3.507	-3.607	-3.725	-3.824	-3.804	-3.699	-3.65	-3.647	-3.595	-3.497	-3.387	-3.218	-2.899	-2.591	-2.665	-3.07	-3.601	-4.281	-4.698	-4.309	-3.416	-2.661	-2.078	-1.475	-1.105	-0.878	-0.849	-1.535	-2.508	-2.938	-2.94	-2.956	-2.768	-2.724	-3.024	-3.297	-3.375
-395.659	-5.222	-5.125	-4.872	-4.587	-4.463	-4.149	-3.653	-3.428	-3.387	-3.411	-3.466	-3.537	-3.636	-3.72	-3.765	-3.801	-3.805	-3.724	-3.618	-3.542	-3.446	-3.405	-3.482	-3.453	-3.115	-2.725	-2.753	-3.265	-3.963	-4.358	-4.118	-3.471	-2.923	-2.506	-1.948	-1.294	-0.823	-0.528	-0.617	-1.429	-2.415	-2.86	-2.9	-2.994	-3.195	-3.208	-2.95	-2.954	-2.959
-385.643	-5.09	-5.01	-4.917	-4.834	-4.772	-4.497	-3.941	-3.517	-3.387	-3.419	-3.522	-3.632	-3.708	-3.756	-3.76	-3.751	-3.774	-3.747	-3.62	-3.497	-3.43	-3.456	-3.557	-3.445	-3.006	-2.661	-2.82	-3.382	-3.816	-3.62	-3.159	-3.084	-3.06	-2.441	-1.495	-0.97	-0.766	-0.86	-1.264	-1.758	-2.338	-2.763	-3.047	-3.424	-3.63	-3.299	-3.155	-2.904	-2.451
-375.626	-5.016	-4.91	-4.934	-5.072	-5.066	-4.823	-4.282	-3.667	-3.406	-3.422	-3.508	-3.613	-3.666	-3.687	-3.706	-3.698	-3.687	-3.671	-3.581	-3.456	-3.401	-3.426	-3.42	-3.174	-2.714	-2.436	-2.66	-3.327	-3.646	-3.066	-2.941	-3.817	-3.827	-2.556	-1.649	-1.582	-1.693	-1.966	-2.29	-2.413	-2.522	-2.734	-3.057	-3.367	-2.941	-3.029	-4.235	-3.749	-2.756
-365.609	-4.987	-4.962	-5.099	-5.276	-5.313	-5.12	-4.582	-3.856	-3.444	-3.418	-3.457	-3.509	-3.574	-3.606	-3.624	-3.619	-3.585	-3.556	-3.506	-3.41	-3.336	-3.307	-3.204	-2.896	-2.47	-2.219	-2.443	-3.142	-3.595	-3.407	-3.753	-4.572	-4.106	-2.492	-1.583	-1.647	-1.864	-2.262	-2.677	-2.714	-2.583	-2.66	-2.901	-3.041	-2.96	-3.25	-3.611	-3.39	-3.142
-355.593	-5.079	-5.304	-5.547	-5.627	-5.517	-5.267	-4.766	-4.028	-3.492	-3.391	-3.408	-3.419	-3.508	-3.582	-3.562	-3.508	-3.492	-3.505	-3.487	-3.418	-3.354	-3.294	-3.135	-2.801	-2.425	-2.299	-2.598	-3.161	-3.642	-3.989	-4.295	-4.356	-3.731	-2.493	-1.607	-1.502	-1.784	-2.174	-2.516	-2.659	-2.622	-2.652	-2.779	-2.944	-3.089	-3.067	-3.064	-3.213	-3.217
-345.576	-5.479	-5.792	-5.876	-5.739	-5.519	-5.225	-4.76	-4.108	-3.549	-3.365	-3.382	-3.41	-3.484	-3.547	-3.511	-3.437	-3.429	-3.477	-3.502	-3.495	-3.497	-3.457	-3.277	-2.94	-2.612	-2.557	-2.804	-3.194	-3.719	-4.279	-4.39	-3.829	-3.103	-2.499	-2.028	-1.868	-1.881	-1.872	-1.95	-2.235	-2.435	-2.504	-2.599	-2.645	-2.656	-2.749	-2.942	-3.048	-3.038
-335.559	-5.891	-5.896	-5.72	-5.517	-5.311	-5.008	-4.573	-4.048	-3.594	-3.377	-3.371	-3.432	-3.47	-3.461	-3.414	-3.359	-3.329	-3.365	-3.476	-3.587	-3.637	-3.616	-3.483	-3.209	-2.902	-2.772	-2.868	-3.099	-3.512	-4.065	-4.155	-3.367	-2.603	-2.347	-2.26	-2.117	-1.691	-1.225	-1.174	-1.525	-1.913	-2.176	-2.372	-2.509	-2.564	-2.619	-2.702	-2.809	-2.908
-325.543	-5.815	-5.578	-5.378	-5.217	-5.015	-4.704	-4.292	-3.892	-3.618	-3.449	-3.383	-3.409	-3.412	-3.369	-3.316	-3.235	-3.14	-3.153	-3.342	-3.578	-3.67	-3.615	-3.54	-3.439	-3.219	-2.931	-2.807	-2.936	-3.147	-3.326	-3.284	-2.718	-2.177	-1.975	-1.842	-1.577	-1.081	-0.688	-0.671	-0.925	-1.35	-1.849	-2.234	-2.488	-2.617	-2.714	-2.82	-2.883	-2.904
-315.526	-5.523	-5.379	-5.221	-5.024	-4.763	-4.416	-4.019	-3.724	-3.616	-3.548	-3.442	-3.382	-3.348	-3.289	-3.186	-3.026	-2.893	-2.953	-3.207	-3.484	-3.591	-3.483	-3.36	-3.409	-3.447	-3.256	-2.973	-2.955	-3.028	-2.842	-2.555	-2.253	-1.904	-1.65	-1.582	-1.417	-1.041	-0.73	-0.636	-0.753	-1.196	-1.873	-2.387	-2.699	-2.91	-3.049	-3.147	-3.187	-3.198
-305.509	-5.341	-5.199	-5.027	-4.832	-4.553	-4.157	-3.791	-3.605	-3.603	-3.615	-3.515	-3.387	-3.318	-3.237	-3.033	-2.773	-2.638	-2.757	-3.072	-3.407	-3.562	-3.43	-3.24	-3.371	-3.715	-3.789	-3.56	-3.277	-2.838	-2.375	-2.292	-2.233	-1.957	-1.862	-1.785	-1.649	-1.671	-1.5	-1.171	-1.16	-1.653	-2.377	-2.832	-3.09	-3.299	-3.395	-3.428	-3.544	-3.725
-295.492	-5.294	-5.008	-4.799	-4.646	-4.359	-3.916	-3.606	-3.54	-3.6	-3.648	-3.577	-3.436	-3.327	-3.19	-2.894	-2.561	-2.421	-2.558	-2.935	-3.404	-3.677	-3.601	-3.513	-3.816	-4.282	-4.443	-4.18	-3.343	-2.17	-1.688	-2.092	-2.383	-2.043	-1.436	-1.06	-1.113	-1.78	-2.217	-1.974	-2.016	-2.559	-3.113	-3.37	-3.48	-3.527	-3.48	-3.445	-3.62	-3.865
-285.476	-5.332	-4.976	-4.747	-4.598	-4.277	-3.792	-3.521	-3.544	-3.634	-3.685	-3.631	-3.495	-3.353	-3.155	-2.802	-2.43	-2.29	-2.468	-2.922	-3.48	-3.827	-3.925	-4.123	-4.519	-4.783	-4.723	-4.262	-3.151	-1.866	-1.516	-2.11	-2.635	-2.407	-1.526	-1.074	-1.478	-2.32	-2.864	-2.857	-3.035	-3.371	-3.566	-3.638	-3.601	-3.468	-3.326	-3.262	-3.24	-3.009
-275.459	-5.278	-4.967	-4.785	-4.687	-4.391	-3.882	-3.568	-3.61	-3.704	-3.726	-3.674	-3.536	-3.377	-3.153	-2.771	-2.384	-2.291	-2.593	-3.112	-3.575	-3.898	-4.229	-4.591	-4.777	-4.733	-4.562	-4.103	-3.252	-2.45	-2.373	-2.975	-3.106	-2.702	-2.291	-2.155	-2.524	-3.037	-3.393	-3.54	-3.605	-3.574	-3.554	-3.566	-3.495	-3.358	-3.211	-3.078	-2.982	-2.947
-265.442	-5.218	-4.992	-4.864	-4.861	-4.657	-4.135	-3.691	-3.674	-3.762	-3.715	-3.636	-3.538	-3.419	-3.223	-2.838	-2.441	-2.409	-2.814	-3.295	-3.59	-3.936	-4.456	-4.766	-4.71	-4.565	-4.381	-3.977	-3.455	-3.035	-2.961	-3.269	-3.118	-2.545	-2.531	-2.758	-2.885	-3.089	-3.328	-3.478	-3.442	-3.396	-3.439	-3.441	-3.394	-3.333	-3.215	-3.045	-2.99	-3.051
-255.426	-5.356	-5.2	-5.07	-5.067	-4.912	-4.397	-3.825	-3.668	-3.733	-3.648	-3.528	-3.494	-3.485	-3.369	-3.01	-2.59	-2.54	-2.921	-3.306	-3.537	-3.943	-4.533	-4.852	-4.807	-4.658	-4.403	-3.951	-3.531	-3.259	-2.834	-2.179	-1.975	-2.37	-2.707	-2.797	-2.775	-2.827	-3.014	-3.153	-3.179	-3.275	-3.401	-3.394	-3.359	-3.342	-3.281	-3.25	-3.224	-3.063
-245.409	-5.519	-5.442	-5.329	-5.264	-5.093	-4.608	-3.95	-3.591	-3.587	-3.553	-3.455	-3.455	-3.516	-3.493	-3.215	-2.766	-2.567	-2.806	-3.196	-3.507	-3.835	-4.255	-4.607	-4.705	-4.547	-4.243	-3.841	-3.379	-2.951	-2.505	-2.021	-1.877	-2.431	-3.013	-2.902	-2.572	-2.604	-2.846	-2.944	-2.95	-3.045	-3.164	-3.22	-3.295	-3.392	-3.478	-3.576	-3.512	-2.929
-235.392	-5.532	-5.564	-5.493	-5.368	-5.17	-4.746	-4.074	-3.527	-3.402	-3.443	-3.443	-3.459	-3.491	-3.495	-3.342	-2.943	-2.571	-2.591	-2.996	-3.478	-3.77	-3.937	-4.142	-4.259	-4.122	-3.904	-3.759	-3.544	-3.155	-2.641	-2.248	-2.41	-3.172	-3.654	-3.189	-2.575	-2.485	-2.646	-2.728	-2.567	-2.374	-2.438	-2.727	-3.094	-3.442	-3.704	-3.598	-3.141	-3.2
-225.376	-5.561	-5.691	-5.61	-5.419	-5.197	-4.835	-4.199	-3.538	-3.284	-3.364	-3.467	-3.49	-3.439	-3.393	-3.336	-3.103	-2.73	-2.569	-2.84	-3.363	-3.778	-3.957	-4.019	-4.003	-3.84	-3.675	-3.667	-3.548	-3.109	-2.609	-2.458	-2.866	-3.497	-3.641	-3.166	-2.655	-2.453	-2.422	-2.303	-1.855	-1.375	-1.44	-2.048	-2.787	-3.39	-3.814	-3.538	-3.238	-3.768
-215.359	-5.67	-5.788	-5.662	-5.432	-5.193	-4.866	-4.292	-3.615	-3.27	-3.324	-3.462	-3.489	-3.405	-3.324	-3.305	-3.238	-3.026	-2.807	-2.831	-3.149	-3.569	-3.856	-3.909	-3.808	-3.658	-3.561	-3.604	-3.586	-3.271	-2.911	-2.93	-3.287	-3.534	-3.371	-2.803	-2.186	-1.978	-1.895	-1.501	-0.952	-0.735	-1.088	-1.844	-2.713	-3.305	-3.519	-3.507	-3.829	-4.249
-205.342	-5.718	-5.723	-5.569	-5.332	-5.1	-4.82	-4.326	-3.703	-3.307	-3.248	-3.333	-3.403	-3.404	-3.375	-3.355	-3.331	-3.269	-3.141	-3.026	-3.038	-3.183	-3.36	-3.454	-3.447	-3.432	-3.509	-3.651	-3.703	-3.541	-3.3	-3.219	-3.28	-3.272	-2.951	-2.279	-1.513	-1.065	-0.939	-0.608	-0.545	-1.241	-2.051	-2.654	-3.157	-3.461	-3.576	-3.798	-4.04	-4.008
-195.325	-5.539	-5.467	-5.311	-5.109	-4.948	-4.768	-4.353	-3.765	-3.34	-3.141	-3.098	-3.215	-3.38	-3.476	-3.464	-3.383	-3.338	-3.324	-3.257	-3.124	-3.008	-2.976	-3.01	-3.089	-3.242	-3.524	-3.81	-3.851	-3.634	-3.37	-3.188	-2.986	-2.615	-2.152	-1.888	-1.711	-0.991	-0.378	-0.568	-1.562	-2.927	-3.739	-3.889	-3.794	-3.805	-3.872	-3.814	-3.587	-3.391
-185.309	-5.25	-5.148	-5.004	-4.897	-4.874	-4.809	-4.442	-3.824	-3.339	-3.05	-2.89	-3.001	-3.293	-3.521	-3.555	-3.437	-3.326	-3.297	-3.307	-3.245	-3.105	-2.983	-2.915	-2.96	-3.21	-3.62	-3.931	-3.884	-3.582	-3.338	-3.266	-3.076	-2.475	-1.735	-1.289	-1.015	-0.572	-0.564	-1.64	-3.28	-4.558	-4.95	-4.6	-4.151	-4.004	-3.945	-3.787	-3.593	-3.44
-175.292	-5.109	-4.961	-4.84	-4.865	-4.962	-4.943	-4.577	-3.903	-3.328	-3.005	-2.817	-2.882	-3.194	-3.483	-3.58	-3.507	-3.385	-3.3	-3.289	-3.301	-3.244	-3.153	-3.092	-3.112	-3.306	-3.617	-3.818	-3.759	-3.536	-3.377	-3.392	-3.337	-2.811	-1.961	-1.225	-0.679	-0.52	-1.158	-2.493	-3.969	-4.969	-5.1	-4.661	-4.301	-4.178	-4.082	-4.027	-4.047	-4.038
-165.275	-5.181	-5.028	-4.93	-5.016	-5.116	-5.042	-4.66	-3.982	-3.342	-3.009	-2.885	-2.908	-3.12	-3.389	-3.549	-3.573	-3.508	-3.418	-3.349	-3.318	-3.275	-3.218	-3.24	-3.344	-3.455	-3.526	-3.562	-3.579	-3.556	-3.507	-3.533	-3.563	-3.112	-2.075	-1.143	-0.851	-1.096	-1.728	-2.606	-3.559	-4.341	-4.614	-4.488	-4.343	-4.237	-4.139	-4.27	-4.508	-4.547
-155.259	-5.368	-5.315	-5.238	-5.228	-5.186	-5.015	-4.639	-4.023	-3.397	-3.048	-2.989	-3.04	-3.138	-3.299	-3.461	-3.561	-3.563	-3.489	-3.4	-3.335	-3.285	-3.245	-3.28	-3.423	-3.55	-3.533	-3.453	-3.463	-3.55	-3.585	-3.58	-3.573	-3.12	-2.014	-1.055	-0.856	-1.139	-1.707	-2.478	-3.185	-3.785	-4.179	-4.254	-4.226	-4.232	-4.241	-4.411	-4.577	-4.479
-145.242	-5.663	-5.641	-5.51	-5.321	-5.127	-4.9	-4.54	-4	-3.47	-3.141	-3.065	-3.151	-3.237	-3.279	-3.323	-3.402	-3.475	-3.476	-3.42	-3.362	-3.314	-3.279	-3.3	-3.39	-3.482	-3.502	-3.461	-3.449	-3.503	-3.541	-3.507	-3.403	-2.896	-1.804	-1.01	-1.002	-1.273	-1.781	-2.58	-3.271	-3.724	-3.987	-4.028	-4.053	-4.182	-4.332	-4.403	-4.378	-4.227
-135.225	-5.866	-5.732	-5.486	-5.217	-4.994	-4.759	-4.398	-3.92	-3.503	-3.25	-3.167	-3.216	-3.293	-3.297	-3.227	-3.193	-3.265	-3.387	-3.458	-3.444	-3.381	-3.32	-3.279	-3.27	-3.311	-3.404	-3.515	-3.589	-3.573	-3.459	-3.364	-3.305	-2.797	-1.754	-1.13	-1.3	-1.694	-2.191	-2.884	-3.399	-3.669	-3.868	-3.935	-4.021	-4.155	-4.226	-4.222	-4.133	-3.821
-125.209	-5.674	-5.48	-5.241	-5.027	-4.837	-4.581	-4.203	-3.797	-3.498	-3.317	-3.263	-3.291	-3.31	-3.28	-3.185	-3.103	-3.144	-3.311	-3.475	-3.526	-3.458	-3.324	-3.172	-3.079	-3.172	-3.476	-3.814	-3.921	-3.721	-3.412	-3.265	-3.309	-2.992	-2.074	-1.458	-1.612	-2.034	-2.591	-3.23	-3.532	-3.619	-3.86	-4.068	-4.092	-4.114	-4.136	-4.088	-4.018	-3.971
-115.192	-5.295	-5.127	-4.976	-4.83	-4.638	-4.322	-3.925	-3.617	-3.455	-3.35	-3.314	-3.333	-3.309	-3.241	-3.169	-3.153	-3.222	-3.345	-3.463	-3.525	-3.478	-3.292	-3.053	-2.953	-3.182	-3.718	-4.167	-4.114	-3.694	-3.451	-3.417	-3.319	-3.112	-2.602	-1.765	-1.253	-1.583	-2.517	-3.348	-3.682	-3.798	-4.086	-4.349	-4.144	-4.12	-4.234	-4.128	-4.151	-4.176
-105.175	-5.104	-4.908	-4.761	-4.633	-4.43	-4.064	-3.642	-3.394	-3.346	-3.329	-3.312	-3.32	-3.291	-3.239	-3.227	-3.283	-3.369	-3.423	-3.452	-3.491	-3.486	-3.325	-3.09	-3.047	-3.346	-3.814	-4.047	-3.832	-3.552	-3.775	-3.782	-3.124	-3.094	-3.342	-2.314	-1.057	-1.078	-2.089	-3.073	-3.614	-3.934	-4.166	-4.347	-4.422	-4.578	-4.514	-4.337	-4.286	-4.113
-95.1587	-5.082	-4.871	-4.691	-4.538	-4.302	-3.903	-3.449	-3.191	-3.209	-3.295	-3.308	-3.286	-3.268	-3.273	-3.333	-3.424	-3.472	-3.472	-3.494	-3.562	-3.601	-3.499	-3.302	-3.232	-3.366	-3.51	-3.487	-3.431	-3.787	-4.391	-4.082	-3.186	-3.148	-3.119	-2.188	-1.335	-1.279	-1.912	-2.777	-3.486	-3.908	-4.109	-4.369	-4.879	-5.09	-4.68	-4.457	-4.367	-3.945
-85.1419	-5.118	-4.948	-4.764	-4.559	-4.249	-3.809	-3.34	-3.073	-3.118	-3.273	-3.328	-3.282	-3.263	-3.325	-3.419	-3.481	-3.486	-3.49	-3.576	-3.718	-3.79	-3.706	-3.472	-3.205	-3.033	-2.976	-3.056	-3.536	-4.4	-4.828	-4.258	-3.208	-2.405	-2.218	-2.28	-2.106	-1.989	-2.224	-2.856	-3.555	-4.027	-4.404	-4.616	-4.601	-4.853	-4.836	-4.325	-3.985	-3.425
-75.1252	-5.301	-5.112	-4.869	-4.576	-4.196	-3.735	-3.295	-3.092	-3.164	-3.297	-3.346	-3.312	-3.305	-3.379	-3.451	-3.449	-3.426	-3.48	-3.631	-3.804	-3.869	-3.756	-3.424	-2.913	-2.502	-2.538	-3.158	-4.129	-4.789	-4.646	-3.788	-2.665	-1.952	-2.112	-2.418	-2.28	-2.208	-2.45	-2.958	-3.524	-3.991	-4.391	-4.539	-4.307	-4.455	-4.842	-4.375	-3.861	-3.478
-65.1084	-5.57	-5.29	-4.931	-4.553	-4.137	-3.68	-3.307	-3.2	-3.291	-3.36	-3.367	-3.364	-3.394	-3.441	-3.442	-3.384	-3.36	-3.477	-3.677	-3.815	-3.817	-3.684	-3.327	-2.709	-2.21	-2.405	-3.415	-4.506	-4.771	-4.113	-3.209	-2.848	-2.744	-2.399	-2.077	-1.92	-1.962	-2.278	-2.739	-3.205	-3.651	-3.939	-4.128	-4.505	-4.723	-4.514	-4.427	-4.432	-4.445
-55.0918	-5.642	-5.317	-4.931	-4.531	-4.1	-3.673	-3.373	-3.328	-3.414	-3.433	-3.428	-3.449	-3.489	-3.493	-3.421	-3.346	-3.391	-3.593	-3.797	-3.855	-3.799	-3.677	-3.354	-2.76	-2.295	-2.585	-3.629	-4.525	-4.453	-3.479	-2.824	-3.36	-3.589	-2.579	-1.726	-1.649	-1.823	-2.1	-2.455	-2.866	-3.368	-3.81	-4.091	-4.307	-4.462	-4.436	-4.322	-4.412	-4.562
-45.0752	-5.463	-5.209	-4.922	-4.552	-4.093	-3.696	-3.459	-3.428	-3.506	-3.525	-3.535	-3.568	-3.561	-3.47	-3.34	-3.337	-3.546	-3.837	-3.996	-3.971	-3.893	-3.786	-3.46	-2.887	-2.514	-2.875	-3.757	-4.227	-3.806	-2.971	-2.74	-3.529	-4.024	-3.115	-1.782	-1.416	-1.674	-1.922	-2.24	-2.608	-3.074	-3.529	-3.827	-4.036	-4.214	-4.268	-4.251	-4.214	-4.046
-35.0583	-5.224	-5.108	-4.94	-4.602	-4.109	-3.72	-3.543	-3.517	-3.593	-3.64	-3.652	-3.635	-3.526	-3.343	-3.242	-3.407	-3.791	-4.109	-4.163	-4.063	-3.983	-3.889	-3.587	-3.086	-2.822	-3.156	-3.675	-3.654	-3.093	-2.71	-2.967	-3.619	-4.083	-3.661	-2.342	-1.46	-1.429	-1.599	-1.9	-2.3	-2.781	-3.301	-3.633	-3.765	-3.885	-4.031	-4.132	-4.139	-4.116
-25.0418	-5.08	-5.093	-4.977	-4.672	-4.191	-3.777	-3.627	-3.627	-3.686	-3.721	-3.696	-3.587	-3.371	-3.167	-3.214	-3.596	-4.066	-4.286	-4.197	-4.011	-3.887	-3.825	-3.717	-3.487	-3.304	-3.341	-3.296	-2.906	-2.536	-2.606	-2.992	-3.569	-4.114	-3.871	-2.651	-1.616	-1.361	-1.418	-1.674	-2.084	-2.597	-3.147	-3.491	-3.59	-3.631	-3.749	-3.951	-4.176	-4.401
-15.0252	-5.113	-5.145	-5.006	-4.734	-4.336	-3.911	-3.706	-3.715	-3.741	-3.704	-3.621	-3.441	-3.175	-3.039	-3.26	-3.791	-4.249	-4.321	-4.094	-3.823	-3.642	-3.618	-3.749	-3.847	-3.737	-3.415	-2.815	-2.069	-1.656	-1.733	-2.375	-3.473	-4.094	-3.78	-2.769	-1.863	-1.677	-1.819	-2.038	-2.343	-2.747	-3.157	-3.413	-3.529	-3.546	-3.554	-3.724	-4.07	-4.457
-5.0083	-5.172	-5.13	-4.977	-4.761	-4.512	-4.136	-3.785	-3.716	-3.717	-3.619	-3.482	-3.271	-3.026	-3.01	-3.379	-3.938	-4.275	-4.194	-3.879	-3.597	-3.453	-3.49	-3.728	-4.019	-4.059	-3.56	-2.545	-1.519	-0.754	-0.497	-1.965	-4.07	-4.38	-3.853	-3.086	-2.125	-2.035	-2.438	-2.719	-2.925	-3.164	-3.351	-3.454	-3.569	-3.579	-3.486	-3.577	-3.97	-4.467
5.0083	-5.035	-4.985	-4.941	-4.85	-4.725	-4.403	-3.899	-3.662	-3.652	-3.561	-3.379	-3.149	-2.971	-3.106	-3.587	-4.05	-4.126	-3.855	-3.525	-3.364	-3.397	-3.552	-3.827	-4.184	-4.3	-3.641	-2.356	-1.367	-1.152	-2.015	-4.437	-5.874	-4.901	-4.109	-3.368	-2.303	-2.183	-2.565	-2.911	-3.245	-3.437	-3.479	-3.532	-3.637	-3.603	-3.505	-3.612	-3.974	-4.432
15.0252	-4.777	-4.847	-4.939	-4.979	-4.944	-4.67	-4.101	-3.68	-3.614	-3.56	-3.367	-3.13	-3.026	-3.279	-3.763	-4.018	-3.823	-3.435	-3.191	-3.229	-3.467	-3.777	-4.137	-4.498	-4.532	-3.722	-2.358	-1.771	-2.4	-3.305	-4.127	-4.813	-4.955	-4.438	-3.344	-2.332	-2.1	-2.318	-2.737	-3.26	-3.478	-3.502	-3.607	-3.679	-3.625	-3.65	-3.829	-4.065	-4.313
25.0418	-4.714	-4.824	-4.95	-5.068	-5.117	-4.914	-4.371	-3.812	-3.619	-3.562	-3.402	-3.231	-3.208	-3.452	-3.774	-3.82	-3.527	-3.193	-3.127	-3.357	-3.712	-4.099	-4.482	-4.741	-4.693	-4.034	-2.885	-2.465	-2.891	-2.773	-2.731	-3.799	-4.702	-4.34	-3.182	-2.256	-2.026	-2.233	-2.777	-3.394	-3.673	-3.761	-3.816	-3.821	-3.869	-4.007	-4.131	-4.156	-4.143
35.0583	-4.875	-4.857	-4.976	-5.148	-5.245	-5.111	-4.633	-3.993	-3.637	-3.55	-3.452	-3.375	-3.416	-3.557	-3.661	-3.597	-3.391	-3.241	-3.332	-3.593	-3.87	-4.179	-4.468	-4.574	-4.501	-4.165	-3.474	-2.904	-2.731	-2.679	-2.868	-3.513	-4.013	-3.771	-2.976	-2.314	-2.237	-2.592	-3.16	-3.707	-4.088	-4.281	-4.246	-4.177	-4.262	-4.365	-4.334	-4.21	-4.116
45.0752	-5.066	-4.983	-5.128	-5.334	-5.394	-5.262	-4.849	-4.184	-3.674	-3.528	-3.495	-3.466	-3.511	-3.568	-3.555	-3.505	-3.469	-3.477	-3.518	-3.573	-3.726	-4.023	-4.255	-4.231	-4.075	-3.86	-3.399	-2.917	-2.908	-3.165	-3.199	-3.227	-3.245	-3	-2.735	-2.624	-2.755	-3.062	-3.464	-3.966	-4.427	-4.665	-4.63	-4.514	-4.492	-4.501	-4.419	-4.277	-4.162
55.0918	-5.271	-5.354	-5.489	-5.566	-5.51	-5.35	-4.985	-4.352	-3.747	-3.509	-3.515	-3.53	-3.562	-3.593	-3.565	-3.538	-3.553	-3.56	-3.465	-3.356	-3.5	-3.893	-4.129	-3.999	-3.784	-3.746	-3.703	-3.385	-3.076	-3.417	-3.795	-3.375	-2.856	-2.749	-2.798	-2.814	-2.821	-2.95	-3.354	-3.97	-4.449	-4.638	-4.562	-4.497	-4.473	-4.447	-4.439	-4.238	-3.823
65.1084	-5.731	-5.923	-5.914	-5.766	-5.57	-5.345	-4.991	-4.424	-3.83	-3.527	-3.53	-3.598	-3.642	-3.651	-3.592	-3.527	-3.475	-3.398	-3.28	-3.228	-3.409	-3.732	-3.876	-3.731	-3.512	-3.49	-3.588	-3.322	-2.807	-3.085	-4.025	-4.076	-3.3	-2.955	-2.876	-2.564	-2.289	-2.364	-2.804	-3.426	-3.929	-4.219	-4.267	-4.31	-4.382	-4.393	-4.348	-3.915	-3.047
75.1252	-6.228	-6.189	-5.978	-5.719	-5.465	-5.188	-4.838	-4.36	-3.877	-3.599	-3.582	-3.654	-3.668	-3.612	-3.504	-3.414	-3.353	-3.307	-3.3	-3.358	-3.433	-3.428	-3.368	-3.318	-3.219	-3.152	-3.131	-2.896	-2.523	-2.582	-3.322	-3.939	-3.674	-3.142	-2.731	-2.122	-1.593	-1.641	-2.009	-2.488	-3.171	-3.888	-4.372	-4.388	-4.338	-4.342	-4.114	-3.593	-2.885
85.1419	-6.191	-5.919	-5.632	-5.371	-5.13	-4.867	-4.55	-4.183	-3.869	-3.69	-3.648	-3.665	-3.61	-3.461	-3.328	-3.305	-3.362	-3.461	-3.574	-3.586	-3.403	-3.103	-2.922	-2.961	-3.014	-3.079	-3.231	-3.103	-2.649	-2.623	-3.205	-3.549	-3.358	-2.974	-2.562	-1.899	-1.292	-1.318	-1.756	-2.299	-3.144	-4.183	-4.543	-4.378	-4.325	-4.175	-3.928	-3.838	-3.966
95.1587	-5.737	-5.524	-5.219	-4.901	-4.644	-4.425	-4.195	-3.973	-3.833	-3.767	-3.715	-3.655	-3.56	-3.404	-3.275	-3.311	-3.492	-3.696	-3.788	-3.629	-3.237	-2.876	-2.768	-2.864	-2.998	-3.173	-3.436	-3.452	-3.293	-3.827	-4.592	-4.29	-3.626	-3.248	-2.651	-1.912	-1.512	-1.568	-1.978	-2.657	-3.57	-4.421	-4.626	-4.413	-4.251	-4.107	-4.055	-4.394	-4.734
105.175	-5.197	-5.069	-4.794	-4.427	-4.121	-3.933	-3.832	-3.801	-3.805	-3.8	-3.755	-3.658	-3.56	-3.488	-3.43	-3.448	-3.589	-3.762	-3.794	-3.553	-3.127	-2.843	-2.861	-2.998	-3.157	-3.459	-3.753	-3.745	-3.837	-4.47	-4.795	-4.273	-3.919	-3.923	-3.154	-2.166	-1.965	-2.075	-2.262	-2.795	-3.639	-4.318	-4.684	-4.509	-4.285	-4.302	-4.242	-4.375	-4.691
115.192	-4.812	-4.65	-4.414	-3.991	-3.622	-3.488	-3.519	-3.659	-3.774	-3.792	-3.745	-3.656	-3.587	-3.595	-3.628	-3.637	-3.651	-3.691	-3.695	-3.538	-3.212	-2.929	-2.865	-2.98	-3.221	-3.572	-3.926	-4.119	-4.128	-4.056	-3.707	-3.512	-3.965	-3.974	-3.111	-2.357	-2.17	-2.325	-2.587	-2.946	-3.568	-4.314	-4.647	-4.491	-4.553	-4.648	-4.376	-4.135	-4.363
125.209	-4.871	-4.669	-4.361	-3.736	-3.239	-3.167	-3.303	-3.527	-3.71	-3.747	-3.681	-3.595	-3.573	-3.641	-3.726	-3.762	-3.736	-3.682	-3.641	-3.58	-3.385	-3.04	-2.73	-2.68	-2.973	-3.477	-4.086	-4.567	-4.395	-3.951	-3.617	-3.341	-3.406	-3.413	-3.013	-2.557	-2.312	-2.332	-2.596	-3.107	-3.814	-4.353	-4.419	-4.335	-4.687	-4.877	-4.409	-3.877	-3.897
135.225	-5.252	-5.018	-4.556	-3.74	-3.127	-3.037	-3.195	-3.402	-3.588	-3.641	-3.586	-3.526	-3.54	-3.638	-3.727	-3.759	-3.747	-3.712	-3.679	-3.651	-3.529	-3.192	-2.719	-2.407	-2.685	-3.675	-4.682	-5.046	-4.672	-4.231	-4.053	-3.427	-2.839	-2.871	-2.809	-2.472	-2.208	-2.229	-2.574	-3.097	-3.678	-4.146	-4.22	-4.194	-4.668	-4.81	-4.139	-3.64	-3.662
145.242	-5.589	-5.225	-4.659	-3.92	-3.304	-3.093	-3.162	-3.303	-3.44	-3.495	-3.495	-3.51	-3.566	-3.65	-3.699	-3.694	-3.676	-3.677	-3.676	-3.62	-3.52	-3.378	-2.926	-2.378	-2.598	-3.926	-5.229	-5.356	-4.727	-4.16	-3.906	-3.368	-2.725	-2.682	-2.592	-2.22	-2.026	-2.11	-2.452	-2.934	-3.402	-3.674	-3.802	-4.221	-4.602	-4.11	-3.728	-4.044	-4.076
155.259	-5.6	-5.196	-4.702	-4.076	-3.503	-3.204	-3.162	-3.247	-3.341	-3.394	-3.457	-3.553	-3.648	-3.691	-3.664	-3.59	-3.535	-3.55	-3.553	-3.37	-3.31	-3.62	-3.307	-2.593	-2.767	-3.841	-5.007	-5.349	-4.85	-4.097	-3.568	-3.25	-2.917	-2.678	-2.403	-2.028	-1.884	-2.049	-2.42	-2.883	-3.267	-3.459	-3.639	-4.004	-4.071	-3.583	-3.836	-4.605	-4.363
165.275	-5.703	-5.243	-4.729	-4.147	-3.654	-3.354	-3.217	-3.225	-3.313	-3.395	-3.497	-3.629	-3.728	-3.723	-3.616	-3.472	-3.352	-3.318	-3.38	-3.464	-3.547	-3.654	-3.48	-3.116	-3.113	-3.55	-4.239	-4.761	-4.68	-4.116	-3.543	-3.209	-2.972	-2.651	-2.274	-1.958	-1.899	-2.174	-2.66	-3.123	-3.383	-3.52	-3.586	-3.555	-3.603	-3.925	-4.362	-4.391	-4.207
175.292	-5.635	-5.153	-4.64	-4.11	-3.744	-3.53	-3.34	-3.255	-3.342	-3.483	-3.616	-3.718	-3.749	-3.688	-3.536	-3.363	-3.207	-3.111	-3.153	-3.323	-3.5	-3.612	-3.679	-3.693	-3.528	-3.315	-3.43	-3.834	-4.102	-4.018	-3.735	-3.262	-2.736	-2.504	-2.24	-1.909	-1.944	-2.384	-3.02	-3.432	-3.591	-3.82	-3.767	-3.286	-3.525	-4.275	-4.385	-3.984	-4.174
185.309	-5.419	-4.985	-4.497	-4.041	-3.816	-3.685	-3.479	-3.337	-3.393	-3.575	-3.744	-3.797	-3.727	-3.609	-3.457	-3.28	-3.1	-2.969	-3.002	-3.217	-3.463	-3.618	-3.717	-3.825	-3.834	-3.57	-3.261	-3.343	-3.706	-3.794	-3.444	-2.976	-2.643	-2.541	-2.312	-1.987	-2.063	-2.573	-3.177	-3.479	-3.722	-4.148	-3.859	-3.051	-3.461	-4.357	-4.366	-3.643	-4.037
195.325	-5.248	-4.843	-4.389	-4.02	-3.87	-3.766	-3.58	-3.434	-3.44	-3.595	-3.771	-3.805	-3.686	-3.55	-3.438	-3.256	-3.017	-2.877	-2.966	-3.266	-3.574	-3.67	-3.63	-3.728	-3.906	-3.805	-3.374	-3.111	-3.426	-3.782	-3.472	-2.865	-2.629	-2.592	-2.343	-2.11	-2.245	-2.693	-3.126	-3.369	-3.604	-3.701	-3.42	-3.504	-3.887	-3.977	-3.949	-4.104	-4.63
205.342	-5.079	-4.693	-4.283	-3.998	-3.879	-3.758	-3.59	-3.483	-3.461	-3.532	-3.652	-3.685	-3.612	-3.548	-3.511	-3.344	-3.063	-2.949	-3.131	-3.442	-3.644	-3.631	-3.52	-3.571	-3.808	-3.881	-3.545	-3.165	-3.41	-4.008	-3.967	-3.314	-2.717	-2.449	-2.283	-2.138	-2.238	-2.566	-2.919	-3.218	-3.458	-3.552	-3.73	-4.117	-4.139	-3.923	-4.151	-4.699	-4.94
215.359	-4.916	-4.539	-4.14	-3.901	-3.807	-3.687	-3.54	-3.483	-3.469	-3.443	-3.44	-3.431	-3.438	-3.519	-3.612	-3.546	-3.323	-3.248	-3.466	-3.722	-3.745	-3.563	-3.383	-3.409	-3.673	-3.95	-3.956	-3.819	-4.028	-4.409	-4.169	-3.537	-2.924	-2.307	-2.024	-1.982	-1.99	-2.193	-2.538	-2.948	-3.452	-3.984	-4.354	-4.435	-4.337	-4.371	-4.649	-4.837	-4.869
225.376	-4.768	-4.407	-4.005	-3.772	-3.674	-3.58	-3.488	-3.457	-3.439	-3.347	-3.232	-3.169	-3.221	-3.407	-3.628	-3.733	-3.663	-3.595	-3.683	-3.804	-3.748	-3.487	-3.239	-3.319	-3.778	-4.264	-4.481	-4.483	-4.448	-4.455	-4.15	-3.524	-2.945	-2.346	-1.955	-1.843	-1.773	-1.86	-2.131	-2.558	-3.232	-3.987	-4.433	-4.494	-4.397	-4.462	-4.713	-4.892	-4.972
235.392	-4.646	-4.276	-3.861	-3.643	-3.562	-3.481	-3.428	-3.411	-3.354	-3.225	-3.097	-3.033	-3.081	-3.254	-3.505	-3.741	-3.866	-3.874	-3.813	-3.717	-3.572	-3.327	-3.11	-3.356	-4.179	-4.864	-4.934	-4.715	-4.461	-4.305	-4.104	-3.549	-2.911	-2.565	-2.284	-1.982	-1.832	-1.817	-1.912	-2.186	-2.846	-3.693	-4.178	-4.285	-4.388	-4.62	-4.897	-5.076	-5.091
245.409	-4.626	-4.234	-3.775	-3.536	-3.485	-3.429	-3.361	-3.32	-3.253	-3.142	-3.066	-3.036	-3.057	-3.181	-3.416	-3.709	-3.973	-4.133	-4.086	-3.804	-3.448	-3.184	-3.094	-3.45	-4.318	-4.988	-4.978	-4.689	-4.446	-4.196	-3.966	-3.667	-3.249	-2.927	-2.659	-2.275	-1.915	-1.726	-1.729	-1.99	-2.58	-3.385	-3.962	-4.251	-4.548	-4.897	-5.229	-5.346	-4.953
255.426	-4.681	-4.293	-3.794	-3.496	-3.457	-3.444	-3.344	-3.257	-3.227	-3.2	-3.173	-3.122	-3.11	-3.269	-3.583	-3.928	-4.202	-4.372	-4.36	-4.062	-3.6	-3.296	-3.275	-3.48	-3.84	-4.168	-4.323	-4.385	-4.366	-4.183	-3.939	-3.705	-3.353	-3.007	-2.814	-2.602	-2.12	-1.598	-1.502	-1.85	-2.486	-3.265	-3.917	-4.345	-4.623	-4.904	-5.302	-5.482	-4.857
265.442	-4.77	-4.392	-3.901	-3.555	-3.492	-3.52	-3.434	-3.332	-3.34	-3.389	-3.359	-3.22	-3.182	-3.458	-3.905	-4.254	-4.414	-4.451	-4.395	-4.182	-3.835	-3.574	-3.512	-3.491	-3.395	-3.365	-3.666	-4.277	-4.533	-3.983	-3.367	-3.134	-2.901	-2.645	-2.506	-2.515	-2.224	-1.675	-1.471	-1.708	-2.39	-3.238	-3.967	-4.547	-4.641	-4.605	-4.84	-5.075	-5.133
275.459	-4.813	-4.473	-4.059	-3.709	-3.573	-3.608	-3.602	-3.536	-3.526	-3.556	-3.498	-3.31	-3.248	-3.546	-3.984	-4.246	-4.315	-4.299	-4.236	-4.111	-3.929	-3.748	-3.61	-3.422	-3.133	-2.976	-3.333	-4.044	-4.087	-3.176	-2.6	-2.573	-2.587	-2.536	-2.176	-1.844	-1.688	-1.586	-1.512	-1.653	-2.384	-3.316	-4.072	-4.687	-4.676	-4.317	-4.246	-4.402	-4.679
285.476	-4.795	-4.549	-4.255	-3.923	-3.702	-3.686	-3.733	-3.72	-3.661	-3.588	-3.499	-3.361	-3.3	-3.477	-3.764	-3.975	-4.095	-4.135	-4.096	-4.017	-3.937	-3.824	-3.625	-3.345	-3.083	-3.106	-3.52	-3.762	-3.246	-2.496	-2.552	-2.94	-3.053	-2.877	-2.277	-1.623	-1.335	-1.336	-1.4	-1.767	-2.617	-3.503	-4.152	-4.614	-4.562	-4.072	-3.693	-3.746	-4.097
295.492	-4.748	-4.632	-4.459	-4.155	-3.874	-3.767	-3.776	-3.775	-3.698	-3.532	-3.375	-3.293	-3.285	-3.4	-3.629	-3.88	-4.069	-4.131	-4.075	-3.969	-3.905	-3.84	-3.606	-3.265	-3.169	-3.509	-3.821	-3.41	-2.581	-2.233	-2.463	-3.022	-3.571	-3.485	-2.793	-2.128	-1.703	-1.516	-1.681	-2.272	-3.076	-3.705	-4.174	-4.477	-4.348	-3.832	-3.49	-3.818	-4.488
305.509	-4.7	-4.673	-4.607	-4.386	-4.101	-3.889	-3.778	-3.717	-3.639	-3.464	-3.253	-3.145	-3.181	-3.372	-3.699	-4.035	-4.206	-4.202	-4.147	-4.054	-3.9	-3.716	-3.453	-3.209	-3.354	-3.859	-3.912	-3.052	-2.118	-1.823	-1.918	-2.64	-3.625	-3.693	-2.91	-2.386	-2.388	-2.46	-2.662	-3.083	-3.501	-3.797	-4.074	-4.307	-4.374	-3.927	-3.739	-4.257	-4.619
315.526	-4.671	-4.676	-4.706	-4.614	-4.372	-4.062	-3.796	-3.629	-3.536	-3.419	-3.25	-3.103	-3.116	-3.4	-3.857	-4.214	-4.287	-4.209	-4.203	-4.194	-3.962	-3.571	-3.25	-3.206	-3.58	-4.056	-3.844	-2.8	-1.941	-1.677	-1.657	-2.289	-3.309	-3.739	-3.305	-2.794	-2.788	-3.012	-3.292	-3.495	-3.644	-3.805	-3.922	-4.07	-4.329	-4.335	-4.372	-4.719	-4.642
325.543	-4.707	-4.733	-4.835	-4.85	-4.652	-4.261	-3.853	-3.587	-3.479	-3.433	-3.358	-3.221	-3.167	-3.44	-3.929	-4.233	-4.22	-4.14	-4.182	-4.203	-3.967	-3.541	-3.259	-3.399	-3.886	-4.151	-3.643	-2.63	-1.944	-1.873	-2.516	-3.562	-4.046	-4.007	-3.687	-3.173	-2.953	-2.992	-3.159	-3.444	-3.683	-3.836	-3.929	-4.125	-4.444	-4.648	-4.741	-4.85	-4.851
335.559	-4.84	-4.906	-5.031	-5.076	-4.895	-4.457	-3.939	-3.601	-3.499	-3.497	-3.485	-3.401	-3.305	-3.428	-3.765	-3.993	-3.998	-3.976	-4.033	-4.02	-3.805	-3.534	-3.477	-3.737	-4.108	-4.143	-3.565	-2.686	-2.185	-2.573	-4.094	-5.513	-5.286	-4.306	-3.751	-3.393	-3.204	-3.178	-3.226	-3.431	-3.652	-3.872	-4.192	-4.619	-4.658	-4.274	-4.307	-4.713	-4.961
345.576	-4.993	-5.109	-5.219	-5.238	-5.073	-4.645	-4.066	-3.657	-3.543	-3.557	-3.563	-3.534	-3.464	-3.444	-3.539	-3.646	-3.702	-3.758	-3.816	-3.758	-3.571	-3.476	-3.65	-3.948	-4.117	-4.077	-3.733	-3.069	-2.623	-3.074	-4.384	-5.514	-5.372	-4.289	-3.434	-3.239	-3.281	-3.32	-3.397	-3.432	-3.538	-3.872	-4.364	-4.652	-4.333	-3.814	-3.937	-4.502	-4.879
355.593	-5.066	-5.242	-5.345	-5.345	-5.21	-4.831	-4.239	-3.747	-3.579	-3.586	-3.59	-3.563	-3.519	-3.487	-3.493	-3.526	-3.576	-3.635	-3.635	-3.512	-3.371	-3.434	-3.723	-3.987	-4.059	-4.061	-3.911	-3.318	-2.847	-3.227	-3.88	-4.301	-4.372	-3.869	-3.219	-2.86	-2.792	-3.003	-3.321	-3.463	-3.556	-3.829	-3.952	-3.333	-3.966	-4.977	-4.444	-4.426	-4.863
365.609	-5.118	-5.343	-5.443	-5.438	-5.326	-4.997	-4.41	-3.845	-3.605	-3.59	-3.602	-3.576	-3.516	-3.487	-3.529	-3.598	-3.643	-3.64	-3.542	-3.365	-3.289	-3.477	-3.795	-3.975	-4.013	-4.026	-3.672	-2.82	-2.78	-3.807	-4.316	-4.127	-3.851	-3.353	-2.828	-2.61	-2.604	-2.835	-3.252	-3.61	-3.853	-3.863	-3.346	-2.748	-4.227	-5.837	-5.022	-4.631	-5.001
375.626	-5.285	-5.506	-5.579	-5.553	-5.415	-5.09	-4.505	-3.914	-3.64	-3.591	-3.597	-3.592	-3.536	-3.49	-3.525	-3.621	-3.693	-3.667	-3.528	-3.374	-3.387	-3.601	-3.794	-3.804	-3.802	-3.859	-3.408	-2.303	-2.368	-4.21	-5.035	-4.218	-3.657	-3.171	-2.575	-2.567	-2.86	-3.113	-3.392	-3.865	-4.382	-4.194	-3.058	-2.969	-4.203	-4.864	-4.97	-4.807	-4.686
385.643	-5.617	-5.743	-5.766	-5.676	-5.455	-5.089	-4.5	-3.928	-3.678	-3.602	-3.559	-3.55	-3.527	-3.495	-3.515	-3.612	-3.722	-3.728	-3.612	-3.502	-3.504	-3.55	-3.48	-3.322	-3.33	-3.517	-3.345	-2.57	-2.315	-3.513	-4.477	-4.048	-3.629	-3.248	-2.599	-2.534	-2.895	-3.197	-3.478	-3.999	-4.561	-4.265	-3.028	-3.139	-4.117	-4.717	-5.295	-4.688	-4.365
395.659	-5.959	-5.963	-5.907	-5.73	-5.431	-5.014	-4.416	-3.877	-3.674	-3.612	-3.529	-3.476	-3.459	-3.496	-3.584	-3.696	-3.788	-3.8	-3.718	-3.597	-3.452	-3.246	-2.978	-2.782	-2.848	-3.118	-3.107	-2.625	-2.691	-3.678	-4.312	-4.174	-3.825	-3.332	-2.703	-2.329	-2.412	-2.743	-3.184	-3.696	-3.936	-3.692	-3.565	-3.962	-4.295	-4.395	-4.356	-4.37	-4.942
405.676	-6.092	-6.003	-5.847	-5.615	-5.298	-4.858	-4.28	-3.797	-3.627	-3.589	-3.512	-3.433	-3.411	-3.519	-3.745	-3.937	-3.963	-3.861	-3.695	-3.472	-3.185	-2.875	-2.606	-2.459	-2.54	-2.809	-3.049	-3.154	-3.355	-4.051	-4.806	-4.784	-4.048	-3.28	-2.695	-2.073	-1.798	-2.073	-2.639	-3.234	-3.579	-3.776	-4.037	-4.255	-4.317	-4.248	-4.27	-4.656	-5.319
415.693	-5.942	-5.776	-5.577	-5.341	-5.026	-4.582	-4.081	-3.711	-3.566	-3.543	-3.513	-3.463	-3.5	-3.704	-3.996	-4.18	-4.129	-3.909	-3.59	-3.19	-2.823	-2.607	-2.498	-2.439	-2.488	-2.74	-3.331	-4.113	-4.569	-4.743	-5.041	-5.073	-4.095	-2.847	-2.214	-1.78	-1.544	-1.8	-2.402	-3.029	-3.518	-3.875	-4.057	-4.24	-4.619	-4.784	-4.897	-5.23	-5.346
425.709	-5.564	-5.41	-5.244	-5.018	-4.679	-4.228	-3.844	-3.638	-3.538	-3.517	-3.547	-3.569	-3.687	-3.939	-4.146	-4.178	-4.077	-3.885	-3.509	-2.988	-2.621	-2.576	-2.671	-2.659	-2.629	-2.973	-3.876	-4.73	-4.804	-4.798	-5.215	-5.117	-4.032	-2.55	-1.814	-1.805	-1.832	-2.141	-2.652	-3.061	-3.414	-3.73	-3.976	-4.279	-4.879	-5.255	-5.397	-5.546	-5.173
435.726	-5.198	-5.135	-4.99	-4.743	-4.353	-3.91	-3.648	-3.596	-3.573	-3.568	-3.63	-3.702	-3.821	-3.96	-3.982	-3.904	-3.842	-3.73	-3.378	-2.9	-2.675	-2.831	-3.033	-2.946	-2.908	-3.537	-4.562	-5.047	-4.713	-4.433	-4.89	-5.027	-3.916	-2.558	-1.937	-1.9	-2.144	-2.554	-2.899	-3.195	-3.656	-3.933	-3.885	-4.334	-4.992	-5.283	-5.406	-5.34	-4.972
445.743	-5.14	-5.093	-4.937	-4.618	-4.142	-3.728	-3.565	-3.59	-3.633	-3.665	-3.735	-3.797	-3.824	-3.8	-3.719	-3.646	-3.613	-3.491	-3.166	-2.843	-2.849	-3.14	-3.348	-3.318	-3.414	-3.988	-4.721	-5.061	-4.844	-4.377	-4.687	-5.18	-4.25	-2.796	-2.022	-1.824	-2.075	-2.51	-2.902	-3.408	-4.084	-4.195	-3.699	-4.234	-5.067	-5.241	-5.325	-5.021	-4.518
455.76	-5.362	-5.242	-5.02	-4.584	-4.032	-3.673	-3.565	-3.593	-3.678	-3.758	-3.831	-3.85	-3.79	-3.7	-3.641	-3.605	-3.5	-3.248	-2.924	-2.777	-2.959	-3.322	-3.646	-3.863	-3.925	-3.852	-3.898	-4.163	-4.336	-4.497	-4.986	-5.131	-4.064	-2.63	-1.982	-1.888	-2.052	-2.461	-2.998	-3.554	-3.928	-4.036	-4.137	-4.597	-4.943	-5.132	-5.34	-4.853	-4.136
465.776	-5.526	-5.377	-5.079	-4.541	-3.96	-3.662	-3.586	-3.609	-3.712	-3.813	-3.879	-3.875	-3.796	-3.726	-3.726	-3.705	-3.49	-3.067	-2.676	-2.601	-2.935	-3.552	-4.134	-4.367	-4.192	-3.838	-3.515	-3.278	-3.455	-4.294	-4.949	-4.628	-3.706	-2.71	-2.078	-1.993	-2.275	-2.71	-3.138	-3.514	-3.729	-4.004	-4.567	-4.876	-4.843	-4.916	-4.874	-4.348	-4.16
475.793	-5.53	-5.382	-5.041	-4.459	-3.899	-3.642	-3.599	-3.648	-3.751	-3.822	-3.854	-3.85	-3.806	-3.761	-3.76	-3.729	-3.463	-2.943	-2.493	-2.488	-3.098	-4.046	-4.601	-4.498	-4.22	-4.134	-3.963	-3.298	-2.773	-3.432	-4.438	-4.354	-3.559	-2.84	-2.377	-2.288	-2.493	-2.737	-2.96	-3.341	-3.911	-4.41	-4.724	-4.897	-4.842	-4.654	-4.408	-4.219	-4.351
485.81	-5.444	-5.282	-4.933	-4.374	-3.857	-3.633	-3.618	-3.699	-3.805	-3.829	-3.791	-3.771	-3.785	-3.786	-3.725	-3.584	-3.282	-2.816	-2.489	-2.735	-3.622	-4.497	-4.672	-4.369	-4.159	-4.143	-3.947	-3.203	-2.503	-3.11	-4.265	-4.314	-3.57	-2.991	-2.61	-2.334	-2.343	-2.481	-2.688	-3.187	-3.998	-4.7	-4.991	-5.059	-5.039	-4.819	-4.453	-4.198	-4.05
495.826	-5.334	-5.162	-4.852	-4.342	-3.849	-3.641	-3.651	-3.736	-3.832	-3.834	-3.748	-3.701	-3.745	-3.791	-3.696	-3.42	-3.033	-2.71	-2.725	-3.261	-4.054	-4.552	-4.55	-4.241	-3.879	-3.619	-3.274	-2.678	-2.51	-3.414	-4.383	-4.177	-3.473	-3.129	-2.696	-2.207	-2.075	-2.182	-2.54	-3.267	-4.184	-4.857	-5.083	-5.212	-5.323	-4.838	-3.942	-3.632	-3.751
505.843	-5.179	-5.042	-4.823	-4.393	-3.906	-3.672	-3.68	-3.742	-3.794	-3.79	-3.724	-3.674	-3.692	-3.717	-3.623	-3.337	-2.959	-2.8	-3.101	-3.668	-4.112	-4.405	-4.516	-4.082	-3.306	-2.798	-2.474	-2.258	-2.849	-3.97	-4.51	-4.054	-3.324	-2.953	-2.468	-2.033	-1.999	-2.208	-2.729	-3.573	-4.394	-4.836	-4.898	-4.856	-4.644	-4.058	-3.392	-3.352	-3.732
515.86	-4.997	-4.934	-4.823	-4.492	-4.026	-3.732	-3.684	-3.705	-3.712	-3.706	-3.691	-3.665	-3.631	-3.597	-3.519	-3.357	-3.162	-3.126	-3.37	-3.718	-4.048	-4.477	-4.619	-3.835	-2.726	-2.283	-2.191	-2.328	-3.314	-4.499	-4.747	-3.923	-3.016	-2.591	-2.225	-2.053	-2.242	-2.6	-3.123	-3.835	-4.417	-4.587	-4.436	-3.984	-3.26	-3.685	-4.482	-4.153	-4.067
525.876	-4.867	-4.856	-4.832	-4.605	-4.188	-3.825	-3.679	-3.652	-3.648	-3.653	-3.679	-3.687	-3.623	-3.547	-3.517	-3.506	-3.459	-3.376	-3.365	-3.599	-4.173	-4.816	-4.804	-3.765	-2.642	-2.578	-3.13	-3.735	-4.477	-5.098	-5.097	-4.125	-2.979	-2.442	-2.21	-2.198	-2.48	-2.876	-3.255	-3.629	-3.946	-4.068	-4.078	-4.188	-4.655	-5.541	-5.563	-4.775	-4.538
535.893	-4.936	-4.883	-4.878	-4.716	-4.341	-3.921	-3.692	-3.633	-3.644	-3.676	-3.706	-3.719	-3.68	-3.634	-3.66	-3.689	-3.551	-3.292	-3.215	-3.588	-4.33	-4.918	-4.817	-3.927	-3.029	-3.281	-4.42	-5.157	-5.344	-5.381	-5.077	-4.339	-3.395	-2.707	-2.394	-2.376	-2.601	-2.898	-3.045	-2.993	-3.089	-3.503	-4.166	-5.006	-5.648	-5.781	-5.313	-4.586	-4.304
545.91	-5.138	-5.025	-4.987	-4.839	-4.491	-4.037	-3.752	-3.67	-3.668	-3.707	-3.748	-3.771	-3.795	-3.826	-3.827	-3.684	-3.326	-3.01	-3.098	-3.595	-4.163	-4.55	-4.529	-3.906	-3.388	-3.84	-4.72	-4.824	-4.542	-4.676	-4.551	-3.97	-3.517	-3.12	-2.732	-2.68	-2.839	-2.98	-2.965	-2.788	-2.866	-3.508	-4.363	-5.006	-5.393	-5.434	-4.825	-4.491	-4.485
555.927	-5.335	-5.203	-5.115	-4.961	-4.636	-4.182	-3.849	-3.717	-3.672	-3.704	-3.811	-3.904	-3.959	-3.983	-3.861	-3.485	-2.991	-2.761	-2.983	-3.42	-3.817	-4.182	-4.242	-3.732	-3.44	-4.124	-4.992	-4.925	-4.173	-3.812	-3.863	-3.673	-3.378	-3.134	-2.968	-2.95	-3.014	-3.125	-3.287	-3.494	-3.786	-4.259	-4.69	-4.903	-4.926	-4.724	-4.598	-5.035	-5.011
565.943	-5.487	-5.335	-5.226	-5.068	-4.759	-4.317	-3.924	-3.709	-3.652	-3.751	-3.963	-4.111	-4.113	-4.017	-3.76	-3.266	-2.757	-2.596	-2.849	-3.296	-3.735	-4.083	-4.112	-3.727	-3.517	-4.208	-5.338	-5.724	-4.902	-3.72	-3.441	-3.462	-3.179	-2.939	-2.784	-2.741	-2.773	-3.027	-3.558	-4.135	-4.551	-4.776	-4.771	-4.641	-4.506	-4.494	-4.747	-5.058	-5.221
575.96	-5.557	-5.374	-5.276	-5.141	-4.832	-4.371	-3.916	-3.646	-3.662	-3.916	-4.196	-4.286	-4.181	-3.985	-3.67	-3.169	-2.676	-2.531	-2.828	-3.385	-3.833	-3.904	-3.778	-3.749	-4.003	-4.719	-5.562	-5.733	-5.056	-4.081	-3.589	-3.418	-2.99	-2.579	-2.356	-2.206	-2.207	-2.579	-3.287	-3.916	-4.257	-4.403	-4.411	-4.458	-4.547	-4.582	-4.671	-4.965	-5.529
585.977	-5.531	-5.366	-5.284	-5.194	-4.876	-4.349	-3.844	-3.599	-3.726	-4.084	-4.345	-4.343	-4.193	-4	-3.701	-3.227	-2.755	-2.655	-3.036	-3.517	-3.615	-3.42	-3.601	-4.365	-5.051	-5.295	-5.354	-5.079	-4.543	-4.324	-4.16	-3.695	-2.993	-2.405	-2.119	-1.897	-1.845	-2.178	-2.823	-3.379	-3.687	-3.876	-4.013	-4.225	-4.497	-4.734	-4.958	-5.144	-5.404
595.993	-5.505	-5.416	-5.336	-5.265	-4.934	-4.337	-3.802	-3.618	-3.796	-4.108	-4.299	-4.304	-4.232	-4.13	-3.895	-3.447	-2.98	-2.905	-3.258	-3.473	-3.249	-3.197	-4	-5.207	-5.665	-5.212	-4.693	-4.477	-4.421	-4.801	-4.915	-4.13	-3.049	-2.303	-2.07	-2.019	-2.111	-2.406	-2.844	-3.279	-3.61	-3.808	-3.905	-4.085	-4.418	-4.767	-5.022	-5.168	-5.222
606.01	-5.548	-5.493	-5.422	-5.331	-4.997	-4.377	-3.83	-3.672	-3.816	-4.02	-4.188	-4.287	-4.318	-4.31	-4.161	-3.751	-3.252	-3.073	-3.261	-3.365	-3.267	-3.53	-4.468	-5.371	-5.389	-4.746	-4.367	-4.621	-5.13	-5.37	-5.149	-4.384	-3.246	-2.409	-2.166	-2.312	-2.603	-2.847	-3.049	-3.367	-3.761	-4.027	-4.107	-4.212	-4.488	-4.813	-5.037	-5.2	-5.376
616.027	-5.629	-5.502	-5.441	-5.34	-5.032	-4.444	-3.885	-3.703	-3.805	-3.965	-4.165	-4.343	-4.429	-4.463	-4.365	-3.981	-3.428	-3.088	-3.113	-3.268	-3.434	-3.875	-4.66	-5.194	-4.986	-4.522	-4.67	-5.219	-5.385	-5.162	-4.739	-4.11	-3.437	-2.8	-2.397	-2.433	-2.629	-2.74	-2.867	-3.235	-3.796	-4.227	-4.356	-4.412	-4.62	-4.896	-5.142	-5.388	-5.47
626.043	-5.68	-5.494	-5.423	-5.322	-5.046	-4.509	-3.93	-3.694	-3.781	-3.961	-4.185	-4.398	-4.519	-4.544	-4.421	-4.077	-3.574	-3.157	-3.052	-3.217	-3.506	-3.98	-4.607	-4.951	-4.798	-4.687	-5.049	-5.368	-5.227	-4.833	-4.205	-3.541	-3.444	-3.285	-2.647	-2.343	-2.381	-2.46	-2.657	-3.142	-3.823	-4.322	-4.476	-4.544	-4.763	-5.07	-5.337	-5.605	-5.561
636.06	-5.722	-5.572	-5.468	-5.318	-5.03	-4.537	-3.973	-3.678	-3.713	-3.884	-4.105	-4.346	-4.519	-4.52	-4.351	-4.111	-3.784	-3.402	-3.221	-3.335	-3.604	-3.969	-4.422	-4.826	-5.086	-5.223	-5.166	-5.022	-4.9	-4.51	-3.721	-3.157	-3.468	-3.597	-2.894	-2.358	-2.275	-2.389	-2.7	-3.273	-3.932	-4.363	-4.513	-4.641	-4.942	-5.41	-5.818	-5.917	-5.692
646.077	-5.758	-5.655	-5.501	-5.272	-4.937	-4.472	-3.981	-3.69	-3.651	-3.756	-3.939	-4.177	-4.386	-4.394	-4.264	-4.22	-4.059	-3.72	-3.483	-3.446	-3.607	-3.859	-4.112	-4.454	-4.915	-5.05	-4.544	-4.249	-4.538	-4.421	-3.805	-3.456	-3.581	-3.585	-3.032	-2.43	-2.221	-2.354	-2.768	-3.39	-3.997	-4.386	-4.584	-4.822	-5.146	-5.395	-5.696	-5.994	-5.831
656.093	-5.71	-5.557	-5.376	-5.121	-4.759	-4.319	-3.947	-3.755	-3.699	-3.739	-3.851	-4	-4.171	-4.284	-4.32	-4.306	-4.201	-4.006	-3.741	-3.512	-3.53	-3.755	-3.916	-3.974	-4.059	-4.019	-3.855	-4.036	-4.69	-4.919	-4.375	-3.904	-3.758	-3.492	-2.926	-2.38	-2.143	-2.266	-2.7	-3.315	-3.935	-4.397	-4.7	-5.043	-5.276	-4.946	-4.996	-5.508	-5.416
666.11	-5.524	-5.286	-5.117	-4.899	-4.554	-4.174	-3.943	-3.861	-3.817	-3.822	-3.867	-3.899	-3.965	-4.089	-4.2	-4.235	-4.217	-4.156	-3.961	-3.682	-3.573	-3.744	-3.944	-3.853	-3.383	-2.938	-3.348	-4.429	-5.358	-5.538	-4.785	-4.063	-3.87	-3.491	-2.86	-2.426	-2.234	-2.301	-2.631	-3.221	-3.984	-4.66	-4.929	-4.844	-4.556	-4.287	-4.504	-4.617	-4.633
676.127	-5.283	-5.043	-4.862	-4.64	-4.346	-4.09	-3.997	-3.987	-3.939	-3.89	-3.862	-3.831	-3.837	-3.903	-4.007	-4.082	-4.107	-4.128	-4.118	-4.006	-3.86	-3.867	-3.962	-3.72	-2.932	-2.412	-3.142	-4.679	-5.823	-5.847	-4.823	-3.874	-3.669	-3.432	-2.955	-2.628	-2.471	-2.455	-2.633	-3.217	-4.155	-5.004	-4.99	-3.981	-3.258	-4.031	-4.455	-3.987	-4.57
686.144	-4.983	-4.805	-4.613	-4.378	-4.178	-4.074	-4.05	-4.061	-4.024	-3.926	-3.834	-3.786	-3.792	-3.823	-3.875	-3.943	-4.006	-4.087	-4.188	-4.246	-4.141	-3.89	-3.656	-3.364	-2.827	-2.535	-3.282	-4.753	-5.747	-5.794	-5.003	-3.793	-3.267	-3.27	-2.932	-2.487	-2.296	-2.365	-2.7	-3.377	-4.184	-4.635	-4.405	-3.753	-3.757	-3.994	-3.601	-4.141	-5.032
696.16	-4.546	-4.404	-4.256	-4.111	-4.069	-4.109	-4.111	-4.092	-4.063	-3.953	-3.823	-3.762	-3.769	-3.795	-3.822	-3.877	-3.964	-4.056	-4.154	-4.268	-4.225	-3.829	-3.335	-3.123	-3.056	-2.91	-3.273	-4.288	-5.249	-5.7	-5.244	-4.15	-3.396	-3.091	-2.661	-2.19	-2.074	-2.389	-3.065	-3.841	-4.318	-4.325	-4.047	-4.088	-4.403	-4.106	-3.759	-4.224	-4.679
706.177	-4.026	-3.916	-3.844	-3.878	-4.011	-4.148	-4.18	-4.133	-4.07	-3.954	-3.823	-3.759	-3.75	-3.754	-3.772	-3.83	-3.911	-3.973	-4.052	-4.193	-4.242	-3.97	-3.509	-3.221	-3.096	-2.93	-3.032	-3.764	-4.958	-5.729	-5.265	-4.396	-3.852	-3.086	-2.285	-1.974	-2.203	-2.929	-3.862	-4.512	-4.529	-4.203	-3.936	-3.833	-3.833	-3.913	-4.052	-4.372	-4.703
716.194	-3.547	-3.536	-3.562	-3.736	-3.989	-4.167	-4.22	-4.17	-4.072	-3.945	-3.827	-3.765	-3.729	-3.681	-3.65	-3.68	-3.751	-3.845	-4.016	-4.252	-4.378	-4.222	-3.812	-3.36	-3.012	-2.83	-2.928	-3.621	-4.853	-5.52	-5.005	-4.474	-4.277	-3.386	-2.37	-2.109	-2.608	-3.62	-4.514	-4.792	-4.447	-3.924	-3.552	-3.522	-3.77	-4.045	-4.308	-4.546	-4.693
726.21	-3.272	-3.345	-3.485	-3.685	-3.973	-4.158	-4.213	-4.149	-4.04	-3.917	-3.82	-3.783	-3.757	-3.663	-3.523	-3.441	-3.493	-3.73	-4.12	-4.454	-4.516	-4.316	-3.966	-3.539	-3.149	-2.993	-3.331	-4.243	-5.142	-5.343	-4.987	-4.664	-4.527	-3.803	-2.789	-2.445	-2.898	-3.818	-4.452	-4.532	-4.34	-4.098	-3.817	-3.755	-4.075	-4.499	-4.689	-4.667	-4.646
736.227	-3.408	-3.361	-3.558	-3.679	-3.925	-4.103	-4.145	-4.06	-3.94	-3.854	-3.825	-3.839	-3.827	-3.699	-3.447	-3.252	-3.331	-3.746	-4.291	-4.587	-4.507	-4.289	-4.122	-3.928	-3.568	-3.305	-3.634	-4.454	-5.039	-4.958	-4.691	-4.769	-4.783	-4.198	-3.27	-2.708	-2.913	-3.597	-4.102	-4.23	-4.321	-4.402	-4.292	-4.257	-4.506	-4.794	-4.848	-4.674	-4.57
746.244	-3.935	-3.553	-3.652	-3.718	-3.828	-3.979	-4.005	-3.936	-3.828	-3.787	-3.854	-3.926	-3.892	-3.715	-3.422	-3.234	-3.429	-3.95	-4.389	-4.446	-4.258	-4.158	-4.243	-4.231	-3.867	-3.585	-3.651	-3.777	-4.097	-4.442	-4.439	-4.269	-4.12	-3.884	-3.433	-2.955	-2.981	-3.426	-3.794	-4.096	-4.443	-4.668	-4.639	-4.693	-4.902	-5.041	-5.054	-4.753	-4.38
756.26	-4.582	-3.868	-3.694	-3.768	-3.74	-3.81	-3.814	-3.789	-3.779	-3.806	-3.907	-3.985	-3.924	-3.722	-3.459	-3.367	-3.668	-4.142	-4.307	-4.075	-3.765	-3.682	-3.829	-3.795	-3.577	-3.896	-4.171	-3.638	-3.432	-3.956	-4.164	-3.64	-3.295	-3.479	-3.468	-3.212	-3.285	-3.466	-3.569	-4.019	-4.689	-5.005	-4.853	-5.011	-5.26	-5.136	-5.153	-4.881	-4.328
766.277	-5.186	-4.376	-3.873	-3.775	-3.695	-3.658	-3.635	-3.642	-3.759	-3.889	-3.978	-3.998	-3.932	-3.778	-3.595	-3.577	-3.845	-4.148	-4.117	-3.769	-3.398	-3.201	-3.19	-3.239	-3.413	-4.155	-4.729	-4.178	-3.401	-3.415	-3.82	-3.673	-3.428	-3.653	-3.763	-3.742	-3.765	-3.622	-3.572	-4.014	-4.739	-4.947	-4.551	-4.907	-5.336	-4.929	-4.779	-4.841	-4.99
776.294	-5.484	-4.964	-4.267	-3.824	-3.674	-3.593	-3.525	-3.546	-3.719	-3.925	-4.027	-4.008	-3.939	-3.866	-3.794	-3.802	-3.922	-3.998	-3.862	-3.565	-3.304	-3.13	-2.964	-2.99	-3.6	-4.515	-4.853	-4.441	-3.675	-3.343	-3.908	-4.27	-3.952	-3.683	-3.678	-3.799	-3.911	-3.831	-3.71	-3.871	-4.013	-4.025	-4.282	-4.885	-5.192	-5.078	-5.031	-5.113	-5.199
786.311	-5.785	-5.335	-4.643	-3.995	-3.694	-3.601	-3.522	-3.526	-3.668	-3.868	-4.015	-4.046	-3.994	-3.958	-3.963	-3.985	-3.986	-3.887	-3.652	-3.381	-3.223	-3.141	-3.01	-3.015	-3.575	-4.456	-4.726	-4.264	-3.791	-3.962	-4.715	-4.997	-4.172	-3.234	-3.02	-3.164	-3.41	-3.63	-3.671	-3.605	-3.364	-3.404	-4.411	-5.157	-5.187	-5.195	-5.361	-5.47	-5.268
796.327	-5.766	-5.358	-4.82	-4.233	-3.796	-3.628	-3.572	-3.554	-3.646	-3.806	-3.988	-4.111	-4.099	-4.044	-4.044	-4.067	-4.05	-3.92	-3.629	-3.259	-2.985	-2.853	-2.846	-3.12	-3.866	-4.83	-5.131	-4.499	-4.154	-4.587	-4.973	-4.68	-3.804	-3.027	-2.657	-2.585	-2.81	-3.293	-3.662	-3.752	-3.857	-4.271	-4.847	-5.334	-5.401	-5.322	-5.458	-5.499	-5.418
806.344	-5.85	-5.453	-4.95	-4.392	-3.915	-3.664	-3.584	-3.578	-3.662	-3.816	-4	-4.169	-4.202	-4.103	-4.022	-4.006	-4.014	-3.95	-3.679	-3.193	-2.709	-2.425	-2.454	-3.082	-4.259	-5.18	-5.345	-4.969	-4.688	-4.805	-4.576	-3.802	-3.185	-2.849	-2.628	-2.568	-2.822	-3.377	-3.877	-4.16	-4.467	-5.126	-5.86	-6.021	-5.422	-5.032	-5.159	-5.321	-5.512
816.361	-5.833	-5.423	-4.916	-4.417	-3.991	-3.705	-3.587	-3.579	-3.679	-3.86	-4.039	-4.184	-4.227	-4.103	-3.926	-3.864	-3.916	-3.925	-3.718	-3.254	-2.73	-2.453	-2.65	-3.531	-4.784	-5.475	-5.4	-5.111	-4.97	-4.821	-4.26	-3.435	-3.055	-3.036	-3.071	-3.195	-3.382	-3.714	-4.044	-4.37	-4.867	-5.484	-5.785	-5.627	-5.151	-4.768	-4.849	-5.155	-5.5
826.377	-5.705	-5.279	-4.774	-4.328	-3.991	-3.747	-3.619	-3.6	-3.685	-3.866	-4.049	-4.144	-4.121	-3.986	-3.829	-3.8	-3.904	-3.956	-3.811	-3.474	-3.082	-2.961	-3.423	-4.267	-4.878	-5.049	-5.06	-5.062	-5.009	-4.675	-4.034	-3.712	-3.555	-3.315	-3.329	-3.44	-3.631	-3.878	-4.085	-4.311	-4.571	-4.87	-5.144	-5.153	-4.89	-4.723	-4.602	-4.764	-5.382
836.394	-5.441	-5.036	-4.583	-4.22	-3.96	-3.766	-3.671	-3.657	-3.702	-3.835	-3.993	-4.034	-3.922	-3.779	-3.757	-3.871	-3.992	-3.992	-3.864	-3.675	-3.457	-3.394	-3.772	-4.407	-4.74	-4.666	-4.51	-4.471	-4.441	-4.023	-3.74	-4.096	-3.741	-2.96	-2.871	-2.994	-3.34	-3.782	-3.998	-4.121	-4.245	-4.369	-4.614	-5.036	-5.162	-4.781	-4.459	-4.454	-4.739
846.411	-5.098	-4.776	-4.427	-4.146	-3.944	-3.777	-3.71	-3.72	-3.737	-3.8	-3.897	-3.885	-3.745	-3.647	-3.747	-3.945	-3.98	-3.835	-3.724	-3.729	-3.72	-3.694	-3.853	-4.212	-4.515	-4.555	-4.333	-4.054	-3.92	-3.841	-4.001	-3.906	-3.133	-2.5	-2.298	-2.511	-3.088	-3.647	-3.94	-4.054	-4.13	-4.205	-4.44	-4.893	-4.956	-4.557	-4.437	-4.526	-4.581
856.428	-4.782	-4.608	-4.371	-4.124	-3.957	-3.828	-3.756	-3.755	-3.778	-3.8	-3.812	-3.756	-3.659	-3.67	-3.826	-3.917	-3.738	-3.46	-3.46	-3.774	-4.025	-4.055	-4.103	-4.222	-4.235	-4.132	-3.917	-3.625	-3.568	-3.94	-4.243	-3.896	-3.28	-2.721	-2.313	-2.434	-2.988	-3.563	-3.938	-4.164	-4.307	-4.389	-4.509	-4.741	-4.772	-4.635	-4.6	-4.605	-4.684
866.444	-4.713	-4.647	-4.418	-4.15	-3.994	-3.924	-3.85	-3.798	-3.815	-3.83	-3.779	-3.693	-3.658	-3.743	-3.851	-3.744	-3.374	-3.097	-3.331	-3.977	-4.411	-4.375	-4.241	-4.211	-4.093	-3.789	-3.435	-3.283	-3.556	-4.146	-4.442	-3.972	-3.224	-2.75	-2.498	-2.581	-3.011	-3.499	-3.932	-4.327	-4.635	-4.746	-4.688	-4.675	-4.957	-4.994	-4.639	-4.582	-4.87
876.461	-4.879	-4.809	-4.539	-4.226	-4.047	-4.018	-3.969	-3.884	-3.862	-3.863	-3.803	-3.714	-3.692	-3.749	-3.748	-3.505	-3.091	-2.967	-3.498	-4.302	-4.64	-4.45	-4.193	-4.058	-3.864	-3.518	-3.305	-3.528	-4.012	-4.266	-4.111	-3.643	-3.107	-2.742	-2.491	-2.549	-2.981	-3.409	-3.722	-4.12	-4.625	-4.875	-4.768	-4.702	-4.869	-4.965	-4.73	-4.425	-4.585
886.477	-4.965	-4.927	-4.715	-4.37	-4.114	-4.064	-4.044	-3.976	-3.927	-3.891	-3.84	-3.776	-3.735	-3.708	-3.602	-3.33	-3.033	-3.138	-3.804	-4.468	-4.597	-4.385	-4.184	-3.991	-3.665	-3.301	-3.299	-3.793	-4.308	-4.296	-3.856	-3.441	-3.076	-2.729	-2.511	-2.561	-2.879	-3.139	-3.189	-3.342	-3.913	-4.474	-4.531	-4.405	-4.484	-4.626	-4.586	-4.442	-4.34
896.494	-4.994	-5.052	-4.94	-4.569	-4.193	-4.08	-4.083	-4.042	-3.975	-3.888	-3.815	-3.773	-3.738	-3.674	-3.527	-3.312	-3.236	-3.535	-4.071	-4.406	-4.414	-4.353	-4.317	-4.119	-3.718	-3.375	-3.405	-3.866	-4.373	-4.458	-4.002	-3.434	-3.037	-2.699	-2.476	-2.448	-2.554	-2.59	-2.49	-2.563	-3.141	-3.929	-4.342	-4.408	-4.455	-4.486	-4.335	-4.139	-4.23
V
X-distance/Y-Distance	-2399	-2388.98	-2378.97	-2368.95	-2358.93	-2348.91	-2338.9	-2328.88	-2318.86	-2308.85	-2298.83	-2288.82	-2278.8	-2268.78	-2258.76	-2248.75	-2238.73	-2228.72	-2218.7	-2208.68	-2198.66	-2188.65	-2178.63	-2168.61	-2158.6	-2148.58	-2138.56	-2128.55	-2118.53	-2108.51	-2098.5	-2088.48	-2078.46	-2068.45	-2058.43	-2048.41	-2038.4	-2028.38	-2018.36	-2008.35	-1998.33	-1988.31	-1978.3	-1968.28	-1958.26	-1948.25	-1938.23	-1928.21	-1918.2
-896.494	-3.422	-3.401	-3.361	-3.227	-3.097	-3.041	-3.042	-3.067	-3.092	-3.077	-2.982	-2.83	-2.735	-2.76	-2.814	-2.857	-2.926	-2.935	-2.841	-2.772	-2.552	-2.228	-2.251	-2.745	-3.643	-4.421	-4.33	-3.639	-3.359	-3.346	-3.15	-3.034	-2.837	-2.708	-2.981	-3.221	-3.011	-2.547	-2.517	-3.088	-3.298	-2.594	-1.67	-1.345	-1.523	-1.569	-1.554	-1.755	-1.625
-886.477	-3.364	-3.347	-3.396	-3.416	-3.323	-3.194	-3.059	-2.992	-3.037	-3.065	-2.943	-2.786	-2.734	-2.797	-2.856	-2.821	-2.771	-2.812	-2.857	-2.773	-2.494	-2.272	-2.31	-2.398	-2.584	-2.992	-3.373	-3.877	-3.94	-3.898	-3.828	-3.656	-3.476	-3.323	-3.396	-3.524	-3.363	-2.931	-2.758	-3.254	-3.327	-2.621	-1.78	-1.462	-1.734	-1.996	-1.974	-1.721	-1.709
-876.461	-3.393	-3.369	-3.368	-3.393	-3.359	-3.273	-3.158	-3.042	-3.018	-3.025	-2.893	-2.709	-2.658	-2.746	-2.832	-2.82	-2.77	-2.815	-2.887	-2.766	-2.579	-2.704	-2.901	-2.523	-1.957	-2.117	-2.915	-3.64	-3.942	-3.994	-3.963	-3.861	-3.766	-3.682	-3.587	-3.49	-3.507	-3.458	-3.084	-3.098	-3.02	-2.501	-1.998	-1.793	-1.911	-2.025	-1.954	-1.875	-1.877
-866.444	-3.417	-3.419	-3.367	-3.283	-3.232	-3.234	-3.248	-3.199	-3.111	-3.019	-2.863	-2.661	-2.578	-2.674	-2.808	-2.865	-2.889	-2.972	-3.037	-2.916	-2.755	-2.877	-2.977	-2.591	-2.148	-2.124	-2.337	-2.786	-3.312	-3.513	-3.517	-3.665	-3.908	-4.011	-3.873	-3.564	-3.452	-3.532	-3.3	-2.878	-2.658	-2.308	-2.06	-2.075	-2.139	-2.098	-2.156	-2.375	-2.312
-856.428	-3.434	-3.51	-3.469	-3.322	-3.198	-3.189	-3.264	-3.312	-3.263	-3.111	-2.913	-2.697	-2.573	-2.631	-2.784	-2.899	-2.981	-3.091	-3.196	-3.176	-3.035	-2.904	-2.8	-2.747	-2.97	-2.795	-2.064	-2.111	-2.458	-2.422	-2.337	-2.712	-3.288	-3.788	-3.903	-3.586	-3.315	-3.302	-3.256	-2.708	-2.347	-2.187	-1.964	-1.876	-2.198	-2.628	-2.665	-2.836	-2.777
-846.411	-3.509	-3.634	-3.618	-3.488	-3.332	-3.232	-3.22	-3.273	-3.303	-3.218	-3.038	-2.838	-2.687	-2.672	-2.781	-2.893	-2.969	-3.06	-3.209	-3.341	-3.321	-3.127	-3.04	-3.414	-4.03	-3.665	-2.542	-2.344	-2.301	-1.767	-1.486	-1.851	-2.304	-2.791	-3.166	-3.121	-3.076	-3.122	-3.107	-2.638	-2.265	-2.276	-2.041	-1.796	-2.249	-3.019	-2.801	-2.749	-2.723
-836.394	-3.614	-3.772	-3.77	-3.63	-3.469	-3.316	-3.187	-3.157	-3.197	-3.202	-3.114	-2.98	-2.86	-2.817	-2.861	-2.904	-2.9	-2.925	-3.09	-3.335	-3.472	-3.463	-3.585	-4.116	-4.598	-4.112	-3.163	-2.738	-2.357	-1.743	-1.332	-1.406	-1.511	-1.638	-1.966	-2.211	-2.655	-2.942	-3.023	-2.728	-2.459	-2.495	-2.164	-1.872	-2.206	-2.436	-2.183	-2.433	-2.373
-826.377	-3.636	-3.848	-3.92	-3.779	-3.567	-3.376	-3.19	-3.085	-3.082	-3.09	-3.037	-2.943	-2.89	-2.908	-2.97	-2.99	-2.93	-2.868	-2.933	-3.133	-3.365	-3.594	-3.919	-4.374	-4.638	-4.226	-3.424	-2.821	-2.551	-2.212	-1.297	-0.919	-1.116	-1.219	-1.206	-1.369	-2.11	-2.725	-3.012	-2.847	-2.56	-2.483	-2.067	-1.613	-1.674	-1.98	-2.182	-2.308	-2.319
-816.361	-3.58	-3.799	-3.97	-3.917	-3.683	-3.422	-3.198	-3.051	-3.022	-2.997	-2.86	-2.692	-2.644	-2.737	-2.896	-3.011	-3.012	-2.928	-2.854	-2.862	-3.024	-3.358	-3.773	-4.162	-4.377	-4.11	-3.442	-3.094	-3.481	-3.503	-2.276	-1.697	-2.012	-1.945	-1.306	-1.231	-1.901	-2.475	-2.905	-2.754	-2.263	-2.094	-1.98	-1.696	-1.359	-1.944	-2.465	-2.39	-2.443
-806.344	-3.547	-3.703	-3.876	-3.923	-3.762	-3.488	-3.237	-3.059	-2.98	-2.91	-2.684	-2.408	-2.314	-2.429	-2.647	-2.845	-2.936	-2.911	-2.832	-2.756	-2.769	-2.969	-3.312	-3.674	-3.922	-3.854	-3.572	-3.766	-4.464	-4.419	-3.522	-3.327	-3.788	-3.378	-1.78	-1.465	-2.172	-2.253	-2.519	-2.401	-1.806	-1.813	-2.216	-2.15	-1.471	-1.649	-2.376	-2.492	-2.398
-796.327	-3.572	-3.663	-3.768	-3.848	-3.787	-3.573	-3.331	-3.142	-2.989	-2.831	-2.582	-2.278	-2.132	-2.241	-2.461	-2.647	-2.753	-2.777	-2.76	-2.774	-2.789	-2.8	-2.924	-3.154	-3.335	-3.5	-3.769	-4.272	-4.552	-4.156	-3.862	-4.326	-4.98	-4.44	-2.461	-1.371	-1.978	-2.09	-2.079	-1.884	-1.619	-2.061	-2.93	-3.103	-1.972	-1.662	-2.347	-2.419	-2.288
-786.311	-3.609	-3.678	-3.737	-3.81	-3.805	-3.651	-3.427	-3.237	-3.06	-2.87	-2.665	-2.389	-2.136	-2.165	-2.362	-2.516	-2.618	-2.69	-2.712	-2.781	-2.869	-2.828	-2.769	-2.841	-2.918	-3.145	-3.614	-3.817	-3.515	-3.226	-3.804	-4.836	-5.122	-4.4	-3.257	-1.933	-1.798	-1.844	-1.691	-1.493	-1.866	-2.421	-2.872	-3.027	-2.21	-1.984	-2.523	-2.416	-2.202
-776.294	-3.602	-3.686	-3.744	-3.806	-3.809	-3.68	-3.478	-3.298	-3.156	-3.05	-2.948	-2.699	-2.296	-2.126	-2.241	-2.368	-2.485	-2.644	-2.748	-2.799	-2.834	-2.784	-2.661	-2.653	-2.785	-2.951	-3.074	-2.834	-2.538	-2.885	-3.973	-4.881	-4.752	-4.117	-3.728	-2.898	-2.185	-1.658	-1.335	-1.495	-2.371	-2.726	-2.315	-1.977	-1.942	-2.309	-2.732	-2.49	-2.184
-766.277	-3.548	-3.665	-3.743	-3.807	-3.798	-3.68	-3.5	-3.355	-3.291	-3.297	-3.269	-3.011	-2.518	-2.187	-2.189	-2.269	-2.359	-2.543	-2.737	-2.82	-2.764	-2.655	-2.518	-2.435	-2.577	-2.74	-2.686	-2.631	-2.935	-3.582	-4.002	-4.165	-4.298	-4.139	-3.738	-3.133	-2.435	-1.721	-1.305	-1.726	-2.651	-2.883	-2.29	-1.739	-1.834	-2.384	-2.708	-2.65	-2.294
-756.26	-3.521	-3.67	-3.757	-3.79	-3.755	-3.678	-3.545	-3.425	-3.419	-3.487	-3.454	-3.185	-2.754	-2.452	-2.386	-2.423	-2.448	-2.513	-2.667	-2.801	-2.762	-2.604	-2.457	-2.339	-2.351	-2.463	-2.585	-2.985	-3.571	-3.765	-3.19	-2.809	-3.602	-3.873	-3.38	-3.057	-2.601	-1.96	-1.56	-1.877	-2.51	-2.624	-2.149	-1.669	-1.765	-2.33	-2.754	-2.742	-2.353
-746.244	-3.554	-3.741	-3.834	-3.78	-3.672	-3.639	-3.592	-3.478	-3.436	-3.497	-3.495	-3.33	-3.075	-2.881	-2.812	-2.849	-2.803	-2.634	-2.571	-2.689	-2.781	-2.709	-2.535	-2.396	-2.377	-2.382	-2.451	-2.857	-3.29	-3.322	-2.842	-2.534	-3.01	-3.103	-2.973	-3.008	-2.682	-2.193	-1.837	-1.938	-2.242	-2.24	-1.866	-1.489	-1.57	-2.09	-2.471	-2.394	-2.13
-736.227	-3.589	-3.827	-3.936	-3.802	-3.604	-3.555	-3.565	-3.469	-3.358	-3.369	-3.466	-3.517	-3.449	-3.293	-3.23	-3.276	-3.167	-2.805	-2.478	-2.479	-2.7	-2.852	-2.743	-2.526	-2.477	-2.462	-2.411	-2.667	-3.099	-3.367	-3.761	-4.273	-3.39	-2.72	-2.982	-3.089	-2.786	-2.372	-2.164	-2.115	-2.068	-1.995	-1.725	-1.393	-1.373	-1.649	-1.916	-1.996	-1.808
-726.21	-3.578	-3.867	-3.979	-3.825	-3.584	-3.483	-3.488	-3.429	-3.317	-3.284	-3.407	-3.595	-3.684	-3.576	-3.446	-3.365	-3.183	-2.827	-2.43	-2.316	-2.549	-2.827	-2.87	-2.687	-2.528	-2.469	-2.467	-2.634	-2.984	-3.498	-4.397	-5.044	-3.949	-2.994	-3.24	-3.22	-2.939	-2.647	-2.64	-2.467	-2.078	-1.993	-1.852	-1.466	-1.282	-1.541	-2.445	-3.414	-2.176
-716.194	-3.536	-3.861	-3.969	-3.842	-3.61	-3.479	-3.451	-3.428	-3.368	-3.319	-3.371	-3.526	-3.671	-3.636	-3.429	-3.177	-2.936	-2.66	-2.358	-2.239	-2.361	-2.471	-2.552	-2.6	-2.542	-2.432	-2.432	-2.592	-2.802	-3.225	-3.915	-4.298	-4.034	-3.372	-3.321	-3.399	-3.185	-2.984	-3.079	-2.908	-2.33	-2.088	-2.043	-1.721	-1.503	-1.876	-3.029	-4.102	-2.801
-706.177	-3.504	-3.827	-3.96	-3.89	-3.693	-3.548	-3.483	-3.464	-3.447	-3.399	-3.369	-3.411	-3.468	-3.424	-3.247	-3.05	-2.841	-2.537	-2.276	-2.198	-2.116	-1.896	-1.878	-2.147	-2.381	-2.402	-2.393	-2.572	-2.788	-2.971	-3.591	-4.29	-4.288	-3.804	-3.542	-3.597	-3.456	-3.262	-3.314	-3.411	-2.831	-2.127	-2.042	-2.012	-1.869	-2.012	-2.488	-2.833	-2.534
-696.16	-3.504	-3.767	-3.945	-3.957	-3.809	-3.653	-3.552	-3.491	-3.471	-3.434	-3.353	-3.285	-3.227	-3.16	-3.112	-3.078	-2.91	-2.559	-2.313	-2.243	-1.969	-1.513	-1.408	-1.735	-2.083	-2.247	-2.31	-2.454	-2.797	-3.168	-3.682	-4.155	-4.282	-4.148	-3.869	-3.678	-3.59	-3.418	-3.432	-3.849	-3.358	-2.144	-1.869	-2.12	-2.059	-1.964	-2.128	-2.351	-2.237
-686.144	-3.529	-3.703	-3.877	-3.962	-3.888	-3.746	-3.634	-3.529	-3.459	-3.406	-3.306	-3.189	-3.107	-3.105	-3.169	-3.172	-2.959	-2.649	-2.501	-2.439	-2.1	-1.495	-1.324	-1.69	-1.977	-2.114	-2.178	-2.22	-2.574	-3.1	-3.42	-3.635	-3.766	-3.785	-3.614	-3.582	-3.582	-3.435	-3.498	-3.973	-3.568	-2.195	-1.693	-2.112	-2.212	-2.033	-2.033	-2.215	-2.289
-676.127	-3.525	-3.623	-3.736	-3.863	-3.89	-3.805	-3.71	-3.603	-3.489	-3.384	-3.259	-3.138	-3.096	-3.192	-3.33	-3.333	-3.093	-2.817	-2.75	-2.771	-2.481	-1.693	-1.432	-1.923	-2.155	-2.14	-2.027	-1.867	-1.993	-2.412	-2.942	-3.236	-3.181	-3.057	-3.109	-3.331	-3.434	-3.357	-3.509	-3.811	-3.444	-2.328	-1.81	-2.339	-2.637	-2.243	-1.938	-1.958	-2.102
-666.11	-3.411	-3.449	-3.515	-3.673	-3.829	-3.855	-3.777	-3.674	-3.541	-3.381	-3.219	-3.095	-3.09	-3.272	-3.514	-3.593	-3.411	-3.149	-3.086	-3.172	-2.881	-2.012	-1.756	-2.279	-2.412	-2.146	-1.794	-1.565	-1.652	-1.965	-2.433	-2.699	-2.724	-2.717	-2.891	-3.04	-3.264	-3.265	-3.444	-3.549	-3.121	-2.434	-2.343	-2.89	-3.356	-2.684	-1.799	-1.649	-1.824
-656.093	-3.148	-3.178	-3.265	-3.444	-3.723	-3.901	-3.846	-3.702	-3.555	-3.375	-3.201	-3.09	-3.125	-3.361	-3.686	-3.863	-3.79	-3.622	-3.581	-3.578	-3.149	-2.374	-2.198	-2.574	-2.602	-2.101	-1.528	-1.325	-1.589	-1.97	-2.21	-2.379	-2.479	-2.566	-2.707	-2.819	-3.099	-3.193	-3.34	-3.331	-2.761	-2.281	-2.588	-3.233	-3.904	-3.288	-1.879	-1.434	-1.621
-646.077	-2.793	-2.907	-3.068	-3.253	-3.565	-3.891	-3.939	-3.729	-3.549	-3.383	-3.226	-3.148	-3.221	-3.446	-3.737	-3.941	-3.993	-3.983	-3.99	-3.869	-3.375	-2.703	-2.464	-2.663	-2.74	-2.293	-1.562	-1.211	-1.577	-2.035	-2.253	-2.454	-2.581	-2.566	-2.613	-2.758	-2.992	-3.142	-3.27	-3.247	-2.62	-2.034	-2.203	-2.665	-3.224	-3.196	-2.284	-1.51	-1.572
-636.06	-2.47	-2.69	-2.913	-3.097	-3.326	-3.737	-4.012	-3.818	-3.574	-3.403	-3.248	-3.188	-3.262	-3.431	-3.602	-3.731	-3.849	-3.97	-4.037	-3.932	-3.564	-2.99	-2.591	-2.622	-2.854	-2.835	-2.153	-1.434	-1.674	-2.088	-2.369	-2.687	-2.727	-2.662	-2.717	-2.825	-3.012	-3.154	-3.266	-3.229	-2.609	-1.915	-1.931	-2.22	-2.443	-2.547	-2.373	-1.787	-1.562
-626.043	-2.27	-2.529	-2.75	-2.896	-3.026	-3.414	-3.883	-3.882	-3.627	-3.438	-3.231	-3.14	-3.173	-3.28	-3.357	-3.385	-3.467	-3.62	-3.713	-3.642	-3.414	-3.025	-2.606	-2.489	-2.832	-3.302	-3.027	-2.07	-1.863	-2.094	-2.393	-2.639	-2.534	-2.698	-2.801	-2.875	-3.04	-3.215	-3.296	-3.15	-2.525	-1.887	-1.968	-2.418	-2.647	-2.548	-2.326	-1.959	-1.444
-616.027	-2.21	-2.457	-2.646	-2.757	-2.873	-3.188	-3.626	-3.771	-3.641	-3.519	-3.232	-3.077	-3.05	-3.103	-3.124	-3.092	-3.102	-3.159	-3.118	-2.961	-2.815	-2.667	-2.416	-2.274	-2.561	-3.122	-3.435	-2.847	-2.192	-2.017	-2.08	-2.208	-2.295	-2.695	-2.899	-2.92	-3.045	-3.284	-3.311	-2.98	-2.366	-1.972	-2.226	-2.699	-2.897	-2.811	-2.579	-2.278	-1.701
-606.01	-2.341	-2.558	-2.691	-2.791	-2.96	-3.257	-3.554	-3.647	-3.569	-3.669	-3.309	-3.117	-3.016	-3.02	-2.987	-2.893	-2.811	-2.722	-2.532	-2.351	-2.333	-2.382	-2.273	-2.163	-2.256	-2.411	-3.009	-3.271	-2.699	-2.153	-1.96	-1.92	-2.267	-2.751	-3.079	-3.079	-3.134	-3.347	-3.324	-2.82	-2.217	-2.158	-2.637	-3.072	-3.212	-3.132	-2.859	-2.517	-2.087
-595.993	-2.682	-2.826	-2.857	-2.96	-3.19	-3.439	-3.568	-3.561	-3.56	-3.803	-3.472	-3.252	-3.074	-3.012	-2.934	-2.774	-2.572	-2.419	-2.357	-2.432	-2.601	-2.603	-2.329	-2.121	-2.007	-1.964	-2.453	-3.218	-3.123	-2.589	-2.483	-2.464	-2.518	-2.712	-2.912	-3.132	-3.369	-3.481	-3.341	-2.719	-2.171	-2.373	-2.89	-3.28	-3.592	-3.603	-3.083	-2.39	-2.004
-585.977	-3.025	-3.06	-3.011	-3.122	-3.301	-3.385	-3.409	-3.483	-3.661	-3.843	-3.657	-3.391	-3.157	-3.022	-2.926	-2.752	-2.488	-2.372	-2.559	-2.931	-3.188	-2.984	-2.415	-2.096	-2.036	-2.082	-2.46	-2.918	-3.161	-3.04	-3.111	-3.232	-2.83	-2.436	-2.392	-2.852	-3.487	-3.674	-3.413	-2.629	-2.169	-2.505	-2.959	-3.421	-3.907	-3.843	-3.177	-2.201	-1.868
-575.96	-3.118	-3.056	-3.05	-3.199	-3.298	-3.275	-3.299	-3.473	-3.708	-3.857	-3.751	-3.47	-3.235	-3.09	-2.991	-2.829	-2.579	-2.483	-2.67	-2.969	-3.162	-3.065	-2.698	-2.458	-2.471	-2.241	-2.397	-2.611	-2.918	-3.042	-3.203	-3.254	-2.956	-2.466	-2.42	-2.852	-3.341	-3.697	-3.495	-2.607	-2.161	-2.528	-2.999	-3.605	-4.05	-3.952	-3.303	-2.057	-1.712
-565.943	-2.938	-2.843	-2.995	-3.242	-3.334	-3.302	-3.32	-3.49	-3.728	-3.864	-3.759	-3.5	-3.306	-3.234	-3.153	-2.982	-2.755	-2.608	-2.527	-2.436	-2.521	-2.816	-3.114	-3.149	-2.903	-2.134	-1.823	-2.064	-2.35	-2.363	-2.519	-2.705	-2.926	-2.898	-2.927	-3.16	-3.217	-3.454	-3.479	-2.825	-2.216	-2.46	-2.994	-3.496	-3.755	-4.202	-3.766	-2.108	-1.423
-555.927	-2.671	-2.643	-2.955	-3.253	-3.333	-3.304	-3.328	-3.527	-3.78	-3.863	-3.737	-3.498	-3.334	-3.342	-3.333	-3.182	-2.973	-2.753	-2.419	-2.045	-2.026	-2.398	-2.993	-3.46	-3.189	-2.278	-1.541	-1.468	-1.551	-1.407	-1.612	-2.048	-2.774	-3.127	-3.237	-3.185	-3.183	-3.292	-3.494	-3.23	-2.382	-2.309	-2.806	-3.078	-3.669	-4.621	-4.365	-2.309	-1.101
-545.91	-2.543	-2.658	-3.016	-3.24	-3.277	-3.27	-3.328	-3.544	-3.812	-3.878	-3.719	-3.471	-3.289	-3.318	-3.425	-3.379	-3.199	-2.922	-2.496	-2.097	-2.023	-2.191	-2.567	-3.103	-3.209	-2.707	-1.863	-1.514	-1.379	-0.998	-1.143	-1.656	-2.56	-2.91	-3.155	-2.984	-3.105	-3.376	-3.679	-3.48	-2.517	-2.186	-2.71	-3.177	-4.071	-4.88	-4.551	-2.571	-1.119
-535.893	-2.604	-2.833	-3.091	-3.171	-3.152	-3.169	-3.308	-3.577	-3.821	-3.871	-3.709	-3.444	-3.222	-3.199	-3.375	-3.494	-3.423	-3.18	-2.754	-2.336	-2.143	-2.092	-2.197	-2.575	-3.019	-2.94	-2.216	-1.852	-1.782	-1.262	-0.86	-1.415	-2.253	-2.559	-2.872	-2.817	-3.09	-3.532	-3.892	-3.437	-2.462	-2.211	-2.823	-3.476	-4.182	-4.673	-4.25	-2.955	-1.804
-525.876	-2.675	-2.901	-3.032	-3.034	-3.013	-3.094	-3.354	-3.679	-3.865	-3.855	-3.673	-3.407	-3.18	-3.093	-3.237	-3.484	-3.614	-3.522	-3.138	-2.668	-2.37	-2.18	-2.123	-2.409	-2.887	-3.004	-2.521	-2.194	-2.052	-1.531	-0.922	-1.623	-2.397	-2.626	-2.82	-2.863	-3.171	-3.64	-3.916	-3.255	-2.334	-2.316	-2.86	-3.351	-3.947	-4.158	-3.768	-3.123	-2.491
-515.86	-2.612	-2.776	-2.897	-2.927	-2.971	-3.166	-3.533	-3.864	-3.968	-3.856	-3.618	-3.36	-3.144	-3.017	-3.087	-3.375	-3.689	-3.766	-3.46	-3.013	-2.753	-2.634	-2.607	-2.702	-2.805	-2.839	-2.827	-2.806	-2.583	-2.012	-1.501	-2.368	-2.976	-2.955	-3.041	-3.124	-3.338	-3.637	-3.756	-3.155	-2.342	-2.358	-2.814	-3.303	-3.958	-4.049	-3.519	-2.828	-2.508
-505.843	-2.479	-2.647	-2.861	-3.006	-3.169	-3.447	-3.81	-4.079	-4.095	-3.853	-3.536	-3.312	-3.121	-2.956	-2.946	-3.189	-3.573	-3.79	-3.639	-3.284	-3.038	-2.955	-2.966	-2.932	-2.774	-2.72	-2.963	-3.289	-3.333	-2.978	-2.498	-2.921	-3.121	-3.087	-3.248	-3.428	-3.554	-3.562	-3.575	-3.274	-2.521	-2.273	-2.709	-3.372	-4.213	-4.501	-3.762	-2.469	-2.196
-495.826	-2.407	-2.674	-3.016	-3.319	-3.599	-3.868	-4.123	-4.279	-4.172	-3.812	-3.437	-3.24	-3.107	-2.952	-2.879	-3.01	-3.334	-3.653	-3.738	-3.574	-3.334	-3.118	-2.955	-2.811	-2.704	-2.755	-2.977	-3.351	-3.699	-3.671	-3.401	-3.239	-3.019	-2.997	-3.211	-3.534	-3.549	-3.452	-3.542	-3.551	-2.72	-2.116	-2.559	-3.305	-4.056	-4.288	-3.53	-2.316	-1.848
-485.81	-2.551	-2.919	-3.317	-3.704	-4.027	-4.256	-4.421	-4.448	-4.165	-3.705	-3.342	-3.156	-3.066	-2.987	-2.927	-2.975	-3.188	-3.499	-3.739	-3.774	-3.636	-3.376	-3.064	-2.777	-2.557	-2.514	-2.731	-3.135	-3.511	-3.608	-3.631	-3.566	-3.293	-3.049	-3.081	-3.279	-3.253	-3.306	-3.716	-3.807	-2.655	-1.898	-2.412	-3.137	-3.56	-3.292	-2.768	-2.285	-1.514
-475.793	-2.899	-3.272	-3.593	-3.976	-4.311	-4.525	-4.611	-4.493	-4.064	-3.562	-3.236	-3.077	-3.019	-3.021	-3.036	-3.079	-3.216	-3.414	-3.588	-3.684	-3.692	-3.595	-3.385	-3.092	-2.747	-2.492	-2.525	-2.76	-2.972	-3.17	-3.476	-3.677	-3.596	-3.261	-3.007	-2.908	-2.914	-3.23	-3.947	-3.848	-2.332	-1.66	-2.284	-2.923	-3.31	-3.131	-2.705	-2.227	-1.531
-465.776	-3.015	-3.32	-3.653	-4.141	-4.534	-4.697	-4.638	-4.348	-3.876	-3.433	-3.121	-2.981	-2.974	-3.041	-3.128	-3.205	-3.281	-3.331	-3.336	-3.357	-3.465	-3.652	-3.767	-3.711	-3.451	-3.087	-2.869	-2.767	-2.674	-2.779	-3.143	-3.458	-3.494	-3.222	-2.868	-2.692	-2.787	-3.255	-3.961	-3.672	-2.183	-1.639	-2.246	-2.728	-3.203	-3.368	-2.91	-2.235	-1.821
-455.76	-2.705	-2.946	-3.495	-4.228	-4.708	-4.766	-4.512	-4.112	-3.696	-3.326	-3.019	-2.877	-2.898	-3.007	-3.135	-3.225	-3.22	-3.145	-3.065	-3.028	-3.193	-3.648	-4.028	-4.272	-4.17	-3.718	-3.325	-3.039	-2.696	-2.594	-2.957	-3.366	-3.402	-3.099	-2.723	-2.618	-2.83	-3.22	-3.709	-3.568	-2.531	-1.898	-2.256	-2.6	-2.989	-3.156	-2.957	-2.537	-2.021
-445.743	-2.46	-2.756	-3.453	-4.235	-4.743	-4.698	-4.282	-3.896	-3.589	-3.255	-2.961	-2.827	-2.841	-2.958	-3.089	-3.143	-3.048	-2.902	-2.888	-3.052	-3.305	-3.651	-4.039	-4.39	-4.331	-3.815	-3.346	-3.077	-2.678	-2.481	-2.857	-3.371	-3.56	-3.23	-2.735	-2.679	-2.93	-3.172	-3.506	-3.678	-3.132	-2.225	-2.219	-2.517	-2.843	-3.093	-3.146	-2.855	-2.163
-435.726	-2.733	-3.221	-3.757	-4.268	-4.658	-4.509	-4.044	-3.73	-3.51	-3.233	-2.983	-2.871	-2.885	-2.974	-3.062	-3.059	-2.923	-2.776	-2.852	-3.201	-3.518	-3.68	-3.9	-4.079	-3.925	-3.528	-3.292	-3.141	-2.598	-2.204	-2.265	-2.775	-3.421	-3.329	-2.719	-2.517	-2.857	-3.243	-3.598	-3.948	-3.439	-2.315	-2.122	-2.465	-2.922	-3.319	-2.902	-2.366	-2.632
-425.709	-3.285	-3.796	-4.085	-4.332	-4.469	-4.251	-3.884	-3.623	-3.44	-3.251	-3.062	-2.967	-2.996	-3.049	-3.042	-2.983	-2.903	-2.856	-2.952	-3.184	-3.394	-3.542	-3.606	-3.547	-3.443	-3.45	-3.541	-3.296	-2.536	-1.975	-1.707	-2.049	-2.9	-2.842	-2.413	-2.066	-2.417	-3.213	-3.815	-4.311	-3.303	-2.041	-2.032	-2.422	-2.988	-3.186	-2.212	-2.368	-3.042
-415.693	-3.565	-3.905	-4.142	-4.23	-4.088	-3.974	-3.823	-3.596	-3.406	-3.269	-3.133	-3.039	-3.054	-3.09	-3.033	-2.945	-2.937	-3.005	-3.094	-3.169	-3.195	-3.181	-3.147	-3.133	-3.281	-3.583	-3.737	-3.356	-2.57	-1.973	-1.837	-2.181	-2.493	-2.207	-2.089	-2.142	-2.402	-3.23	-4.022	-4.442	-2.952	-1.754	-2.096	-2.367	-2.501	-2.399	-2.489	-2.864	-2.919
-405.676	-3.546	-3.767	-3.967	-3.884	-3.594	-3.73	-3.798	-3.636	-3.442	-3.294	-3.161	-3.054	-3.016	-3.041	-3.041	-2.99	-2.984	-3.053	-3.12	-3.125	-3.088	-2.985	-2.942	-3.095	-3.354	-3.527	-3.533	-3.337	-2.906	-2.425	-2.505	-2.849	-2.543	-2.262	-2.297	-2.502	-2.888	-3.634	-4.282	-4.119	-2.672	-1.896	-2.346	-2.362	-2.29	-2.702	-3.258	-2.691	-2.527
-395.659	-3.537	-3.65	-3.595	-3.38	-3.227	-3.534	-3.741	-3.68	-3.513	-3.353	-3.177	-3.041	-2.967	-2.984	-3.053	-3.062	-3.014	-2.999	-3.029	-3.032	-3.044	-3.074	-3.155	-3.299	-3.333	-3.203	-3.168	-3.339	-3.46	-3.328	-3.202	-3.111	-2.841	-2.785	-2.823	-2.86	-3.465	-4.14	-4.294	-3.533	-2.552	-2.284	-2.559	-2.538	-2.811	-3.417	-3.16	-2.629	-2.034
-385.643	-3.524	-3.5	-3.186	-2.908	-3.027	-3.364	-3.652	-3.694	-3.54	-3.382	-3.194	-3.032	-2.96	-2.974	-3.041	-3.074	-3.013	-2.929	-2.914	-2.947	-3.002	-3.13	-3.267	-3.289	-3.114	-2.923	-3.012	-3.39	-3.763	-3.686	-3.026	-2.712	-3.132	-3.372	-3.186	-3.407	-3.963	-4.375	-3.906	-2.985	-2.422	-2.439	-2.531	-2.535	-2.776	-2.682	-2.545	-2.591	-1.895
-375.626	-3.394	-3.21	-2.839	-2.674	-2.912	-3.256	-3.573	-3.69	-3.534	-3.349	-3.191	-3.035	-2.965	-2.982	-3.015	-3.025	-2.974	-2.874	-2.814	-2.854	-2.932	-3.041	-3.104	-3.029	-2.936	-3.021	-3.288	-3.541	-3.502	-3.161	-2.657	-2.798	-3.52	-3.686	-3.391	-3.717	-4.173	-4.406	-3.692	-2.815	-2.372	-2.359	-2.301	-2.161	-2.303	-2.915	-3.209	-2.313	-2.048
-365.609	-3.189	-2.858	-2.565	-2.653	-2.98	-3.298	-3.553	-3.688	-3.551	-3.32	-3.17	-3.043	-2.964	-2.988	-3.029	-3.01	-2.939	-2.842	-2.761	-2.766	-2.851	-2.961	-3	-2.951	-3.015	-3.366	-3.795	-3.832	-3.349	-3.051	-3.404	-3.78	-3.703	-3.483	-3.664	-3.998	-4.334	-4.457	-3.946	-3.194	-2.666	-2.422	-2.155	-1.926	-2.329	-3.623	-3.694	-2.392	-2.308
-355.593	-2.905	-2.622	-2.593	-2.939	-3.336	-3.533	-3.629	-3.682	-3.574	-3.334	-3.142	-3.042	-2.99	-3.008	-3.051	-3.037	-2.957	-2.866	-2.798	-2.77	-2.817	-2.941	-3.058	-3.144	-3.312	-3.68	-4.033	-3.965	-3.583	-3.532	-4.152	-4.385	-3.685	-3.284	-3.888	-4.334	-4.485	-4.554	-4.377	-3.857	-3.221	-2.677	-2.26	-2.025	-2.315	-2.834	-2.906	-2.802	-2.645
-345.576	-2.636	-2.671	-3.024	-3.517	-3.842	-3.908	-3.813	-3.682	-3.556	-3.379	-3.163	-3.047	-3.035	-3.054	-3.063	-3.049	-2.989	-2.895	-2.829	-2.809	-2.829	-2.907	-3.058	-3.273	-3.573	-3.869	-3.973	-3.871	-3.734	-3.661	-3.825	-3.843	-3.214	-2.903	-3.489	-4.275	-4.631	-4.76	-4.715	-4.386	-3.817	-2.993	-2.43	-2.203	-2.235	-2.455	-2.743	-2.882	-2.76
-335.559	-2.705	-3.075	-3.575	-3.993	-4.235	-4.252	-4.039	-3.722	-3.51	-3.419	-3.262	-3.112	-3.068	-3.073	-3.072	-3.052	-2.984	-2.851	-2.732	-2.707	-2.753	-2.776	-2.826	-3.034	-3.44	-3.79	-3.848	-3.824	-3.863	-3.681	-3.276	-2.882	-2.509	-2.341	-2.784	-3.788	-4.54	-4.96	-4.887	-4.572	-4.222	-3.3	-2.504	-2.344	-2.38	-2.603	-2.734	-2.774	-2.751
-325.543	-3.11	-3.548	-3.927	-4.219	-4.413	-4.427	-4.197	-3.805	-3.501	-3.416	-3.346	-3.212	-3.112	-3.084	-3.078	-3.036	-2.91	-2.715	-2.532	-2.463	-2.526	-2.538	-2.425	-2.435	-2.787	-3.269	-3.581	-3.799	-4.05	-3.925	-3.284	-2.613	-2.513	-2.509	-2.767	-3.581	-4.475	-4.928	-4.826	-4.508	-4.269	-3.392	-2.444	-2.419	-2.451	-2.548	-2.608	-2.707	-2.777
-315.526	-3.37	-3.777	-4.093	-4.34	-4.494	-4.473	-4.235	-3.881	-3.564	-3.404	-3.344	-3.259	-3.158	-3.122	-3.099	-2.997	-2.8	-2.533	-2.285	-2.195	-2.298	-2.363	-2.182	-1.969	-2.118	-2.627	-3.111	-3.584	-3.895	-3.626	-3.124	-2.82	-2.909	-3.111	-3.42	-3.943	-4.613	-4.707	-4.54	-4.316	-4.004	-3.172	-2.273	-2.326	-2.45	-2.51	-2.574	-2.682	-2.89
-305.509	-3.308	-3.767	-4.137	-4.407	-4.559	-4.491	-4.193	-3.885	-3.624	-3.407	-3.302	-3.249	-3.19	-3.155	-3.122	-2.999	-2.776	-2.426	-2.052	-1.948	-2.175	-2.388	-2.271	-2.004	-2.029	-2.391	-2.779	-3.194	-3.194	-2.659	-2.59	-2.956	-3.315	-3.574	-3.976	-4.697	-4.876	-4.442	-4.192	-3.961	-3.51	-2.794	-2.156	-2.194	-2.406	-2.496	-2.583	-2.623	-2.861
-295.492	-3.255	-3.686	-4.048	-4.345	-4.527	-4.446	-4.108	-3.818	-3.611	-3.406	-3.291	-3.256	-3.24	-3.211	-3.18	-3.091	-2.888	-2.48	-1.962	-1.819	-2.183	-2.517	-2.459	-2.273	-2.365	-2.607	-2.807	-2.964	-2.843	-2.734	-2.955	-3.18	-3.591	-4.065	-4.636	-5.452	-5.193	-4.403	-3.821	-3.41	-2.953	-2.548	-2.216	-2.247	-2.497	-2.603	-2.653	-2.561	-2.432
-285.476	-3.304	-3.635	-3.888	-4.142	-4.322	-4.282	-3.99	-3.714	-3.554	-3.402	-3.325	-3.324	-3.328	-3.318	-3.303	-3.248	-3.088	-2.725	-2.171	-1.968	-2.335	-2.58	-2.462	-2.427	-2.688	-2.942	-3.043	-3.183	-3.598	-4.268	-4.22	-3.812	-3.72	-4.427	-5.299	-5.447	-5.192	-4.574	-3.503	-2.897	-2.695	-2.617	-2.434	-2.504	-2.707	-2.748	-2.777	-2.655	-2.285
-275.459	-3.206	-3.52	-3.7	-3.859	-4.008	-4.065	-3.881	-3.605	-3.486	-3.416	-3.37	-3.391	-3.416	-3.439	-3.454	-3.422	-3.328	-3.103	-2.662	-2.426	-2.585	-2.586	-2.423	-2.522	-2.82	-3.078	-3.264	-3.567	-4.311	-4.969	-4.644	-4.279	-4.297	-4.74	-5.098	-4.89	-5.126	-4.634	-3.36	-2.776	-2.929	-2.905	-2.69	-2.815	-2.911	-2.877	-2.951	-2.944	-2.793
-265.442	-2.95	-3.274	-3.484	-3.622	-3.761	-3.889	-3.796	-3.517	-3.391	-3.416	-3.416	-3.427	-3.462	-3.521	-3.579	-3.589	-3.552	-3.425	-3.126	-2.926	-2.879	-2.752	-2.674	-2.782	-2.897	-3.06	-3.307	-3.572	-3.996	-4.378	-4.322	-4.194	-4.84	-5.228	-4.748	-4.679	-5.135	-4.675	-3.519	-3.097	-3.4	-3.22	-2.897	-3.002	-3.041	-3.009	-3.065	-3.216	-3.195
-255.426	-2.773	-3.027	-3.283	-3.484	-3.636	-3.76	-3.722	-3.47	-3.282	-3.339	-3.435	-3.48	-3.504	-3.55	-3.628	-3.688	-3.664	-3.531	-3.32	-3.218	-3.188	-3.143	-3.172	-3.21	-3.158	-3.145	-3.27	-3.376	-3.378	-3.537	-3.906	-4.253	-4.927	-5.342	-4.979	-4.905	-5.164	-4.887	-3.988	-3.654	-3.9	-3.605	-3.148	-3.066	-3.091	-3.136	-3.125	-3.211	-3.166
-245.409	-2.72	-2.873	-3.122	-3.378	-3.555	-3.663	-3.675	-3.481	-3.237	-3.238	-3.4	-3.535	-3.568	-3.546	-3.576	-3.662	-3.667	-3.548	-3.447	-3.448	-3.43	-3.412	-3.491	-3.536	-3.478	-3.332	-3.262	-3.373	-3.441	-3.48	-3.754	-4.284	-4.621	-4.777	-4.951	-4.984	-5.188	-5.045	-4.446	-4.198	-4.383	-4.134	-3.559	-3.149	-3.051	-3.206	-3.305	-2.981	-2.428
-235.392	-2.662	-2.769	-3.004	-3.279	-3.479	-3.595	-3.663	-3.548	-3.298	-3.212	-3.351	-3.539	-3.613	-3.551	-3.477	-3.523	-3.622	-3.664	-3.723	-3.761	-3.625	-3.452	-3.452	-3.515	-3.523	-3.402	-3.26	-3.369	-3.611	-3.782	-3.973	-4.201	-4.248	-4.231	-4.378	-4.56	-4.861	-4.854	-4.595	-4.588	-4.774	-4.529	-3.927	-3.275	-2.969	-3.151	-3.483	-2.992	-2.357
-225.376	-2.554	-2.714	-2.979	-3.251	-3.446	-3.568	-3.669	-3.642	-3.456	-3.299	-3.331	-3.473	-3.571	-3.542	-3.421	-3.374	-3.526	-3.766	-3.965	-4.054	-3.937	-3.667	-3.45	-3.362	-3.326	-3.309	-3.263	-3.323	-3.53	-3.765	-4.059	-4.306	-4.335	-4.215	-3.964	-3.835	-4.078	-4.395	-4.625	-5.002	-5.121	-4.498	-3.818	-3.243	-2.93	-2.91	-2.964	-2.833	-2.769
-215.359	-2.488	-2.753	-3.066	-3.337	-3.528	-3.64	-3.721	-3.728	-3.644	-3.486	-3.359	-3.344	-3.409	-3.453	-3.411	-3.331	-3.413	-3.705	-4.031	-4.262	-4.307	-4.085	-3.688	-3.359	-3.157	-3.138	-3.229	-3.357	-3.613	-3.93	-4.212	-4.414	-4.495	-4.292	-3.808	-3.518	-3.694	-4.12	-4.963	-5.63	-5.313	-4.059	-3.163	-2.893	-2.868	-2.687	-2.532	-2.839	-2.818
-205.342	-2.583	-2.882	-3.199	-3.477	-3.685	-3.798	-3.846	-3.804	-3.745	-3.65	-3.426	-3.235	-3.21	-3.292	-3.368	-3.361	-3.369	-3.554	-3.899	-4.225	-4.363	-4.238	-3.876	-3.468	-3.175	-3.076	-3.171	-3.379	-3.621	-3.87	-4.137	-4.362	-4.345	-3.892	-3.416	-3.615	-4.235	-4.604	-5.709	-6.059	-4.917	-3.291	-2.365	-2.428	-2.708	-2.649	-2.889	-3.375	-3.236
-195.325	-2.771	-3.043	-3.306	-3.561	-3.777	-3.915	-3.971	-3.892	-3.756	-3.677	-3.481	-3.224	-3.108	-3.154	-3.275	-3.352	-3.378	-3.429	-3.593	-3.827	-3.986	-3.988	-3.842	-3.612	-3.42	-3.291	-3.256	-3.411	-3.588	-3.695	-3.879	-4.134	-4.09	-3.604	-3.286	-3.672	-4.563	-5.426	-6.29	-5.677	-3.946	-2.443	-1.881	-2.257	-2.595	-2.599	-3.08	-3.63	-3.514
-185.309	-2.854	-3.159	-3.363	-3.556	-3.753	-3.918	-4.016	-3.967	-3.765	-3.608	-3.484	-3.298	-3.144	-3.114	-3.182	-3.277	-3.353	-3.388	-3.394	-3.443	-3.549	-3.633	-3.677	-3.716	-3.739	-3.67	-3.532	-3.53	-3.611	-3.653	-3.711	-3.86	-3.981	-3.963	-3.935	-4.06	-4.636	-5.777	-6.021	-4.711	-3.074	-2.048	-2	-2.529	-2.735	-2.767	-3.294	-3.782	-3.605
-175.292	-2.797	-3.174	-3.379	-3.531	-3.725	-3.907	-4.019	-4.008	-3.806	-3.55	-3.449	-3.41	-3.287	-3.169	-3.12	-3.167	-3.266	-3.372	-3.411	-3.387	-3.391	-3.433	-3.502	-3.66	-3.834	-3.88	-3.786	-3.691	-3.682	-3.7	-3.645	-3.616	-3.853	-4.235	-4.426	-4.52	-4.936	-5.579	-5.255	-3.917	-2.804	-2.331	-2.542	-2.949	-3.06	-3.199	-3.567	-3.779	-3.591
-165.275	-2.777	-3.109	-3.355	-3.55	-3.797	-3.998	-4.083	-4.053	-3.874	-3.583	-3.416	-3.452	-3.429	-3.29	-3.142	-3.108	-3.193	-3.313	-3.392	-3.404	-3.391	-3.397	-3.407	-3.455	-3.564	-3.681	-3.732	-3.697	-3.665	-3.67	-3.599	-3.485	-3.672	-4.033	-4.191	-4.38	-4.822	-5.219	-4.825	-3.57	-2.865	-2.785	-2.966	-3.178	-3.259	-3.392	-3.491	-3.542	-3.585
-155.259	-2.882	-3.058	-3.327	-3.629	-3.947	-4.158	-4.207	-4.121	-3.935	-3.696	-3.474	-3.415	-3.437	-3.39	-3.273	-3.182	-3.186	-3.249	-3.303	-3.338	-3.357	-3.362	-3.323	-3.234	-3.173	-3.225	-3.346	-3.413	-3.415	-3.428	-3.444	-3.423	-3.526	-3.703	-3.771	-4.07	-4.591	-5.079	-4.733	-3.416	-2.773	-2.902	-3.106	-3.247	-3.249	-3.243	-3.314	-3.373	-3.626
-145.242	-3.009	-3.106	-3.399	-3.782	-4.114	-4.298	-4.311	-4.17	-3.941	-3.745	-3.568	-3.432	-3.379	-3.388	-3.384	-3.313	-3.215	-3.183	-3.237	-3.318	-3.36	-3.323	-3.216	-3.066	-2.928	-2.884	-2.951	-3.037	-3.093	-3.143	-3.205	-3.295	-3.423	-3.472	-3.605	-4.078	-4.574	-5.02	-4.592	-3.23	-2.586	-2.84	-3.15	-3.285	-3.247	-3.156	-3.246	-3.345	-3.494
-135.225	-3.116	-3.281	-3.609	-4	-4.306	-4.441	-4.38	-4.161	-3.896	-3.693	-3.545	-3.451	-3.371	-3.34	-3.36	-3.343	-3.255	-3.179	-3.217	-3.32	-3.373	-3.301	-3.139	-2.959	-2.826	-2.784	-2.863	-3.028	-3.156	-3.152	-3.052	-3.041	-3.222	-3.304	-3.494	-3.965	-4.441	-4.9	-4.427	-3.13	-2.514	-2.811	-3.185	-3.303	-3.217	-3.171	-3.269	-3.402	-3.32
-125.209	-3.261	-3.517	-3.854	-4.23	-4.534	-4.639	-4.472	-4.133	-3.83	-3.622	-3.46	-3.388	-3.358	-3.306	-3.268	-3.265	-3.29	-3.309	-3.326	-3.337	-3.323	-3.249	-3.127	-3.019	-2.914	-2.854	-3.058	-3.508	-3.729	-3.456	-3.001	-2.639	-2.649	-2.918	-3.311	-3.604	-4.128	-4.71	-4.363	-3.34	-2.664	-2.81	-3.234	-3.372	-3.082	-3.102	-3.198	-3.359	-3.422
-115.192	-3.404	-3.688	-4.025	-4.396	-4.697	-4.787	-4.569	-4.151	-3.788	-3.562	-3.402	-3.304	-3.28	-3.249	-3.211	-3.23	-3.337	-3.451	-3.473	-3.387	-3.277	-3.238	-3.292	-3.404	-3.363	-3.147	-3.342	-3.936	-4.085	-3.577	-3.017	-2.306	-1.954	-2.589	-3.353	-3.392	-3.79	-4.397	-4.291	-3.741	-3.048	-2.875	-3.15	-3.19	-3.001	-3.057	-3.049	-3.234	-3.448
-105.175	-3.439	-3.734	-4.073	-4.413	-4.675	-4.755	-4.597	-4.211	-3.786	-3.51	-3.374	-3.27	-3.207	-3.181	-3.19	-3.266	-3.389	-3.484	-3.479	-3.382	-3.284	-3.352	-3.629	-3.945	-3.935	-3.55	-3.47	-3.709	-3.602	-3.334	-3.2	-2.707	-2.548	-3.221	-3.529	-3.532	-3.643	-4.058	-4.175	-4.049	-3.535	-3.145	-3.037	-2.87	-3.079	-3.208	-3.139	-3.346	-3.561
-95.1587	-3.403	-3.726	-4.049	-4.328	-4.537	-4.62	-4.544	-4.247	-3.806	-3.469	-3.346	-3.281	-3.198	-3.166	-3.202	-3.295	-3.387	-3.423	-3.38	-3.317	-3.316	-3.504	-3.891	-4.21	-4.115	-3.646	-3.249	-3.043	-2.98	-3.279	-3.634	-3.804	-3.981	-3.827	-3.712	-3.932	-3.829	-3.914	-4.116	-4.188	-3.829	-3.473	-3.396	-3.235	-3.13	-3.442	-3.63	-3.771	-4.13
-85.1419	-3.391	-3.756	-4.077	-4.32	-4.482	-4.538	-4.449	-4.189	-3.802	-3.454	-3.294	-3.254	-3.208	-3.194	-3.243	-3.307	-3.334	-3.316	-3.268	-3.24	-3.307	-3.532	-3.863	-4.031	-3.816	-3.381	-2.974	-2.784	-3.098	-3.78	-4.15	-4.203	-4.136	-3.96	-4.047	-3.991	-4.128	-4.074	-4.066	-4.155	-3.801	-3.472	-3.569	-3.549	-3.098	-3.253	-3.951	-4.292	-5.003
-75.1252	-3.374	-3.795	-4.162	-4.413	-4.536	-4.525	-4.352	-4.071	-3.745	-3.437	-3.245	-3.176	-3.171	-3.215	-3.292	-3.341	-3.302	-3.198	-3.122	-3.127	-3.226	-3.415	-3.633	-3.692	-3.494	-3.223	-2.95	-2.841	-3.407	-4.206	-4.231	-3.85	-4.102	-4.501	-4.102	-3.777	-4.25	-4.222	-4	-4.032	-3.726	-3.338	-3.091	-2.908	-3.061	-3.089	-3.621	-4.711	-5.71
-65.1084	-3.345	-3.783	-4.192	-4.474	-4.572	-4.497	-4.28	-3.986	-3.674	-3.389	-3.198	-3.119	-3.125	-3.218	-3.334	-3.376	-3.283	-3.095	-2.96	-2.978	-3.103	-3.271	-3.437	-3.536	-3.54	-3.491	-3.163	-2.776	-3.249	-3.875	-3.495	-3.216	-4.105	-4.481	-3.873	-3.824	-4.181	-4.154	-4.035	-3.977	-3.779	-3.522	-3.18	-2.882	-3.126	-3.33	-3.72	-4.718	-5.397
-55.0918	-3.389	-3.757	-4.139	-4.458	-4.56	-4.432	-4.225	-3.943	-3.609	-3.327	-3.157	-3.118	-3.162	-3.267	-3.354	-3.323	-3.183	-2.99	-2.855	-2.887	-3.036	-3.211	-3.37	-3.545	-3.795	-4.008	-3.659	-2.965	-3.003	-3.096	-2.536	-2.336	-3.214	-3.89	-3.968	-4.02	-4.025	-4.101	-4.214	-4.099	-3.938	-3.82	-3.527	-3.202	-3.177	-3.484	-4.013	-4.37	-4.548
-45.0752	-3.499	-3.755	-4.075	-4.41	-4.543	-4.368	-4.154	-3.902	-3.568	-3.303	-3.18	-3.187	-3.266	-3.328	-3.301	-3.168	-3.004	-2.875	-2.836	-2.932	-3.099	-3.238	-3.368	-3.589	-3.993	-4.405	-4.197	-3.466	-3.024	-2.6	-2.145	-2.015	-2.618	-3.461	-3.929	-4.044	-3.837	-4.105	-4.4	-4.308	-4.125	-3.985	-3.555	-3.053	-3.054	-3.42	-3.832	-4.151	-4.228
-35.0583	-3.538	-3.732	-4.031	-4.329	-4.49	-4.321	-4.067	-3.835	-3.561	-3.341	-3.271	-3.3	-3.34	-3.292	-3.155	-2.991	-2.853	-2.813	-2.924	-3.116	-3.262	-3.297	-3.358	-3.64	-4.133	-4.555	-4.416	-3.747	-3.052	-2.524	-2.139	-1.987	-2.438	-3.095	-3.474	-3.769	-3.751	-4.142	-4.525	-4.457	-4.206	-3.975	-3.615	-3.141	-2.979	-3.261	-3.707	-4.134	-4.252
-25.0418	-3.389	-3.618	-3.946	-4.19	-4.348	-4.28	-4.006	-3.74	-3.542	-3.382	-3.33	-3.35	-3.322	-3.194	-3.027	-2.863	-2.761	-2.837	-3.071	-3.289	-3.366	-3.301	-3.276	-3.539	-4.059	-4.482	-4.383	-3.695	-2.91	-2.442	-1.952	-1.624	-2.126	-2.901	-3.297	-3.555	-3.881	-4.346	-4.653	-4.509	-4.125	-3.739	-3.538	-3.264	-3.028	-3.157	-3.57	-4.004	-4.082
-15.0252	-3.116	-3.433	-3.782	-4.005	-4.11	-4.188	-3.977	-3.65	-3.462	-3.347	-3.286	-3.283	-3.248	-3.159	-3.021	-2.806	-2.714	-2.897	-3.135	-3.23	-3.207	-3.121	-3.058	-3.193	-3.624	-4.115	-4.106	-3.51	-3.003	-2.706	-1.897	-0.929	-1.9	-2.945	-3.437	-3.664	-4.092	-4.693	-4.854	-4.545	-3.99	-3.515	-3.41	-3.317	-3.15	-3.185	-3.435	-3.684	-3.733
-5.0083	-2.944	-3.284	-3.564	-3.752	-3.802	-3.988	-3.927	-3.606	-3.363	-3.267	-3.213	-3.204	-3.236	-3.274	-3.154	-2.842	-2.756	-2.981	-3.094	-2.995	-2.892	-2.853	-2.822	-2.86	-3.164	-3.606	-3.568	-3.281	-3.614	-4.427	-3.754	-0.631	-1.989	-3.242	-3.468	-3.756	-4.289	-4.974	-5.126	-4.676	-3.965	-3.522	-3.346	-3.269	-3.282	-3.344	-3.343	-3.312	-3.382
5.0083	-2.963	-3.207	-3.359	-3.45	-3.488	-3.707	-3.815	-3.616	-3.336	-3.226	-3.201	-3.227	-3.348	-3.502	-3.386	-3.032	-2.963	-3.138	-3.105	-2.918	-2.844	-2.86	-2.818	-2.83	-3.105	-3.457	-3.395	-3.455	-4.387	-5.91	-5.866	-2.42	-2.391	-3.538	-3.429	-3.702	-4.449	-5.183	-5.324	-4.793	-4.098	-3.729	-3.383	-3.233	-3.434	-3.552	-3.313	-3.028	-3.13
15.0252	-3.005	-3.142	-3.214	-3.196	-3.23	-3.442	-3.666	-3.637	-3.394	-3.255	-3.24	-3.323	-3.523	-3.714	-3.608	-3.325	-3.264	-3.336	-3.284	-3.197	-3.232	-3.243	-3.077	-3.053	-3.377	-3.756	-3.939	-4.241	-4.743	-5.377	-5.684	-4.54	-3.288	-3.451	-3.362	-3.709	-4.709	-5.398	-5.313	-4.769	-4.371	-4.05	-3.543	-3.301	-3.541	-3.663	-3.347	-3.029	-3.148
25.0418	-2.933	-3.059	-3.083	-3.016	-3.043	-3.252	-3.53	-3.631	-3.466	-3.314	-3.299	-3.408	-3.64	-3.812	-3.733	-3.549	-3.488	-3.541	-3.625	-3.703	-3.77	-3.656	-3.338	-3.272	-3.571	-3.884	-4.246	-4.717	-4.838	-5.01	-5.599	-5.227	-4.023	-3.322	-3.296	-3.998	-5.138	-5.441	-5.029	-4.639	-4.665	-4.351	-3.747	-3.411	-3.52	-3.618	-3.461	-3.342	-3.434
35.0583	-2.823	-2.974	-2.917	-2.85	-2.921	-3.148	-3.429	-3.597	-3.51	-3.356	-3.351	-3.461	-3.647	-3.796	-3.779	-3.673	-3.628	-3.751	-3.988	-4.131	-4.094	-3.804	-3.423	-3.351	-3.518	-3.565	-3.704	-4.142	-4.595	-5.161	-5.803	-5.36	-4.377	-3.672	-3.62	-4.461	-5.296	-5.095	-4.518	-4.41	-4.724	-4.442	-3.868	-3.475	-3.414	-3.525	-3.622	-3.685	-3.67
45.0752	-2.781	-2.877	-2.769	-2.761	-2.922	-3.161	-3.396	-3.561	-3.536	-3.394	-3.37	-3.483	-3.615	-3.74	-3.779	-3.741	-3.72	-3.852	-4.088	-4.205	-4.1	-3.765	-3.445	-3.384	-3.387	-3.253	-3.326	-3.837	-4.36	-4.555	-4.871	-5.038	-4.683	-4.324	-4.372	-4.745	-4.939	-4.498	-3.981	-4.126	-4.63	-4.473	-3.978	-3.485	-3.37	-3.514	-3.73	-3.782	-3.667
55.0918	-2.773	-2.807	-2.8	-2.914	-3.129	-3.328	-3.473	-3.563	-3.553	-3.457	-3.397	-3.471	-3.57	-3.663	-3.701	-3.685	-3.671	-3.733	-3.865	-3.971	-3.956	-3.752	-3.563	-3.531	-3.421	-3.163	-3.211	-3.749	-3.998	-3.578	-3.499	-4.187	-4.602	-4.754	-4.896	-4.776	-4.452	-3.964	-3.611	-3.994	-4.786	-4.508	-3.916	-3.521	-3.441	-3.557	-3.747	-3.758	-3.738
65.1084	-2.809	-2.95	-3.16	-3.372	-3.559	-3.654	-3.657	-3.607	-3.54	-3.5	-3.463	-3.476	-3.525	-3.561	-3.545	-3.491	-3.459	-3.503	-3.631	-3.796	-3.905	-3.848	-3.737	-3.703	-3.583	-3.204	-2.899	-2.964	-3.117	-2.918	-2.6	-2.979	-3.858	-4.414	-4.612	-4.471	-4.049	-3.676	-3.593	-4.258	-5.301	-4.411	-3.438	-3.607	-3.503	-3.569	-3.797	-3.991	-4.34
75.1252	-3.101	-3.423	-3.77	-4.001	-4.106	-4.068	-3.897	-3.672	-3.495	-3.467	-3.493	-3.485	-3.499	-3.489	-3.411	-3.313	-3.289	-3.405	-3.634	-3.868	-3.984	-3.934	-3.788	-3.662	-3.537	-3.237	-2.88	-2.811	-3.113	-3.186	-2.694	-2.358	-2.748	-3.332	-3.524	-3.642	-3.536	-3.656	-3.988	-4.877	-5.669	-4.482	-3.316	-3.57	-3.47	-3.557	-3.96	-4.471	-5.288
85.1419	-3.647	-4.007	-4.346	-4.548	-4.578	-4.436	-4.115	-3.743	-3.481	-3.421	-3.475	-3.472	-3.458	-3.446	-3.383	-3.3	-3.314	-3.488	-3.753	-3.967	-4.007	-3.889	-3.704	-3.482	-3.309	-3.202	-3.024	-3.194	-3.86	-4.193	-3.419	-2.484	-2.284	-2.627	-2.793	-2.965	-3.209	-3.829	-4.323	-4.982	-5.298	-4.523	-3.513	-3.332	-3.311	-3.54	-4.123	-4.741	-5.617
95.1587	4.043	-4.364	-4.688	-4.89	-4.86	-4.636	-4.229	-3.789	-3.515	-3.422	-3.45	-3.466	-3.424	-3.397	-3.414	-3.434	-3.475	-3.586	-3.731	-3.84	-3.849	-3.79	-3.692	-3.464	-3.258	-3.253	-3.226	-3.534	-4.401	-4.936	-4.074	-2.777	-2.213	-2.34	-2.927	-3.071	-3.455	-4.022	-4.196	-4.321	-4.583	-4.119	-3.233	-3.036	-3.083	-3.588	-4.216	-4.576	-4.829
105.175	-4.072	-4.384	-4.729	-5.001	-4.927	-4.614	-4.202	-3.776	-3.523	-3.426	-3.415	-3.436	-3.402	-3.349	-3.382	-3.503	-3.612	-3.643	-3.602	-3.585	-3.653	-3.765	-3.756	-3.532	-3.316	-3.259	-3.345	-3.847	-4.641	-4.946	-4.305	-3.183	-2.444	-2.366	-2.899	-3.272	-3.723	-4.032	-4.076	-4.079	-4.165	-3.564	-2.846	-2.697	-2.96	-3.73	-4.409	-4.496	-4.079
115.192	-3.914	-4.174	-4.526	-4.851	-4.776	-4.427	-4.075	-3.72	-3.469	-3.385	-3.38	-3.392	-3.363	-3.306	-3.298	-3.411	-3.577	-3.642	-3.556	-3.487	-3.618	-3.823	-3.798	-3.567	-3.397	-3.246	-3.072	-3.573	-4.357	-4.449	-4.199	-3.887	-3.43	-2.889	-2.815	-3.256	-3.669	-3.917	-4.134	-4.148	-3.879	-3.243	-2.715	-2.581	-3.102	-4.029	-4.934	-4.94	-4.068
125.209	-3.735	-3.958	-4.29	-4.501	-4.451	-4.188	-3.925	-3.659	-3.407	-3.308	-3.323	-3.352	-3.327	-3.272	-3.247	-3.3	-3.422	-3.525	-3.562	-3.597	-3.733	-3.898	-3.896	-3.764	-3.821	-3.87	-3.018	-2.963	-3.767	-3.929	-3.96	-4.231	-3.87	-3.087	-2.943	-3.222	-3.501	-3.788	-4.093	-4.044	-3.695	-3.147	-2.739	-2.763	-3.395	-4.564	-5.577	-5.388	-4.138
135.225	-3.551	-3.865	-4.099	-4.113	-4.106	-3.984	-3.792	-3.603	-3.388	-3.247	-3.239	-3.287	-3.303	-3.27	-3.244	-3.258	-3.31	-3.394	-3.532	-3.69	-3.789	-3.886	-4.049	-4.117	-4.54	-5.071	-3.706	-2.862	-3.667	-4.002	-3.826	-3.823	-3.725	-3.37	-3.172	-3.19	-3.341	-3.686	-3.985	-3.939	-3.684	-3.183	-2.669	-2.691	-3.565	-4.894	-5.524	-5.232	-4.269
145.242	-3.47	-3.813	-3.917	-3.895	-3.918	-3.856	-3.685	-3.529	-3.379	-3.228	-3.172	-3.206	-3.277	-3.322	-3.326	-3.314	-3.305	-3.34	-3.47	-3.616	-3.605	-3.671	-4.104	-4.449	-5.159	-5.754	-4.574	-3.473	-3.92	-4.289	-3.925	-3.534	-3.84	-3.93	-3.571	-3.355	-3.36	-3.662	-3.849	-3.742	-3.675	-3.375	-2.792	-2.714	-3.597	-4.748	-5.163	-4.751	-4.292
155.259	-3.521	-3.781	-3.888	-3.909	-3.862	-3.764	-3.602	-3.439	-3.325	-3.224	-3.148	-3.15	-3.239	-3.371	-3.461	-3.471	-3.424	-3.364	-3.361	-3.441	-3.58	-3.676	-3.942	-4.619	-5.484	-5.73	-5.062	-4.23	-3.971	-4.051	-3.972	-3.704	-3.886	-4.089	-3.879	-3.69	-3.616	-3.752	-3.746	-3.56	-3.663	-3.675	-3.319	-3.114	-3.573	-4.639	-5.49	-4.65	-3.866
165.275	-3.706	-3.934	-4.061	-4.015	-3.837	-3.691	-3.553	-3.381	-3.256	-3.212	-3.175	-3.186	-3.273	-3.431	-3.57	-3.616	-3.563	-3.416	-3.22	-3.137	-3.309	-3.427	-3.477	-4.31	-5.188	-5.373	-5.093	-4.571	-3.987	-3.681	-3.785	-3.951	-3.931	-3.959	-3.996	-3.901	-3.88	-3.903	-3.703	-3.536	-3.815	-3.981	-3.815	-3.552	-3.638	-4.779	-5.498	-4.506	-3.523
175.292	-3.992	-4.193	-4.25	-4.112	-3.869	-3.708	-3.577	-3.415	-3.275	-3.227	-3.235	-3.305	-3.429	-3.57	-3.668	-3.665	-3.545	-3.321	-3.023	-2.78	-2.709	-2.791	-2.99	-3.563	-4.147	-4.509	-4.543	-4.287	-3.973	-3.809	-3.813	-3.88	-3.95	-4.01	-3.981	-3.917	-3.964	-3.928	-3.678	-3.78	-4.203	-4.167	-4.106	-3.861	-3.652	-4.539	-4.867	-4.416	-3.562
185.309	-4.182	-4.329	-4.321	-4.175	-3.979	-3.83	-3.685	-3.545	-3.42	-3.328	-3.321	-3.416	-3.578	-3.704	-3.736	-3.642	-3.4	-3.097	-2.816	-2.605	-2.562	-2.7	-2.885	-3.035	-3.214	-3.534	-3.753	-3.679	-3.535	-3.666	-3.836	-3.782	-3.886	-4.05	-3.914	-3.929	-3.982	-3.838	-3.687	-4.166	-4.611	-4.155	-3.723	-3.411	-3.579	-4.057	-4.188	-3.978	-3.769
195.325	-4.275	-4.365	-4.32	-4.213	-4.112	-3.995	-3.837	-3.69	-3.589	-3.483	-3.425	-3.46	-3.574	-3.676	-3.682	-3.569	-3.316	-3.05	-2.876	-2.739	-2.754	-2.978	-3.111	-3.005	-2.914	-3.082	-3.358	-3.36	-3.054	-3.068	-3.544	-3.876	-4	-3.853	-3.775	-3.912	-3.964	-3.768	-3.776	-4.46	-4.828	-4.169	-3.458	-3.213	-3.495	-3.855	-3.745	-3.407	-3.752
205.342	-4.323	-4.378	-4.331	-4.253	-4.2	-4.107	-3.946	-3.767	-3.653	-3.572	-3.494	-3.449	-3.437	-3.463	-3.475	-3.451	-3.391	-3.358	-3.344	-3.219	-3.155	-3.329	-3.432	-3.213	-2.923	-2.955	-3.266	-3.431	-3.185	-3.056	-3.401	-3.601	-3.877	-3.783	-3.622	-3.708	-3.764	-3.705	-3.874	-4.535	-4.861	-4.412	-4.015	-3.759	-3.49	-3.904	-3.963	-3.711	-3.595
215.359	-4.322	-4.377	-4.339	-4.278	-4.237	-4.128	-3.955	-3.758	-3.601	-3.525	-3.465	-3.395	-3.294	-3.207	-3.189	-3.277	-3.489	-3.751	-3.908	-3.817	-3.642	-3.618	-3.622	-3.446	-3.135	-2.978	-3.182	-3.468	-3.543	-3.576	-3.722	-3.485	-3.577	-3.806	-3.665	-3.533	-3.551	-3.656	-3.901	-4.475	-4.812	-4.459	-4.129	-3.972	-3.795	-3.908	-3.87	-3.649	-3.463
225.376	-4.278	-4.375	-4.346	-4.271	-4.231	-4.11	-3.906	-3.699	-3.512	-3.393	-3.34	-3.307	-3.22	-3.061	-2.958	-3.049	-3.365	-3.773	-4.075	-4.136	-3.974	-3.777	-3.716	-3.723	-3.504	-3.139	-3.189	-3.455	-3.744	-3.967	-4.01	-3.712	-3.57	-3.706	-3.909	-3.784	-3.761	-3.855	-3.993	-4.42	-4.664	-4.287	-4.047	-4.196	-4.101	-3.721	-3.397	-3.295	-3.342
235.392	-4.166	-4.33	-4.35	-4.266	-4.187	-4.071	-3.862	-3.625	-3.424	-3.277	-3.226	-3.248	-3.211	-3.035	-2.847	-2.848	-3.065	-3.407	-3.772	-4.027	-4.035	-3.918	-3.984	-4.181	-3.944	-3.354	-3.337	-3.574	-3.784	-3.959	-3.862	-3.647	-3.653	-3.762	-4.071	-4.247	-4.302	-4.343	-4.346	-4.524	-4.48	-4.207	-4.322	-4.545	-4.165	-3.543	-3.267	-3.411	-3.569
245.409	-4.015	-4.208	-4.298	-4.25	-4.116	-3.985	-3.822	-3.581	-3.357	-3.235	-3.227	-3.283	-3.251	-3.067	-2.843	-2.784	-2.918	-3.136	-3.418	-3.725	-3.927	-4.086	-4.391	-4.662	-4.367	-3.69	-3.48	-3.559	-3.608	-3.654	-3.614	-3.599	-3.718	-3.772	-3.865	-4.193	-4.538	-4.683	-4.724	-4.737	-4.343	-4.087	-4.505	-4.686	-4.112	-3.379	-3.207	-3.533	-3.877
255.426	-3.895	-4.067	-4.186	-4.191	-4.03	-3.872	-3.772	-3.596	-3.379	-3.276	-3.317	-3.383	-3.339	-3.165	-2.941	-2.867	-3.035	-3.23	-3.351	-3.515	-3.8	-4.19	-4.589	-4.768	-4.515	-3.981	-3.517	-3.278	-3.322	-3.462	-3.366	-3.298	-3.272	-3.122	-3.123	-3.47	-4.148	-4.508	-4.689	-4.747	-4.176	-3.806	-4.397	-4.585	-4.062	-3.33	-3.143	-3.215	-3.388
265.442	-3.801	-3.937	-4.043	-4.095	-3.97	-3.793	-3.725	-3.656	-3.503	-3.377	-3.392	-3.457	-3.449	-3.326	-3.125	-3.052	-3.24	-3.443	-3.473	-3.472	-3.668	-4.042	-4.341	-4.399	-4.249	-3.926	-3.426	-2.999	-3.108	-3.218	-2.595	-2.282	-2.336	-2.448	-2.74	-3.137	-3.62	-3.951	-4.282	-4.464	-3.872	-3.428	-4.039	-4.213	-3.925	-3.527	-3.275	-3.044	-2.912
275.459	-3.656	-3.771	-3.881	-3.978	-3.935	-3.797	-3.726	-3.705	-3.621	-3.472	-3.398	-3.447	-3.507	-3.437	-3.278	-3.237	-3.369	-3.511	-3.534	-3.484	-3.527	-3.713	-3.856	-3.858	-3.826	-3.751	-3.433	-2.955	-2.893	-2.667	-1.872	-1.774	-2.366	-3.013	-3.517	-3.747	-3.533	-3.454	-3.809	-4.046	-3.422	-3.044	-3.657	-3.801	-3.785	-3.97	-3.664	-3.288	-3.209
285.476	-3.443	-3.546	-3.7	-3.849	-3.891	-3.851	-3.788	-3.721	-3.63	-3.485	-3.348	-3.34	-3.409	-3.356	-3.232	-3.238	-3.337	-3.428	-3.491	-3.502	-3.481	-3.513	-3.553	-3.535	-3.578	-3.749	-3.709	-3.265	-2.869	-2.616	-2.351	-2.226	-2.974	-3.79	-4.116	-3.942	-3.519	-3.197	-3.417	-3.555	-2.914	-2.722	-3.367	-3.678	-4.202	-4.742	-4.186	-3.326	-3.342
295.492	-3.246	-3.347	-3.529	-3.704	-3.812	-3.864	-3.837	-3.725	-3.581	-3.436	-3.287	-3.21	-3.207	-3.152	-3.049	-3.059	-3.18	-3.312	-3.433	-3.553	-3.612	-3.569	-3.49	-3.443	-3.49	-3.684	-3.82	-3.641	-3.263	-3.193	-3.155	-2.693	-3.245	-3.989	-3.892	-3.233	-3.058	-3.081	-3.147	-3.016	-2.484	-2.559	-3.202	-3.806	-4.832	-5.435	-4.545	-3.21	-2.88
305.509	-3.114	-3.235	-3.394	-3.551	-3.7	-3.809	-3.817	-3.721	-3.581	-3.436	-3.294	-3.193	-3.129	-3.094	-3.019	-2.97	-3.087	-3.289	-3.424	-3.563	-3.725	-3.694	-3.496	-3.394	-3.422	-3.49	-3.655	-3.763	-3.689	-3.856	-3.86	-3.289	-3.503	-4.227	-3.984	-3.271	-3	-3.181	-3.047	-2.655	-2.315	-2.546	-3.126	-3.881	-4.794	-5.131	-4.542	-3.312	-2.532
315.526	-2.991	-3.14	-3.271	-3.409	-3.593	-3.739	-3.758	-3.696	-3.615	-3.512	-3.393	-3.314	-3.264	-3.276	-3.25	-3.151	-3.205	-3.381	-3.447	-3.467	-3.577	-3.615	-3.489	-3.405	-3.408	-3.43	-3.585	-3.729	-3.939	-4.573	-5.218	-4.4	-3.32	-4.094	-4.28	-3.989	-3.602	-3.514	-3.179	-2.688	-2.427	-2.575	-3.088	-3.871	-4.453	-4.393	-4.317	-3.66	-2.829
325.543	-2.804	-2.975	-3.126	-3.291	-3.511	-3.689	-3.71	-3.649	-3.625	-3.597	-3.515	-3.452	-3.463	-3.533	-3.562	-3.494	-3.486	-3.539	-3.482	-3.357	-3.311	-3.346	-3.409	-3.464	-3.468	-3.552	-3.775	-3.955	-4.409	-5.457	-6.537	-4.935	-2.567	-3.389	-3.96	-3.992	-4.038	-3.95	-3.493	-2.953	-2.621	-2.617	-3.072	-3.891	-4.543	-4.474	-4.18	-3.86	-3.24
335.559	-2.604	-2.76	-2.961	-3.191	-3.444	-3.647	-3.685	-3.608	-3.603	-3.639	-3.595	-3.518	-3.537	-3.636	-3.711	-3.737	-3.746	-3.717	-3.57	-3.358	-3.199	-3.164	-3.276	-3.411	-3.47	-3.655	-4.034	-4.459	-5.09	-6.07	-6.708	-4.723	-2.206	-2.693	-3.402	-3.617	-4.232	-4.33	-3.861	-3.225	-2.78	-2.665	-3.037	-3.847	-4.629	-4.683	-4.135	-3.749	-3.329
345.576	-2.496	-2.579	-2.797	-3.08	-3.37	-3.608	-3.69	-3.607	-3.566	-3.621	-3.635	-3.558	-3.484	-3.504	-3.591	-3.716	-3.819	-3.833	-3.705	-3.48	-3.288	-3.195	-3.184	-3.222	-3.36	-3.671	-4.126	-4.633	-5.149	-5.74	-6.155	-5.225	-3.318	-2.769	-3.283	-3.79	-4.386	-4.535	-4.229	-3.577	-2.939	-2.625	-2.839	-3.557	-4.032	-4.145	-3.871	-3.564	-3.206
355.593	-2.472	-2.481	-2.683	-2.979	-3.304	-3.587	-3.723	-3.637	-3.523	-3.539	-3.602	-3.592	-3.471	-3.353	-3.356	-3.5	-3.683	-3.791	-3.766	-3.623	-3.483	-3.375	-3.219	-3.105	-3.251	-3.594	-3.92	-4.033	-3.994	-4.533	-5.432	-5.62	-4.56	-3.499	-3.52	-4.139	-4.581	-4.594	-4.457	-3.994	-3.166	-2.556	-2.537	-3.398	-4.616	-3.692	-3.281	-3.334	-3.076
365.609	-2.448	-2.468	-2.684	-2.979	-3.312	-3.614	-3.776	-3.675	-3.504	-3.447	-3.48	-3.524	-3.468	-3.318	-3.213	-3.271	-3.451	-3.625	-3.707	-3.709	-3.707	-3.652	-3.423	-3.2	-3.218	-3.373	-3.491	-3.419	-3.066	-3.221	-4.372	-5.027	-4.56	-3.989	-3.862	-4.272	-4.671	-4.525	-4.463	-4.213	-3.402	-2.85	-2.814	-3.53	-5.822	-4.138	-2.965	-3.353	-2.949
375.626	-2.41	-2.555	-2.821	-3.138	-3.465	-3.735	-3.865	-3.727	-3.52	-3.412	-3.363	-3.362	-3.333	-3.237	-3.121	-3.101	-3.231	-3.443	-3.625	-3.776	-3.899	-3.882	-3.646	-3.359	-3.165	-3.039	-3.083	-3.471	-3.849	-3.734	-3.927	-4.364	-4.179	-3.927	-4.02	-4.428	-4.646	-4.413	-4.395	-4.142	-3.477	-3.395	-3.557	-3.507	-4.992	-4.053	-3.063	-3.464	-2.732
385.643	-2.465	-2.774	-3.089	-3.45	-3.771	-3.964	-4.002	-3.804	-3.536	-3.383	-3.281	-3.214	-3.133	-3.051	-3.005	-3.026	-3.131	-3.317	-3.545	-3.783	-3.928	-3.86	-3.625	-3.346	-3.031	-2.743	-2.854	-3.443	-3.895	-4.099	-4.001	-4.097	-4.143	-3.835	-3.979	-4.506	-4.611	-4.416	-4.394	-4.03	-3.427	-3.294	-3.367	-3.385	-3.691	-3.6	-3.178	-2.753	-2.332
395.659	-2.74	-3.133	-3.493	-3.874	-4.159	-4.241	-4.135	-3.871	-3.54	-3.323	-3.205	-3.133	-3.025	-2.908	-2.884	-3.005	-3.182	-3.34	-3.486	-3.63	-3.671	-3.539	-3.347	-3.178	-2.888	-2.552	-2.715	-3.298	-3.197	-2.713	-3.146	-4.011	-4.386	-4.029	-4.026	-4.504	-4.533	-4.469	-4.399	-4.024	-3.526	-3.274	-3.415	-3.596	-3.32	-3.516	-3.142	-2.401	-2.17
405.676	-3.187	-3.6	-3.997	-4.334	-4.53	-4.48	-4.2	-3.86	-3.528	-3.262	-3.139	-3.099	-3.031	-2.917	-2.861	-3.008	-3.265	-3.434	-3.471	-3.419	-3.291	-3.155	-3.102	-3.066	-2.823	-2.48	-2.607	-3.342	-3.562	-2.599	-2.515	-3.699	-4.345	-4.125	-4.018	-4.356	-4.457	-4.444	-4.278	-3.999	-3.787	-3.865	-4.16	-3.88	-3.285	-3.342	-3.264	-3.002	-2.378
415.693	-3.615	-4.049	-4.459	-4.725	-4.803	-4.623	-4.197	-3.787	-3.506	-3.242	-3.103	-3.089	-3.077	-3.028	-3.009	-3.141	-3.335	-3.427	-3.413	-3.304	-3.144	-3.08	-3.127	-3.103	-2.917	-2.722	-2.702	-3.204	-3.796	-3.401	-2.8	-3.214	-3.789	-3.853	-3.678	-4.005	-4.342	-4.332	-4.108	-3.949	-3.955	-4.041	-4.176	-3.933	-3.318	-3.195	-3.26	-3.039	-2.656
425.709	-3.871	-4.286	-4.702	-4.945	-4.931	-4.644	-4.162	-3.73	-3.491	-3.273	-3.126	-3.106	-3.14	-3.177	-3.252	-3.382	-3.437	-3.371	-3.309	-3.293	-3.304	-3.355	-3.357	-3.269	-3.264	-3.388	-3.066	-2.92	-3.601	-3.724	-3.137	-3.131	-3.583	-3.695	-3.68	-3.878	-4.102	-4.215	-4.076	-4.012	-4.056	-4.084	-4.077	-3.805	-3.403	-2.938	-2.9	-2.767	-2.966
435.726	-3.868	-4.267	-4.689	-4.958	-4.905	-4.548	-4.103	-3.718	-3.485	-3.316	-3.177	-3.13	-3.196	-3.328	-3.49	-3.605	-3.56	-3.399	-3.305	-3.376	-3.538	-3.606	-3.518	-3.535	-3.858	-4.182	-3.646	-2.912	-3.149	-3.488	-3.137	-3.142	-3.631	-3.808	-4.006	-3.997	-3.977	-4.174	-4.196	-4.189	-4.084	-4.203	-4.097	-3.36	-3.22	-2.891	-2.927	-3.043	-3.139
445.743	-3.7	-4.149	-4.564	-4.837	-4.758	-4.385	-4.024	-3.712	-3.469	-3.326	-3.209	-3.144	-3.206	-3.379	-3.581	-3.697	-3.658	-3.52	-3.446	-3.536	-3.661	-3.587	-3.484	-3.769	-4.334	-4.635	-4.312	-3.651	-3.229	-3.155	-2.998	-3.082	-3.498	-3.66	-3.722	-3.863	-4.025	-4.17	-4.337	-4.34	-3.844	-3.639	-3.633	-3.094	-2.949	-2.982	-3.192	-3.587	-3.373
455.76	-3.651	-4.11	-4.478	-4.687	-4.569	-4.236	-3.934	-3.676	-3.448	-3.313	-3.213	-3.154	-3.191	-3.317	-3.467	-3.599	-3.678	-3.673	-3.638	-3.664	-3.655	-3.477	-3.453	-3.861	-4.381	-4.678	-4.787	-4.597	-4.06	-3.566	-3.334	-3.345	-3.404	-3.429	-3.542	-3.739	-4.031	-4.144	-4.386	-4.425	-3.699	-3.032	-3.09	-3.101	-2.888	-3.054	-3.254	-3.497	-3.133
465.776	-3.767	-4.158	-4.442	-4.539	-4.386	-4.119	-3.841	-3.618	-3.442	-3.321	-3.223	-3.174	-3.201	-3.276	-3.334	-3.426	-3.596	-3.742	-3.785	-3.787	-3.729	-3.577	-3.634	-3.991	-4.342	-4.653	-4.924	-4.906	-4.557	-4.115	-3.583	-3.383	-3.283	-3.316	-3.639	-3.753	-3.923	-4.057	-4.318	-4.459	-4.012	-3.344	-3.062	-2.914	-2.889	-3.147	-3.227	-3.142	-2.924
475.793	-3.834	-4.149	-4.355	-4.372	-4.209	-3.999	-3.76	-3.565	-3.431	-3.338	-3.257	-3.209	-3.228	-3.297	-3.343	-3.367	-3.472	-3.658	-3.866	-4.039	-4.034	-3.892	-3.974	-4.271	-4.515	-4.697	-4.761	-4.576	-4.299	-4.132	-3.571	-3.212	-3.313	-3.279	-3.487	-3.566	-3.681	-3.945	-4.216	-4.398	-4.229	-3.563	-2.918	-2.714	-2.988	-3.319	-3.543	-3.687	-3.581
485.81	-3.774	-4.008	-4.152	-4.168	-4.044	-3.88	-3.709	-3.55	-3.424	-3.354	-3.317	-3.286	-3.287	-3.337	-3.414	-3.441	-3.436	-3.564	-3.928	-4.287	-4.291	-4.138	-4.229	-4.47	-4.583	-4.481	-4.188	-3.745	-3.569	-3.868	-3.535	-3.254	-3.347	-3.346	-3.393	-3.338	-3.49	-3.904	-4.171	-4.199	-3.929	-3.234	-2.61	-2.622	-3.121	-3.698	-4.029	-4.079	-3.697
495.826	-3.656	-3.795	-3.882	-3.942	-3.902	-3.796	-3.686	-3.575	-3.464	-3.397	-3.391	-3.412	-3.429	-3.437	-3.462	-3.5	-3.513	-3.634	-3.984	-4.263	-4.203	-4.113	-4.247	-4.435	-4.289	-3.785	-3.273	-2.93	-3.041	-3.603	-3.447	-3.433	-3.444	-3.363	-3.266	-3.253	-3.559	-3.975	-4.104	-3.841	-3.407	-2.926	-2.565	-2.577	-3.113	-3.916	-4.253	-3.872	-3.42
505.843	-3.546	-3.614	-3.668	-3.758	-3.795	-3.752	-3.677	-3.605	-3.537	-3.483	-3.484	-3.547	-3.609	-3.594	-3.516	-3.487	-3.594	-3.814	-4.008	-3.974	-3.83	-3.849	-4.088	-4.24	-3.837	-3.131	-2.737	-2.703	-2.83	-3.089	-3.325	-3.748	-3.714	-3.376	-3.069	-3.296	-3.791	-4.068	-3.866	-3.372	-3.012	-2.864	-2.739	-2.7	-2.99	-3.373	-3.731	-3.499	-3.271
515.86	-3.44	-3.5	-3.566	-3.656	-3.729	-3.732	-3.675	-3.617	-3.588	-3.582	-3.595	-3.658	-3.728	-3.704	-3.578	-3.501	-3.641	-3.889	-3.908	-3.64	-3.428	-3.519	-3.892	-4.119	-3.794	-3.32	-3.297	-3.392	-2.932	-2.443	-2.959	-3.745	-3.738	-3.352	-3.103	-3.444	-3.947	-4.054	-3.55	-2.966	-2.876	-3.119	-3.191	-3.283	-3.855	-4.299	-3.68	-2.927	-3.083
525.876	-3.268	-3.386	-3.502	-3.611	-3.706	-3.727	-3.664	-3.599	-3.579	-3.628	-3.69	-3.73	-3.747	-3.717	-3.629	-3.591	-3.664	-3.728	-3.612	-3.361	-3.146	-3.264	-3.77	-4.179	-4.176	-4.143	-4.442	-4.568	-3.555	-2.413	-2.553	-3.044	-3.246	-3.256	-3.307	-3.622	-3.98	-3.97	-3.417	-2.83	-2.905	-3.422	-3.661	-3.943	-4.755	-5.31	-4.355	-3.415	-3.209
535.893	-3.027	-3.226	-3.417	-3.579	-3.705	-3.721	-3.621	-3.541	-3.517	-3.586	-3.703	-3.746	-3.702	-3.671	-3.673	-3.678	-3.609	-3.434	-3.258	-3.083	-2.853	-2.944	-3.492	-3.876	-3.94	-4.272	-4.804	-5.071	-4.365	-3.247	-2.73	-2.629	-2.745	-3.193	-3.487	-3.792	-3.981	-3.933	-3.625	-3.113	-2.978	-3.422	-3.692	-3.817	-4.065	-4.143	-4.289	-4.407	-3.517
545.91	-2.816	-3.1	-3.387	-3.59	-3.705	-3.684	-3.546	-3.444	-3.429	-3.493	-3.611	-3.677	-3.639	-3.617	-3.667	-3.652	-3.461	-3.213	-3.046	-2.791	-2.438	-2.442	-2.864	-3.026	-3.01	-3.347	-4.001	-4.566	-4.681	-4.1	-3.293	-2.925	-2.89	-3.232	-3.571	-3.873	-3.904	-3.951	-4.03	-3.649	-3.065	-3.034	-3.246	-3.316	-3.391	-3.582	-4.361	-5.21	-3.967
555.927	-2.733	-3.093	-3.467	-3.68	-3.723	-3.625	-3.46	-3.336	-3.317	-3.375	-3.472	-3.549	-3.564	-3.541	-3.538	-3.478	-3.308	-3.149	-2.985	-2.613	-2.186	-2.116	-2.379	-2.543	-2.577	-2.487	-2.896	-3.506	-4.102	-4.199	-3.641	-3.372	-3.301	-3.318	-3.495	-3.648	-3.681	-3.933	-4.266	-3.967	-3.113	-2.618	-2.821	-3.154	-3.462	-3.911	-4.8	-5.55	-4.203
565.943	-2.795	-3.195	-3.572	-3.772	-3.75	-3.571	-3.381	-3.246	-3.189	-3.231	-3.344	-3.442	-3.459	-3.387	-3.312	-3.279	-3.252	-3.22	-3.084	-2.721	-2.338	-2.216	-2.372	-2.703	-2.74	-2.254	-2.426	-2.921	-3.265	-3.725	-3.737	-3.626	-3.51	-3.32	-3.271	-3.246	-3.402	-3.792	-4.167	-3.986	-3.202	-2.59	-2.801	-3.231	-3.574	-4.14	-4.792	-4.81	-3.868
575.96	-2.895	-3.3	-3.592	-3.752	-3.734	-3.537	-3.315	-3.172	-3.085	-3.098	-3.249	-3.384	-3.342	-3.202	-3.142	-3.218	-3.341	-3.431	-3.383	-3.052	-2.675	-2.487	-2.489	-2.801	-2.838	-2.261	-2.364	-2.992	-2.914	-3.115	-3.445	-3.569	-3.59	-3.31	-3.165	-3.137	-3.342	-3.672	-3.975	-4.012	-3.43	-2.852	-3.024	-3.393	-3.691	-4.19	-4.542	-4.134	-3.231
585.977	-2.942	-3.299	-3.515	-3.636	-3.667	-3.525	-3.285	-3.121	-3.019	-3.022	-3.201	-3.335	-3.215	-3.068	-3.132	-3.348	-3.557	-3.716	-3.706	-3.339	-2.93	-2.695	-2.578	-2.731	-2.85	-2.505	-2.378	-2.811	-2.737	-2.506	-2.898	-3.393	-3.594	-3.371	-3.312	-3.441	-3.651	-3.753	-3.943	-4.149	-3.645	-3.052	-3.152	-3.465	-3.775	-4.157	-4.309	-3.81	-2.791
595.993	-3.018	-3.249	-3.421	-3.536	-3.614	-3.556	-3.341	-3.143	-3.002	-2.997	-3.177	-3.262	-3.091	-2.997	-3.206	-3.54	-3.792	-3.939	-3.872	-3.494	-3.195	-3.147	-3.121	-3.036	-3.082	-3.017	-2.696	-2.475	-2.348	-2.242	-2.659	-3.283	-3.571	-3.48	-3.543	-3.796	-3.972	-3.884	-4.021	-4.279	-3.732	-3.085	-3.131	-3.434	-3.78	-4.082	-4.063	-3.502	-2.663
606.01	-3.2	-3.274	-3.381	-3.52	-3.625	-3.629	-3.468	-3.252	-3.057	-3.002	-3.12	-3.145	-3.002	-2.977	-3.234	-3.585	-3.856	-3.996	-3.924	-3.683	-3.662	-3.955	-4.043	-3.644	-3.37	-3.255	-2.965	-2.568	-2.399	-2.602	-2.934	-3.233	-3.356	-3.541	-3.718	-3.899	-3.998	-3.942	-4.119	-4.323	-3.73	-3.06	-3.093	-3.373	-3.645	-3.839	-3.739	-3.227	-2.596
616.027	-3.333	-3.321	-3.381	-3.566	-3.677	-3.686	-3.568	-3.374	-3.163	-3.029	-3.028	-3.01	-2.952	-3	-3.198	-3.436	-3.68	-3.893	-3.96	-3.953	-4.133	-4.506	-4.505	-3.917	-3.403	-3.204	-3.155	-3.028	-2.894	-3.034	-3.303	-3.196	-2.957	-3.374	-3.686	-3.772	-3.865	-3.962	-4.2	-4.304	-3.672	-3.042	-3.096	-3.297	-3.407	-3.472	-3.335	-2.897	-2.523
626.043	-3.276	-3.287	-3.383	-3.618	-3.714	-3.664	-3.557	-3.432	-3.266	-3.083	-2.976	-2.928	-2.936	-3.04	-3.16	-3.253	-3.445	-3.754	-4.007	-4.17	-4.352	-4.526	-4.362	-3.841	-3.488	-3.57	-3.816	-3.706	-3.312	-3.135	-3.21	-2.88	-2.532	-3.029	-3.43	-3.534	-3.69	-3.939	-4.242	-4.224	-3.536	-3.003	-3.107	-3.204	-3.139	-3.115	-3.112	-2.905	-2.58
636.06	-3.14	-3.24	-3.43	-3.668	-3.719	-3.578	-3.439	-3.389	-3.314	-3.147	-3.006	-2.938	-2.945	-3.044	-3.123	-3.168	-3.336	-3.655	-4.016	-4.255	-4.396	-4.423	-4.242	-4.001	-4.028	-4.343	-4.601	-4.377	-3.835	-3.21	-2.796	-2.505	-2.375	-2.617	-3.019	-3.244	-3.489	-3.879	-4.197	-4.012	-3.306	-2.895	-3.002	-3.02	-2.945	-2.991	-3.03	-2.996	-2.878
646.077	-3.127	-3.348	-3.621	-3.778	-3.738	-3.519	-3.315	-3.28	-3.276	-3.16	-3.049	-3.001	-2.989	-3.022	-3.099	-3.176	-3.25	-3.533	-3.908	-4.183	-4.363	-4.431	-4.395	-4.502	-4.783	-4.775	-4.453	-4.305	-4.153	-3.622	-3.111	-3.012	-2.788	-2.408	-2.598	-2.9	-3.254	-3.72	-4.005	-3.727	-3.073	-2.765	-2.809	-2.799	-2.941	-3.227	-2.971	-2.915	-3.075
656.093	-3.322	-3.652	-3.943	-3.979	-3.818	-3.536	-3.283	-3.218	-3.214	-3.122	-3.038	-3.035	-3.052	-3.044	-3.079	-3.131	-3.148	-3.365	-3.669	-3.963	-4.222	-4.396	-4.533	-4.826	-5.049	-4.562	-3.679	-3.587	-3.868	-3.911	-3.939	-3.902	-3.45	-2.719	-2.532	-2.8	-3.118	-3.471	-3.707	-3.474	-2.91	-2.723	-2.883	-2.93	-3.044	-3.099	-2.86	-2.957	-2.93
666.11	-3.7	-4.001	-4.221	-4.179	-3.918	-3.588	-3.328	-3.236	-3.201	-3.106	-3.005	-2.989	-3.042	-3.086	-3.103	-3.132	-3.179	-3.248	-3.384	-3.664	-3.995	-4.245	-4.45	-4.683	-4.677	-4.209	-3.641	-3.316	-3.396	-3.716	-4.155	-4.173	-3.802	-3.203	-2.915	-3.109	-3.265	-3.383	-3.462	-3.197	-2.689	-2.682	-3.265	-3.462	-2.789	-2.014	-2.542	-2.745	-2.618
676.127	-4.178	-4.307	-4.372	-4.258	-3.934	-3.601	-3.383	-3.261	-3.204	-3.129	-3.006	-2.923	-2.939	-3.047	-3.155	-3.222	-3.23	-3.176	-3.179	-3.371	-3.697	-3.953	-4.03	-4.032	-4.066	-4.213	-4.141	-3.439	-3.141	-3.374	-3.828	-4.082	-3.774	-3.351	-3.289	-3.382	-3.47	-3.541	-3.395	-2.857	-2.364	-2.417	-2.894	-3.025	-2.076	-1.772	-2.414	-2.347	-2.694
686.144	-4.617	-4.587	-4.457	-4.204	-3.847	-3.55	-3.39	-3.261	-3.185	-3.154	-3.064	-2.947	-2.895	-2.969	-3.118	-3.198	-3.167	-3.094	-3.074	-3.145	-3.332	-3.508	-3.465	-3.367	-3.674	-4.286	-4.143	-3.239	-2.824	-2.909	-3.143	-3.53	-3.571	-3.299	-3.308	-3.38	-3.547	-3.719	-3.357	-2.545	-2.183	-2.283	-2.275	-2.191	-2.033	-2.463	-2.858	-2.961	-2.971
696.16	-4.883	-4.744	-4.463	-4.077	-3.728	-3.476	-3.345	-3.26	-3.192	-3.174	-3.144	-3.073	-3.02	-3.029	-3.096	-3.115	-3.062	-3.014	-3.011	-3.015	-3.051	-3.202	-3.369	-3.473	-3.672	-3.907	-3.579	-2.702	-2.243	-2.379	-2.627	-2.874	-3.256	-3.318	-3.209	-3.323	-3.627	-3.728	-3.149	-2.434	-2.438	-2.736	-2.818	-2.998	-3.137	-2.906	-3.165	-3.409	-3.102
706.177	-4.938	-4.666	-4.34	-3.925	-3.604	-3.407	-3.304	-3.276	-3.245	-3.21	-3.199	-3.209	-3.239	-3.248	-3.197	-3.081	-2.963	-2.911	-2.914	-2.923	-2.975	-3.232	-3.657	-3.908	-3.779	-3.468	-3.159	-2.457	-1.9	-2.154	-2.735	-2.849	-2.992	-3.354	-3.372	-3.441	-3.661	-3.484	-2.9	-2.783	-3.199	-3.372	-3.361	-3.613	-3.763	-3.311	-2.814	-2.759	-3.067
716.194	-4.814	-4.426	-4.16	-3.79	-3.487	-3.325	-3.281	-3.298	-3.296	-3.251	-3.223	-3.269	-3.371	-3.433	-3.338	-3.107	-2.875	-2.744	-2.709	-2.764	-2.947	-3.26	-3.628	-3.896	-3.892	-3.702	-3.608	-3.19	-2.29	-2.309	-2.991	-3.087	-2.921	-3.329	-3.592	-3.597	-3.519	-3.087	-2.886	-3.575	-4.141	-3.878	-3.436	-3.236	-3.369	-3.231	-2.449	-2.282	-2.883
726.21	-4.509	-4.188	-3.996	-3.726	-3.419	-3.253	-3.243	-3.305	-3.313	-3.25	-3.193	-3.224	-3.326	-3.413	-3.36	-3.134	-2.848	-2.61	-2.481	-2.566	-2.835	-3.077	-3.272	-3.608	-3.993	-4.199	-4.372	-4.169	-3.097	-2.715	-3.042	-2.965	-2.828	-3.161	-3.607	-3.629	-3.323	-2.743	-2.995	-4.152	-4.684	-4.338	-3.76	-3.133	-2.884	-2.79	-2.331	-2.246	-2.883
736.227	-4.018	-4.077	-3.829	-3.722	-3.444	-3.256	-3.209	-3.265	-3.281	-3.191	-3.1	-3.106	-3.174	-3.235	-3.242	-3.147	-2.962	-2.672	-2.412	-2.471	-2.709	-2.817	-2.912	-3.286	-3.797	-4.095	-4.425	-4.416	-3.722	-3.315	-3.368	-3.225	-3.057	-3.197	-3.624	-3.705	-3.192	-2.486	-2.874	-4.113	-4.758	-4.767	-4.196	-3.101	-2.433	-2.355	-2.317	-2.638	-3.155
746.244	-3.562	-4.001	-3.72	-3.681	-3.515	-3.338	-3.234	-3.192	-3.18	-3.101	-3.008	-2.997	-3.039	-3.078	-3.123	-3.186	-3.173	-2.909	-2.587	-2.601	-2.682	-2.519	-2.406	-2.676	-3.012	-3.127	-3.683	-4.118	-3.993	-3.866	-4.013	-4.147	-3.881	-3.788	-3.852	-3.703	-3.092	-2.335	-2.584	-3.845	-4.726	-5.041	-4.424	-3.024	-2.145	-2.022	-2.206	-2.829	-3.217
756.26	-3.306	-3.697	-3.715	-3.594	-3.521	-3.411	-3.289	-3.143	-3.039	-2.986	-2.96	-2.967	-2.993	-3.038	-3.122	-3.277	-3.37	-3.193	-2.943	-2.925	-2.852	-2.435	-1.967	-1.973	-2.259	-2.2	-2.71	-3.538	-3.951	-4.015	-4.107	-4.31	-4.409	-4.366	-3.974	-3.476	-3.102	-2.363	-2.394	-3.598	-4.521	-4.854	-4.3	-2.862	-2.109	-1.875	-1.836	-2.035	-2.368
766.277	-3.102	-3.309	-3.653	-3.586	-3.435	-3.399	-3.295	-3.138	-2.962	-2.901	-2.947	-3.005	-3.019	-3.045	-3.16	-3.369	-3.527	-3.477	-3.339	-3.286	-3.182	-2.781	-2.109	-1.72	-1.85	-1.89	-2.214	-2.871	-3.415	-3.669	-3.666	-3.816	-4.373	-4.513	-3.871	-3.422	-3.293	-2.581	-2.331	-3.212	-3.885	-4.124	-3.967	-2.536	-1.919	-1.877	-2.061	-1.858	-1.804
776.294	-3.056	-3.2	-3.519	-3.677	-3.404	-3.331	-3.239	-3.139	-2.988	-2.908	-2.954	-3.036	-3.044	-3.028	-3.13	-3.371	-3.609	-3.697	-3.653	-3.579	-3.485	-3.183	-2.499	-1.731	-1.365	-1.643	-2.453	-2.91	-2.856	-3.175	-3.434	-3.665	-4.307	-4.329	-3.789	-3.507	-3.479	-2.89	-2.373	-2.731	-3.238	-4.102	-4.462	-2.073	-1.366	-1.972	-2.531	-2.638	-2.134
786.311	-3.097	-3.315	-3.541	-3.713	-3.534	-3.321	-3.194	-3.124	-3.051	-2.987	-2.972	-2.999	-3	-2.978	-3.055	-3.279	-3.536	-3.701	-3.745	-3.688	-3.53	-3.216	-2.706	-1.997	-1.229	-1.445	-2.78	-3.427	-3.033	-3.164	-3.477	-3.628	-3.758	-3.862	-3.854	-3.588	-3.523	-3.099	-2.521	-2.509	-3.275	-5.189	-5.551	-1.871	-0.601	-1.83	-2.713	-2.906	-2.51
796.327	-3.181	-3.467	-3.646	-3.722	-3.663	-3.428	-3.222	-3.118	-3.082	-3.057	-2.99	-2.912	-2.888	-2.912	-2.993	-3.149	-3.313	-3.443	-3.544	-3.547	-3.364	-3.078	-2.906	-2.677	-1.85	-1.552	-2.537	-3.238	-3.3	-3.422	-3.708	-3.628	-3.304	-3.619	-4.053	-3.915	-3.555	-3.084	-2.665	-2.721	-3.701	-5.302	-5.172	-2.317	-0.637	-1.777	-3.101	-3.022	-2.724
806.344	-3.438	-3.695	-3.789	-3.767	-3.68	-3.519	-3.296	-3.141	-3.08	-3.058	-2.98	-2.836	-2.775	-2.846	-2.942	-3.007	-3.049	-3.111	-3.232	-3.355	-3.365	-3.318	-3.409	-3.392	-2.716	-2.198	-2.58	-2.967	-3.265	-3.602	-3.924	-3.947	-3.931	-4.098	-4.306	-4.234	-3.586	-2.933	-2.67	-2.889	-3.668	-4.414	-4.135	-2.732	-1.366	-1.99	-3.02	-3.093	-2.77
816.361	-3.764	-3.99	-4.017	-3.853	-3.673	-3.516	-3.333	-3.169	-3.074	-3.017	-2.938	-2.819	-2.746	-2.79	-2.862	-2.858	-2.834	-2.886	-3.052	-3.309	-3.591	-3.845	-4.019	-3.772	-3.211	-3.083	-3.246	-3.32	-3.491	-3.75	-3.82	-4.046	-4.741	-4.736	-4.483	-4.151	-3.544	-2.912	-2.602	-2.791	-3.242	-3.604	-3.44	-2.678	-1.762	-1.877	-2.514	-2.768	-2.597
826.377	-4.091	-4.235	-4.189	-3.976	-3.726	-3.517	-3.32	-3.169	-3.07	-2.989	-2.91	-2.854	-2.812	-2.79	-2.779	-2.748	-2.714	-2.789	-3.005	-3.301	-3.65	-4.013	-4.207	-3.88	-3.46	-3.58	-3.748	-3.733	-3.735	-3.709	-3.505	-3.757	-4.763	-4.754	-4.371	-3.894	-3.587	-3.101	-2.656	-2.684	-2.874	-2.955	-2.789	-2.33	-1.818	-1.744	-2.125	-2.457	-2.332
836.394	-4.348	-4.368	-4.255	-4.05	-3.827	-3.582	-3.321	-3.151	-3.066	-2.996	-2.931	-2.911	-2.911	-2.895	-2.845	-2.782	-2.749	-2.827	-2.999	-3.189	-3.421	-3.731	-3.983	-3.918	-3.717	-3.754	-3.919	-3.96	-3.849	-3.714	-3.617	-3.934	-4.156	-4.151	-3.985	-3.678	-3.703	-3.334	-2.862	-2.703	-2.643	-2.577	-2.582	-2.393	-1.979	-1.616	-1.685	-2.261	-2.396
846.411	-4.475	-4.36	-4.228	-4.077	-3.898	-3.656	-3.372	-3.159	-3.067	-3.029	-2.991	-2.978	-3.006	-3.069	-3.102	-3.052	-3.005	-3.017	-3.013	-3.009	-3.152	-3.437	-3.697	-3.828	-3.867	-3.86	-3.837	-3.767	-3.562	-3.271	-3.38	-3.559	-3.362	-3.549	-3.595	-3.514	-3.635	-3.452	-3.076	-2.834	-2.509	-2.227	-2.481	-2.761	-2.27	-1.453	-1.377	-1.918	-2.317
856.428	-4.328	-4.201	-4.153	-4.095	-3.925	-3.676	-3.445	-3.236	-3.104	-3.074	-3.064	-3.052	-3.092	-3.215	-3.357	-3.417	-3.395	-3.315	-3.114	-2.885	-2.97	-3.304	-3.522	-3.608	-3.707	-3.719	-3.521	-3.227	-2.949	-2.658	-2.759	-2.96	-3.073	-3.231	-3.367	-3.402	-3.466	-3.369	-3.117	-2.951	-2.445	-1.862	-2.114	-2.581	-2.347	-1.88	-1.6	-1.728	-2.015
866.444	-3.929	-3.953	-4.074	-4.118	-3.936	-3.674	-3.496	-3.345	-3.201	-3.135	-3.129	-3.133	-3.176	-3.294	-3.463	-3.612	-3.669	-3.603	-3.347	-2.936	-2.894	-3.23	-3.434	-3.422	-3.313	-3.11	-2.835	-2.731	-2.817	-2.864	-2.928	-3.086	-3.099	-3.057	-3.21	-3.287	-3.334	-3.154	-2.993	-2.993	-2.495	-1.699	-1.735	-2.247	-2.392	-2.207	-2.051	-2.014	-2.084
876.461	-3.555	-3.728	-3.989	-4.104	-3.94	-3.698	-3.536	-3.412	-3.304	-3.222	-3.187	-3.188	-3.236	-3.337	-3.489	-3.635	-3.741	-3.769	-3.584	-3.152	-3.004	-3.191	-3.299	-3.232	-2.991	-2.625	-2.348	-2.477	-2.825	-3.1	-3.187	-3.065	-2.97	-2.972	-3.08	-3.196	-3.204	-3.049	-2.971	-2.961	-2.542	-1.938	-1.886	-2.181	-2.274	-2.03	-2.066	-2.254	-2.442
886.477	-3.343	-3.582	-3.87	-4.022	-3.925	-3.723	-3.562	-3.436	-3.369	-3.32	-3.259	-3.205	-3.215	-3.303	-3.452	-3.585	-3.703	-3.794	-3.702	-3.408	-3.232	-3.181	-3.132	-3.081	-2.956	-2.762	-2.591	-2.489	-2.558	-2.856	-3.116	-3.053	-2.946	-2.915	-2.947	-3.037	-3.084	-3.169	-3.272	-3.035	-2.436	-2.197	-2.329	-2.31	-2.099	-1.976	-2.02	-2.145	-2.308
896.494	-3.26	-3.494	-3.73	-3.907	-3.913	-3.745	-3.56	-3.437	-3.384	-3.367	-3.305	-3.206	-3.147	-3.179	-3.274	-3.4	-3.549	-3.683	-3.676	-3.544	-3.383	-3.201	-3.121	-3.172	-3.182	-3.113	-2.987	-2.647	-2.45	-2.647	-2.8	-2.832	-2.831	-2.812	-2.807	-2.89	-3.078	-3.479	-3.824	-3.266	-2.202	-2.09	-2.443	-2.308	-2.007	-1.955	-2.083	-2.104	-2.056
Fig. 3d	Times =-24 h
RH
X-distance/Y-Distance	-2399	-2388.98	-2378.97	-2368.95	-2358.93	-2348.91	-2338.9	-2328.88	-2318.86	-2308.85	-2298.83	-2288.82	-2278.8	-2268.78	-2258.76	-2248.75	-2238.73	-2228.72	-2218.7	-2208.68	-2198.66	-2188.65	-2178.63	-2168.61	-2158.6	-2148.58	-2138.56	-2128.55	-2118.53	-2108.51	-2098.5	-2088.48	-2078.46	-2068.45	-2058.43	-2048.41	-2038.4	-2028.38	-2018.36	-2008.35	-1998.33	-1988.31	-1978.3	-1968.28	-1958.26	-1948.25	-1938.23	-1928.21	-1918.2
-896.494	94.299	94.197	94.868	94.989	94.939	94.835	94.451	94.711	95.189	94.999	94.754	95.05	95.403	94.519	91.549	87.306	83.807	81.898	80.36	77.317	71.964	65.749	60.933	57.31	53.465	51.021	53.418	60.583	69.49	77.188	81.467	80.057	70.008	57.781	54.358	54.728	52.169	51.378	55.123	58.105	58.205	59.226	60.759	60.49	64.52	67.308	67.293	65.376	60.258
-886.477	94.667	94.745	94.904	94.918	94.83	94.69	94.527	94.58	94.738	94.75	94.696	94.621	94.213	92.952	90.616	87.65	84.854	82.522	80.091	76.689	71.949	66.471	61.321	57.067	54.045	53.306	55.989	61.666	68.403	73.982	76.661	75.386	70.17	64.066	60.765	59.304	57.579	56.27	56.085	56.022	55.863	56.763	58.828	61.602	65.873	69.711	71.676	71.252	68.127
-876.461	95.428	95.23	95.109	94.968	94.788	94.589	94.42	94.37	94.418	94.469	94.45	94.233	93.57	92.225	90.188	87.757	85.318	82.951	80.295	76.803	72.199	66.776	61.302	56.673	53.805	53.601	56.467	61.693	67.581	72.245	74.388	73.66	70.741	67.338	64.944	63.297	61.401	59.063	56.665	54.649	53.706	54.582	57.402	61.797	67.267	72.421	75.855	76.64	74.54
-866.444	95.937	95.657	95.356	95.072	94.782	94.495	94.256	94.119	94.087	94.105	94.064	93.792	93.074	91.766	89.915	87.75	85.509	83.202	80.535	77.064	72.509	67.043	61.352	56.473	53.531	53.388	56.195	61.091	66.444	70.595	72.588	72.439	70.919	69.071	67.507	65.932	63.648	60.411	56.733	53.636	52.217	53.185	56.583	61.889	68.169	74.06	78.149	79.499	77.838
-856.428	96.94	96.105	95.582	95.167	94.777	94.404	94.083	93.858	93.735	93.67	93.561	93.245	92.534	91.315	89.626	87.645	85.545	83.323	80.73	77.365	72.93	67.526	61.797	56.82	53.765	53.445	55.89	60.19	64.837	68.439	70.351	70.78	70.369	69.663	68.747	67.219	64.597	60.863	56.72	53.356	51.917	53.033	56.66	62.164	68.468	74.196	78.084	79.343	77.875
-846.411	97.045	96.224	95.662	95.197	94.751	94.318	93.932	93.626	93.404	93.224	93.007	92.619	91.911	90.782	89.252	87.445	85.495	83.403	80.962	77.799	73.597	68.394	62.787	57.842	54.704	54.096	55.945	59.353	63.017	65.897	67.668	68.632	69.198	69.438	69.038	67.562	64.817	61.106	57.249	54.32	53.241	54.476	57.935	62.994	68.581	73.411	76.402	77.101	75.617
-836.394	96.623	96.055	95.593	95.159	94.709	94.249	93.818	93.446	93.128	92.826	92.474	91.979	91.235	90.166	88.778	87.154	85.391	83.496	81.296	78.436	74.564	69.653	64.25	59.399	56.204	55.287	56.464	58.855	61.398	63.441	64.986	66.389	67.79	68.821	68.853	67.493	64.882	61.65	58.644	56.645	56.195	57.542	60.591	64.829	69.289	72.795	74.492	74.22	72.418
-826.377	96.037	95.752	95.445	95.09	94.67	94.204	93.738	93.304	92.895	92.472	91.981	91.359	90.544	89.495	88.222	86.778	85.233	83.593	81.705	79.215	75.725	71.134	65.936	61.161	57.901	56.706	57.286	58.758	60.259	61.492	62.759	64.466	66.509	68.158	68.55	67.364	65.06	62.547	60.646	59.802	60.151	61.706	64.385	67.782	71.054	73.128	73.311	71.719	69.101
-816.361	95.477	95.446	95.294	95.028	94.646	94.172	93.659	93.149	92.642	92.103	91.485	90.746	89.857	88.811	87.626	86.345	85.017	83.646	82.088	79.979	76.869	72.578	67.543	62.794	59.447	58.03	58.186	58.996	59.71	60.278	61.244	63.07	65.499	67.554	68.222	67.249	65.318	63.524	62.652	62.888	64.052	65.969	68.497	71.286	73.528	74.237	72.838	69.67	65.782
-806.344	95.081	95.231	95.189	94.988	94.626	94.124	93.537	92.92	92.295	91.64	90.92	90.104	89.18	88.155	87.051	85.907	84.765	83.632	82.364	80.584	77.799	73.762	68.859	64.116	60.69	59.142	59.088	59.557	59.805	59.89	60.506	62.204	64.696	66.914	67.795	67.107	65.603	64.416	64.281	65.261	67.051	69.354	71.946	74.369	75.798	75.272	72.361	67.576	62.244
-796.327	94.985	95.175	95.156	94.965	94.586	94.02	93.322	92.567	91.805	91.04	90.253	89.416	88.518	87.558	86.551	85.527	84.533	83.58	82.525	80.979	78.426	74.581	69.792	65.076	61.624	60.055	59.999	60.428	60.51	60.274	60.472	61.762	63.973	66.134	67.23	66.997	66.067	65.417	65.69	66.973	69.027	71.574	74.254	76.442	77.178	75.561	71.293	65.101	58.48
-786.311	95.228	95.292	95.191	94.941	94.491	93.822	92.984	92.073	91.174	90.318	89.499	88.693	87.875	87.028	86.145	85.247	84.38	83.556	82.629	81.206	78.768	75.029	70.318	65.634	62.19	60.67	60.752	61.368	61.547	61.171	60.94	61.625	63.296	65.254	66.635	67.093	66.958	66.868	67.322	68.532	70.506	73.07	75.751	77.674	77.756	75.146	69.763	62.496	54.999
-776.294	95.842	95.538	95.259	94.889	94.323	93.517	92.526	91.467	90.453	89.537	88.72	87.972	87.261	86.551	85.82	85.07	84.336	83.614	82.748	81.344	78.904	75.16	70.439	65.722	62.231	60.722	60.969	61.912	62.439	62.189	61.692	61.767	62.791	64.471	66.191	67.498	68.306	68.798	69.309	70.253	71.973	74.442	77.04	78.649	78.083	74.633	68.436	60.566	52.678
-766.277	96.299	95.716	95.288	94.792	94.092	93.143	92.01	90.833	89.741	88.798	88.002	87.317	86.705	86.131	85.563	84.987	84.405	83.78	82.93	81.47	78.935	75.092	70.266	65.406	61.734	60.096	60.425	61.757	62.875	63.115	62.686	62.337	62.725	64.038	65.986	68.044	69.69	70.656	71.137	71.797	73.305	75.742	78.298	79.64	78.566	74.58	68.063	60.149	52.409
-756.26	96.099	95.686	95.246	94.67	93.86	92.796	91.563	90.313	89.182	88.236	87.465	86.829	86.29	85.825	85.408	85.009	84.588	84.055	83.199	81.651	78.999	75.048	70.108	65.062	61.104	59.183	59.46	61.169	63.06	64.128	64.134	63.592	63.359	64.098	65.915	68.29	70.372	71.532	71.904	72.357	73.82	76.371	79.035	80.317	79.113	75.156	68.995	61.694	54.579
-746.244	95.892	95.621	95.205	94.594	93.728	92.611	91.341	90.072	88.937	87.998	87.243	86.63	86.131	85.735	85.429	85.174	84.889	84.43	83.561	81.949	79.256	75.331	70.434	65.323	61.109	58.829	58.92	60.909	63.588	65.628	66.255	65.639	64.71	64.563	65.714	67.776	69.732	70.769	70.97	71.333	72.853	75.598	78.48	80.032	79.27	76.105	71.063	64.989	58.873
-736.227	95.904	95.63	95.224	94.624	93.772	92.683	91.453	90.223	89.112	88.18	87.423	86.808	86.312	85.936	85.679	85.501	85.294	84.876	84.004	82.402	79.825	76.169	71.603	66.689	62.379	59.754	59.536	61.593	64.842	67.683	68.85	68.104	66.378	65.077	65.119	66.324	67.72	68.422	68.476	68.796	70.334	73.124	76.208	78.284	78.551	76.886	73.618	69.22	64.338
-726.21	96.049	95.682	95.287	94.747	93.984	93	91.878	90.735	89.671	88.746	87.97	87.329	86.806	86.405	86.133	85.954	85.755	85.341	84.484	82.981	80.688	77.534	73.569	69.105	64.87	61.934	61.263	63.077	66.467	69.699	71.107	70.131	67.605	65.149	63.964	64.137	64.831	65.202	65.165	65.433	66.779	69.323	72.394	75.067	76.653	76.891	75.719	73.222	69.725
-716.194	96.28	95.655	95.306	94.886	94.266	93.434	92.454	91.419	90.413	89.496	88.701	88.029	87.469	87.019	86.686	86.446	86.197	85.758	84.932	83.588	81.669	79.119	75.854	71.93	67.83	64.563	63.283	64.515	67.579	70.717	72.071	70.819	67.705	64.379	62.234	61.558	61.708	61.878	61.832	61.993	62.958	64.965	67.769	70.838	73.634	75.662	76.497	75.851	73.805
-706.177	95.128	95.235	95.181	94.956	94.506	93.828	92.976	92.033	91.076	90.175	89.376	88.694	88.113	87.619	87.214	86.885	86.554	86.07	85.276	84.103	82.548	80.548	77.896	74.425	70.402	66.756	64.748	65.156	67.529	70.231	71.339	69.904	66.504	62.744	60.055	58.889	58.755	58.896	58.926	59.008	59.572	60.966	63.297	66.417	69.917	73.177	75.487	76.335	75.631
-696.16	94.533	94.876	95.018	94.956	94.652	94.094	93.328	92.437	91.509	90.628	89.852	89.193	88.621	88.104	87.636	87.214	86.787	86.241	85.47	84.446	83.196	81.63	79.444	76.307	72.315	68.3	65.562	65.043	66.543	68.615	69.418	67.897	64.477	60.614	57.733	56.377	56.189	56.456	56.694	56.869	57.242	58.166	59.944	62.706	66.232	69.887	72.87	74.563	74.812
-686.144	94.12	94.655	94.902	94.933	94.725	94.248	93.533	92.663	91.745	90.883	90.143	89.526	88.982	88.459	87.94	87.427	86.894	86.274	85.51	84.616	83.627	82.427	80.643	77.837	73.964	69.727	66.375	64.951	65.483	66.808	67.227	65.656	62.328	58.542	55.671	54.33	54.26	54.799	55.423	55.945	56.441	57.125	58.336	60.396	63.302	66.563	69.404	71.228	71.872
-676.127	94.244	94.713	94.914	94.947	94.78	94.358	93.684	92.831	91.918	91.068	90.356	89.774	89.254	88.726	88.16	87.559	86.919	86.219	85.458	84.686	83.947	83.109	81.763	79.399	75.844	71.626	67.856	65.593	65.096	65.53	65.445	63.76	60.554	56.95	54.25	53.096	53.288	54.219	55.354	56.407	57.242	57.864	58.535	59.694	61.595	63.966	66.186	67.695	68.314
-666.11	94.943	95.072	95.081	95.031	94.857	94.472	93.843	93.016	92.11	91.265	90.564	90.001	89.494	88.957	88.349	87.673	86.946	86.189	85.444	84.793	84.288	83.796	82.902	81.054	77.964	73.96	69.955	66.962	65.433	64.893	64.195	62.354	59.327	56.056	53.72	52.915	53.46	54.79	56.407	57.973	59.193	59.863	60.107	60.429	61.287	62.716	64.289	65.509	66.032
-656.093	96.147	95.605	95.341	95.169	94.958	94.591	93.998	93.196	92.299	91.454	90.761	90.211	89.718	89.184	88.556	87.843	87.082	86.325	85.635	85.1	84.772	84.528	83.965	82.522	79.833	76.057	71.92	68.355	65.951	64.545	63.311	61.407	58.715	55.979	54.183	53.806	54.644	56.205	58.086	59.989	61.553	62.405	62.52	62.333	62.464	63.215	64.453	65.682	66.316
-646.077	96.516	95.906	95.543	95.303	95.058	94.686	94.103	93.313	92.423	91.588	90.912	90.39	89.927	89.416	88.806	88.114	87.401	86.731	86.155	85.731	85.492	85.321	84.848	83.531	80.973	77.246	72.963	69.004	66.04	64.12	62.669	60.977	58.86	56.837	55.637	55.578	56.454	57.91	59.737	61.778	63.675	64.947	65.352	65.188	65.07	65.55	66.743	68.225	69.097
-636.06	96.561	95.96	95.608	95.37	95.117	94.731	94.139	93.35	92.478	91.676	91.039	90.556	90.132	89.66	89.096	88.483	87.902	87.41	87.01	86.695	86.46	86.197	85.577	84.093	81.357	77.425	72.893	68.662	65.473	63.498	62.288	61.183	59.885	58.655	57.945	57.927	58.462	59.433	60.922	62.962	65.242	67.154	68.258	68.608	68.734	69.261	70.513	72.139	73.126
-626.043	96.429	95.708	95.449	95.302	95.092	94.716	94.126	93.363	92.543	91.804	91.22	90.771	90.369	89.922	89.41	88.903	88.502	88.242	88.056	87.85	87.57	87.124	86.236	84.443	81.364	77.054	72.155	67.665	64.445	62.756	62.173	61.965	61.636	61.157	60.728	60.446	60.326	60.566	61.561	63.542	66.203	68.844	70.83	72.023	72.74	73.516	74.702	76.091	76.78
-616.027	94.942	94.87	94.969	95.031	94.943	94.636	94.108	93.425	92.704	92.052	91.52	91.081	90.666	90.21	89.723	89.305	89.073	89.037	89.055	88.944	88.604	87.97	86.833	84.775	81.396	76.711	71.389	66.571	63.307	61.984	62.163	62.947	63.566	63.697	63.353	62.644	61.798	61.303	61.82	63.698	66.647	69.884	72.717	74.85	76.363	77.48	78.405	79.079	78.988
-606.01	92.786	93.709	94.255	94.573	94.661	94.499	94.107	93.566	92.979	92.423	91.927	91.474	91.015	90.516	90.014	89.632	89.5	89.61	89.767	89.717	89.326	88.557	87.277	85.11	81.615	76.705	71.012	65.789	62.318	61.18	61.955	63.566	64.951	65.527	65.193	64.137	62.763	61.757	61.899	63.613	66.622	70.201	73.672	76.697	79.062	80.566	81.112	80.764	79.528
-595.993	91.658	92.8	93.531	94.02	94.288	94.314	94.115	93.753	93.308	92.836	92.362	91.884	91.375	90.82	90.27	89.863	89.733	89.872	90.064	90.028	89.604	88.781	87.48	85.37	81.961	77.037	71.11	65.467	61.59	60.304	61.301	63.405	65.324	66.269	66.073	64.973	63.461	62.246	62.113	63.511	66.29	69.857	73.688	77.401	80.542	82.45	82.677	81.348	78.95
-585.977	91.43	92.272	92.95	93.5	93.903	94.115	94.114	93.925	93.599	93.183	92.722	92.229	91.694	91.103	90.505	90.033	89.823	89.875	90.001	89.93	89.499	88.692	87.46	85.503	82.311	77.55	71.569	65.574	61.156	59.388	60.188	62.444	64.762	66.197	66.477	65.792	64.568	63.416	63.036	63.937	66.146	69.334	73.119	77.171	80.831	83.122	83.288	81.418	78.278
-575.96	91.275	91.996	92.593	93.137	93.613	93.951	94.096	94.026	93.769	93.38	92.924	92.441	91.92	91.345	90.744	90.223	89.903	89.806	89.797	89.656	89.227	88.465	87.311	85.494	82.533	78.036	72.182	65.994	61.029	58.57	58.87	61.072	63.831	66.066	67.286	67.477	66.881	65.955	65.328	65.576	66.953	69.364	72.64	76.495	80.28	82.874	83.357	81.681	78.588
-565.943	91.353	92.025	92.537	93.025	93.491	93.861	94.052	94.018	93.77	93.376	92.925	92.472	92.017	91.526	91.001	90.502	90.118	89.885	89.731	89.497	89.03	88.245	87.054	85.24	82.417	78.219	72.675	66.54	61.198	58.053	57.756	59.873	63.239	66.616	69.164	70.506	70.661	69.979	69.092	68.648	69.05	70.398	72.671	75.777	79.213	81.999	83.175	82.482	80.364
-555.927	91.882	92.409	92.792	93.167	93.536	93.83	93.962	93.881	93.597	93.184	92.741	92.34	91.983	91.636	91.268	90.888	90.536	90.246	89.982	89.619	88.994	87.979	86.494	84.435	81.595	77.706	72.679	66.942	61.576	57.989	57.212	59.321	63.406	68.068	72.013	74.456	75.209	74.662	73.514	72.482	71.975	72.143	73.1	74.995	77.691	80.522	82.629	83.503	83.094
-545.91	92.938	93.083	93.263	93.472	93.676	93.812	93.813	93.642	93.314	92.895	92.481	92.138	91.887	91.699	91.527	91.335	91.11	90.853	90.512	89.94	88.932	87.351	85.208	82.609	79.598	76.049	71.772	66.843	61.946	58.354	57.363	59.517	64.197	69.878	74.877	78.037	79.102	78.564	77.286	75.943	74.825	73.955	73.531	74.001	75.702	78.414	81.453	84.055	85.632
-535.893	93.856	93.79	93.793	93.824	93.837	93.786	93.64	93.39	93.051	92.669	92.302	92.013	91.835	91.769	91.772	91.779	91.725	91.545	91.106	90.171	88.48	85.947	82.786	79.41	76.148	73.003	69.676	65.91	61.968	58.859	57.944	60.082	64.923	70.962	76.32	79.702	80.853	80.436	79.357	78.194	76.93	75.397	73.793	72.905	73.553	75.998	79.734	83.79	87.078
-525.876	94.571	94.433	94.289	94.157	93.997	93.787	93.532	93.249	92.952	92.642	92.339	92.079	91.922	91.906	92.017	92.181	92.279	92.149	91.526	90.042	87.396	83.633	79.27	75.073	71.605	68.914	66.574	64.069	61.314	58.991	58.319	60.243	64.633	70.179	75.148	78.346	79.641	79.699	79.349	78.876	77.973	76.217	73.869	71.966	71.771	73.9	78.015	82.974	87.347
-515.86	95.634	95.057	94.721	94.453	94.175	93.872	93.575	93.317	93.097	92.879	92.629	92.371	92.18	92.144	92.288	92.54	92.731	92.588	91.691	89.549	85.866	80.89	75.481	70.698	67.199	64.936	63.338	61.756	59.935	58.29	57.764	59.185	62.557	66.927	70.984	73.878	75.558	76.545	77.312	77.837	77.544	75.966	73.404	71.112	70.54	72.514	76.765	82.092	86.907
-505.843	95.916	95.403	95.023	94.7	94.382	94.066	93.794	93.602	93.472	93.333	93.121	92.839	92.583	92.477	92.592	92.868	93.096	92.896	91.722	89.005	84.519	78.746	72.819	67.932	64.64	62.667	61.296	59.901	58.276	56.733	55.947	56.531	58.557	61.471	64.522	67.243	69.593	71.699	73.584	74.922	75.161	73.949	71.742	69.771	69.453	71.563	75.865	81.227	86.121
-495.826	96.053	95.59	95.223	94.91	94.619	94.353	94.148	94.03	93.97	93.886	93.692	93.383	93.054	92.859	92.908	93.164	93.396	93.153	91.817	88.825	84.066	78.202	72.484	68.027	65.121	63.21	61.483	59.454	57.132	54.89	53.263	52.695	53.309	54.917	57.246	60.095	63.23	66.281	68.798	70.395	70.793	70.012	68.579	67.528	67.933	70.383	74.697	79.964	84.911
-485.81	96.041	95.682	95.373	95.115	94.893	94.706	94.569	94.497	94.462	94.39	94.2	93.872	93.49	93.218	93.192	93.407	93.632	93.396	92.088	89.22	84.803	79.565	74.663	70.958	68.431	66.331	63.859	60.72	57.145	53.632	50.705	48.786	48.118	48.808	50.875	54.127	57.966	61.486	63.954	65.181	65.423	65.098	64.695	64.789	65.968	68.627	72.757	77.851	82.982
-475.793	96.027	95.76	95.529	95.356	95.222	95.108	95.006	94.922	94.844	94.733	94.525	94.192	93.794	93.479	93.398	93.57	93.782	93.595	92.474	90.051	86.421	82.238	78.396	75.412	73.045	70.543	67.266	63.091	58.349	53.561	49.288	46.066	44.367	44.549	46.721	50.476	54.742	58.19	60.063	60.603	60.664	60.935	61.619	62.673	64.195	66.545	70.094	74.852	80.238
-465.776	96.131	95.856	95.716	95.649	95.607	95.543	95.428	95.266	95.08	94.874	94.621	94.29	93.91	93.599	93.496	93.629	93.814	93.679	92.806	90.955	88.252	85.173	82.257	79.696	77.169	74.13	70.229	65.489	60.17	54.651	49.457	45.289	42.906	42.885	45.295	49.395	53.681	56.626	57.688	57.654	57.819	58.874	60.509	62.026	63.204	64.598	67.141	71.366	76.943
-455.76	95.962	95.862	95.893	95.968	96.017	95.979	95.813	95.531	95.191	94.852	94.527	94.191	93.846	93.569	93.468	93.563	93.704	93.594	92.941	91.612	89.716	87.519	85.214	82.734	79.794	76.168	71.87	67.058	61.839	56.319	50.882	46.334	43.683	43.659	46.225	50.326	54.209	56.405	56.773	56.538	57.173	59.065	61.306	62.695	62.929	62.981	64.337	67.96	73.572
-445.743	95.504	95.74	96.016	96.256	96.396	96.371	96.143	95.735	95.236	94.753	94.336	93.974	93.649	93.399	93.293	93.342	93.422	93.315	92.825	91.889	90.575	88.958	86.963	84.346	80.9	76.71	72.144	67.515	62.798	57.815	52.741	48.378	45.86	45.969	48.526	52.275	55.444	56.867	56.831	56.817	58.132	60.692	63.081	63.861	62.931	61.683	62.049	65.136	70.627
-435.726	94.84	95.523	96.059	96.462	96.684	96.673	96.397	95.891	95.266	94.655	94.139	93.717	93.362	93.086	92.935	92.912	92.926	92.818	92.455	91.796	90.854	89.564	87.677	84.843	80.92	76.233	71.435	67.003	62.861	58.62	54.247	50.45	48.347	48.657	51.061	54.226	56.583	57.394	57.327	57.858	59.901	62.852	64.994	64.976	63.011	60.874	60.614	63.302	68.47
-425.709	94.62	95.337	96.023	96.551	96.846	96.855	96.556	95.994	95.287	94.58	93.963	93.443	92.992	92.615	92.354	92.223	92.166	92.069	91.823	91.37	90.659	89.525	87.619	84.545	80.215	75.112	70.098	65.799	62.147	58.634	55.053	51.964	50.362	50.836	52.959	55.462	57.102	57.603	57.871	59.183	61.924	65.039	66.747	65.974	63.346	60.788	60.268	62.599	67.239
-415.693	94.169	95.018	95.857	96.5	96.862	96.897	96.596	96.011	95.261	94.486	93.77	93.121	92.518	91.978	91.552	91.283	91.151	91.075	90.946	90.663	90.097	89.003	86.982	83.639	78.946	73.508	68.333	64.156	60.942	58.106	55.294	52.881	51.681	52.144	53.831	55.668	56.805	57.346	58.267	60.485	63.841	66.957	68.159	66.814	63.889	61.347	60.822	62.818	66.742
-405.676	93.282	94.516	95.546	96.3	96.723	96.785	96.489	95.896	95.124	94.297	93.486	92.697	91.924	91.199	90.599	90.192	89.995	89.95	89.939	89.799	89.312	88.16	85.922	82.248	77.205	71.511	66.272	62.298	59.565	57.43	55.377	53.557	52.564	52.753	53.804	54.976	55.829	56.712	58.473	61.56	65.315	68.19	68.812	67.031	64.142	61.962	61.695	63.426	66.56
-395.659	92.594	94.002	95.127	95.944	96.41	96.493	96.204	95.607	94.817	93.944	93.047	92.135	91.217	90.346	89.617	89.122	88.901	88.915	89.022	88.991	88.503	87.169	84.583	80.493	75.103	69.237	64.068	60.434	58.316	57.003	55.797	54.563	53.639	53.323	53.533	53.984	54.652	55.997	58.569	62.275	66.044	68.347	68.234	66.104	63.474	61.954	62.199	63.857	66.263
-385.643	92.239	93.556	94.622	95.421	95.892	95.989	95.707	95.11	94.302	93.388	92.423	91.429	90.435	89.508	88.749	88.259	88.091	88.206	88.432	88.451	87.846	86.172	83.08	78.48	72.754	66.826	61.888	58.773	57.461	57.183	57.034	56.543	55.73	54.828	54.046	53.617	53.953	55.569	58.646	62.556	65.918	67.349	66.402	63.955	61.689	60.935	61.856	63.653	65.544
-375.626	92.262	93.19	94.049	94.747	95.181	95.269	94.989	94.387	93.561	92.612	91.611	90.606	89.641	88.786	88.131	87.763	87.734	87.988	88.307	88.291	87.428	85.246	81.498	76.311	70.276	64.411	59.879	57.471	57.166	58.155	59.334	59.86	59.385	58.01	56.188	54.65	54.258	55.636	58.684	62.346	65.034	65.532	63.808	61.085	59.092	58.936	60.431	62.478	64.148
-365.609	92.317	92.823	93.455	94.014	94.363	94.399	94.083	93.45	92.591	91.619	90.634	89.716	88.92	88.293	87.886	87.754	87.922	88.31	88.658	88.498	87.251	84.444	79.951	74.138	67.827	62.12	58.122	56.542	57.345	59.706	62.358	64.118	64.258	62.679	59.944	57.157	55.598	56.119	58.555	61.638	63.639	63.432	61.183	58.252	56.307	56.317	57.985	60.172	61.851
-355.593	91.656	92.372	92.944	93.379	93.595	93.506	93.08	92.356	91.437	90.458	89.56	88.852	88.382	88.141	88.11	88.286	88.657	89.12	89.392	88.983	87.287	83.839	78.618	72.198	65.621	60.082	56.616	55.82	57.613	61.169	65.139	68.104	69.036	67.603	64.318	60.436	57.539	56.786	58.211	60.571	62.09	61.583	59.209	56.211	54.122	53.792	55.061	56.999	58.684
-345.576	91.393	92.18	92.699	92.998	93.026	92.728	92.105	91.227	90.224	89.27	88.544	88.169	88.155	88.41	88.819	89.307	89.823	90.254	90.337	89.61	87.485	83.503	77.686	70.742	63.889	58.425	55.335	55.081	57.508	61.801	66.626	70.5	72.239	71.311	68.034	63.567	59.579	57.533	57.83	59.499	60.796	60.447	58.38	55.612	53.348	52.354	52.653	53.794	55.135
-335.559	91.655	92.347	92.772	92.916	92.723	92.169	91.304	90.247	89.175	88.298	87.82	87.853	88.345	89.103	89.912	90.629	91.175	91.455	91.26	90.205	87.752	83.432	77.244	69.924	62.801	57.273	54.307	54.248	56.846	61.31	66.418	70.786	73.233	73.096	70.42	66.056	61.537	58.507	57.812	58.885	60.181	60.304	58.953	56.728	54.481	52.731	51.736	51.56	52.037
-325.543	92.235	92.768	93.06	93.047	92.654	91.878	90.811	89.626	88.543	87.804	87.612	88.041	88.965	90.105	91.168	91.965	92.412	92.447	91.938	90.6	87.961	83.538	77.249	69.765	62.438	56.739	53.659	53.474	55.856	60.05	64.992	69.496	72.503	73.291	71.633	67.979	63.555	60.025	58.595	59.182	60.51	61.209	60.699	59.223	57.166	54.823	52.561	50.901	50.146
-315.526	93.11	93.292	93.399	93.252	92.739	91.85	90.7	89.496	88.493	87.938	88.006	88.718	89.892	91.201	92.32	93.045	93.297	93.053	92.257	90.719	88.04	83.731	77.607	70.207	62.81	56.914	53.564	53.047	55.011	58.735	63.299	67.722	71.108	72.756	72.252	69.673	65.866	62.341	60.495	60.637	61.852	62.862	62.978	62.11	60.323	57.691	54.603	51.822	49.907
-305.509	93.822	93.696	93.633	93.409	92.884	92.024	90.935	89.838	88.994	88.632	88.88	89.705	90.906	92.162	93.165	93.717	93.75	93.264	92.259	90.622	88.027	84.002	78.271	71.197	63.903	57.846	54.152	53.208	54.723	58.003	62.193	66.439	69.997	72.268	72.79	71.397	68.558	65.478	63.506	63.196	63.976	64.821	65.05	64.453	62.923	60.399	57.222	54.057	51.499
-295.492	94.023	93.863	93.699	93.459	93.008	92.287	91.374	90.476	89.838	89.648	89.975	90.755	91.803	92.853	93.644	94.002	93.855	93.211	92.096	90.456	88.037	84.407	79.228	72.674	65.642	59.483	55.41	54.004	55.122	58.097	62.036	66.087	69.614	72.188	73.457	73.163	71.446	69.09	67.191	66.386	66.441	66.672	66.587	66.002	64.768	62.795	60.223	57.488	54.888
-285.476	94.501	93.952	93.647	93.409	93.07	92.536	91.852	91.195	90.77	90.713	91.044	91.688	92.501	93.293	93.862	94.053	93.789	93.067	91.922	90.34	88.137	84.943	80.383	74.448	67.778	61.566	57.097	55.202	55.962	58.751	62.556	66.421	69.76	72.353	74.064	74.657	74.005	72.433	70.685	69.384	68.622	68.117	67.639	67.084	66.335	65.225	63.754	61.937	59.806
-275.459	94.493	93.823	93.497	93.308	93.09	92.743	92.29	91.865	91.627	91.661	91.961	92.459	93.058	93.627	94.013	94.077	93.734	92.968	91.814	90.284	88.261	85.438	81.432	76.084	69.789	63.555	58.7	56.293	56.669	59.271	62.96	66.627	69.695	72.137	74.051	75.274	75.466	74.553	72.944	71.25	69.854	68.855	68.244	67.98	67.902	67.833	67.573	66.906	65.475
-265.442	93.689	93.451	93.315	93.237	93.139	92.957	92.702	92.469	92.368	92.456	92.725	93.124	93.584	94.007	94.263	94.225	93.802	92.968	91.752	90.186	88.207	85.569	81.902	76.961	70.955	64.721	59.545	56.651	56.583	58.883	62.35	65.765	68.545	70.795	72.78	74.389	75.145	74.691	73.221	71.357	69.724	68.682	68.346	68.625	69.309	70.165	70.99	71.357	70.728
-255.426	92.696	93.095	93.224	93.271	93.275	93.223	93.123	93.029	93.014	93.131	93.385	93.744	94.141	94.482	94.645	94.508	93.977	93.014	91.64	89.898	87.758	85.025	81.372	76.544	70.67	64.458	59.105	55.846	55.325	57.186	60.272	63.364	65.89	67.997	70.002	71.811	72.88	72.739	71.491	69.799	68.425	67.842	68.124	69.062	70.337	71.767	73.202	74.276	74.274
-245.409	92.471	93.09	93.317	93.414	93.475	93.514	93.526	93.527	93.567	93.703	93.962	94.314	94.685	94.969	95.044	94.793	94.12	92.972	91.357	89.311	86.817	83.717	79.748	74.73	68.819	62.667	57.335	53.927	53.046	54.412	57.009	59.741	62.078	64.131	66.157	68.041	69.271	69.409	68.582	67.471	66.851	67.132	68.23	69.72	71.218	72.608	73.991	75.149	75.433
-235.392	93.199	93.497	93.566	93.598	93.658	93.748	93.835	93.904	93.988	94.15	94.422	94.772	95.109	95.319	95.285	94.898	94.062	92.711	90.829	88.432	85.49	81.87	77.389	71.995	65.956	59.92	54.796	51.464	50.372	51.278	53.369	55.767	58.015	60.126	62.216	64.137	65.488	65.988	65.841	65.695	66.199	67.565	69.447	71.23	72.448	73.166	73.752	74.341	74.435
-225.376	94.897	94.128	93.849	93.749	93.769	93.872	94.002	94.12	94.247	94.439	94.724	95.055	95.331	95.436	95.266	94.725	93.725	92.193	90.089	87.393	84.051	79.944	74.974	69.228	63.095	57.237	52.418	49.271	48.061	48.565	50.197	52.341	54.631	56.947	59.209	61.225	62.758	63.753	64.508	65.565	67.333	69.734	72.177	73.872	74.38	73.915	73.191	72.69	72.233
-215.359	94.63	94.294	94.015	93.863	93.85	93.943	94.08	94.22	94.374	94.59	94.878	95.176	95.374	95.358	95.039	94.338	93.186	91.515	89.271	86.4	82.822	78.433	73.202	67.312	61.228	55.593	51.043	48.016	46.647	46.758	47.996	50	52.486	55.18	57.776	60.02	61.842	63.425	65.149	67.397	70.274	73.411	76.016	77.259	76.749	74.895	72.651	70.879	69.689
-205.342	94.803	94.486	94.216	94.056	94.024	94.091	94.202	94.323	94.473	94.69	94.969	95.232	95.36	95.237	94.775	93.92	92.626	90.85	88.541	85.631	82.029	77.64	72.464	66.715	60.844	55.435	51.019	47.933	46.279	45.981	46.903	48.898	51.725	54.946	58.025	60.621	62.795	64.932	67.464	70.598	74.147	77.505	79.806	80.262	78.629	75.438	71.843	68.928	67.07
-195.325	95.055	94.743	94.523	94.4	94.375	94.415	94.475	94.546	94.658	94.853	95.115	95.354	95.436	95.231	94.651	93.648	92.213	90.338	88.004	85.157	81.706	77.557	72.695	67.29	61.726	56.5	52.083	48.798	46.8	46.15	46.896	49.028	52.294	56.093	59.688	62.651	65.12	67.608	70.562	74.032	77.612	80.575	82.084	81.524	78.809	74.601	70.093	66.471	64.196
-185.309	95.121	94.998	94.9	94.861	94.873	94.902	94.919	94.935	95.002	95.165	95.405	95.623	95.67	95.405	94.723	93.584	92.001	90.017	87.662	84.92	81.71	77.913	73.455	68.428	63.136	58.032	53.578	50.134	47.937	47.166	47.981	50.411	54.142	58.428	62.401	65.581	68.141	70.64	73.499	76.66	79.606	81.601	81.954	80.265	76.67	71.899	67.12	63.39	61.107
-175.292	95.286	95.269	95.289	95.347	95.42	95.469	95.476	95.468	95.509	95.644	95.849	96.02	96.012	95.677	94.902	93.639	91.917	89.818	87.431	84.788	81.813	78.338	74.207	69.433	64.294	59.269	54.874	51.517	49.484	48.99	50.2	53.09	57.234	61.794	65.863	68.978	71.322	73.442	75.711	78.024	79.861	80.569	79.629	76.888	72.682	67.843	63.403	60.192	58.322
-165.275	95.421	95.497	95.622	95.775	95.924	96.029	96.074	96.089	96.131	96.234	96.366	96.436	96.317	95.877	95.004	93.64	91.808	89.617	87.198	84.623	81.814	78.546	74.582	69.891	64.788	59.856	55.71	52.8	51.383	51.604	53.519	56.964	61.394	65.942	69.767	72.486	74.301	75.708	77.045	78.228	78.824	78.282	76.224	72.659	68.125	63.536	59.85	57.557	56.42
-155.259	95.443	95.65	95.869	96.107	96.339	96.526	96.647	96.715	96.765	96.809	96.817	96.719	96.425	95.835	94.85	93.406	91.514	89.279	86.85	84.315	81.589	78.4	74.463	69.75	64.66	59.915	56.247	54.119	53.692	54.936	57.704	61.652	66.148	70.368	73.62	75.654	76.695	77.192	77.468	77.531	77.071	75.626	72.844	68.794	64.121	59.883	56.989	55.691	55.357
-145.242	95.521	95.765	96.033	96.334	96.644	96.921	97.125	97.243	97.276	97.223	97.061	96.751	96.238	95.457	94.335	92.816	90.902	88.679	86.281	83.783	81.079	77.88	73.898	69.156	64.162	59.774	56.809	55.704	56.455	58.789	62.317	66.532	70.775	74.341	76.735	77.858	77.978	77.515	76.814	75.991	74.861	72.995	69.967	65.767	61.077	57.062	54.71	54.129	54.448
-135.225	95.599	95.839	96.119	96.457	96.83	97.182	97.447	97.578	97.554	97.373	97.029	96.504	95.762	94.759	93.457	91.833	89.905	87.74	85.429	82.995	80.295	77.035	72.975	68.24	63.469	59.628	57.562	57.609	59.543	62.816	66.811	70.925	74.553	77.16	78.455	78.498	77.629	76.29	74.87	73.56	72.242	70.441	67.595	63.529	58.87	54.874	52.65	52.347	53.022
-125.209	95.677	95.873	96.132	96.483	96.895	97.291	97.575	97.675	97.561	97.247	96.745	96.041	95.087	93.846	92.316	90.538	88.577	86.5	84.339	82.026	79.344	75.99	71.807	67.074	62.593	59.419	58.358	59.57	62.559	66.5	70.607	74.266	76.987	78.417	78.448	77.304	75.457	73.45	71.718	70.459	69.469	68.169	65.81	62.061	57.451	53.29	50.835	50.391	51.146
-115.192	95.773	95.865	96.077	96.422	96.85	97.254	97.515	97.548	97.336	96.911	96.3	95.471	94.346	92.875	91.098	89.136	87.132	85.17	83.214	81.08	78.437	74.954	70.573	65.762	61.513	58.966	58.844	61.08	64.885	69.2	73.14	76.141	77.849	78.059	76.816	74.518	71.844	69.5	67.972	67.318	67.14	66.625	64.909	61.536	57	52.615	49.764	48.954	49.625
-105.175	95.858	95.781	95.939	96.284	96.712	97.094	97.298	97.249	96.95	96.455	95.79	94.895	93.654	92.006	90.025	87.914	85.894	84.073	82.354	80.421	77.82	74.179	69.528	64.523	60.343	58.202	58.736	61.656	65.931	70.336	73.955	76.296	77.112	76.295	74.008	70.842	67.708	65.496	64.658	65.04	65.898	66.232	65.082	62.06	57.645	53.161	50.005	48.852	49.419
-95.1587	95.899	95.506	95.666	96.05	96.486	96.826	96.957	96.828	96.471	95.948	95.275	94.366	93.079	91.346	89.269	87.108	85.141	83.486	81.99	80.226	77.643	73.84	68.913	63.649	59.355	57.293	58.031	61.14	65.451	69.674	72.913	74.735	74.949	73.505	70.674	67.219	64.246	62.715	62.962	64.498	66.299	67.189	66.336	63.495	59.282	54.935	51.775	50.488	51.047
-85.1419	94.332	94.689	95.156	95.684	96.154	96.455	96.512	96.321	95.934	95.415	94.765	93.883	92.622	90.917	88.881	86.798	84.962	83.48	82.145	80.469	77.865	73.943	68.835	63.363	58.853	56.56	57.03	59.808	63.724	67.522	70.352	71.82	71.765	70.197	67.491	64.537	62.491	62.22	63.771	66.346	68.666	69.608	68.547	65.608	61.554	57.587	54.764	53.664	54.375
-75.1252	93.028	93.711	94.467	95.166	95.696	95.975	95.98	95.748	95.353	94.854	94.239	93.413	92.242	90.665	88.795	86.899	85.247	83.907	82.638	80.948	78.293	74.34	69.226	63.706	58.999	56.295	56.153	58.209	61.408	64.595	66.978	68.192	68.128	66.887	64.96	63.274	62.871	64.304	67.241	70.548	72.877	73.241	71.428	67.96	63.917	60.422	58.246	57.658	58.72
-65.1084	91.537	92.548	93.607	94.485	95.091	95.382	95.372	95.13	94.741	94.261	93.685	92.934	91.897	90.52	88.893	87.239	85.772	84.513	83.205	81.412	78.701	74.828	69.913	64.554	59.768	56.624	55.719	56.856	59.172	61.642	63.528	64.507	64.561	63.937	63.228	63.313	64.952	68.254	72.43	76.102	77.927	77.215	74.175	69.845	65.619	62.635	61.312	61.515	63.109
-55.0918	89.157	91.212	92.668	93.696	94.368	94.697	94.716	94.498	94.129	93.669	93.13	92.461	91.579	90.429	89.063	87.64	86.308	85.043	83.611	81.674	78.945	75.279	70.748	65.749	61.036	57.519	55.838	56	57.378	59.09	60.452	61.192	61.41	61.508	62.149	64.081	67.706	72.644	77.694	81.298	82.241	80.167	75.75	70.479	66.065	63.634	63.275	64.415	66.612
-45.0752	87.41	90.421	92.008	92.999	93.65	94.01	94.086	93.923	93.589	93.152	92.644	92.049	91.307	90.355	89.201	87.936	86.642	85.284	83.686	81.637	78.988	75.672	71.693	67.218	62.717	58.911	56.471	55.626	56.023	56.966	57.845	58.425	58.886	59.716	61.575	65.036	70.162	76.169	81.555	84.693	84.557	81.147	75.547	69.591	65.176	63.353	63.922	65.927	68.656
-35.0583	89.38	91.145	92.047	92.656	93.14	93.479	93.61	93.513	93.222	92.8	92.303	91.742	91.075	90.235	89.185	87.953	86.585	85.07	83.325	81.267	78.861	76.068	72.794	68.978	64.797	60.765	57.553	55.619	54.947	55.113	55.632	56.283	57.201	58.802	61.627	66.069	71.958	78.295	83.454	85.856	84.678	80.232	73.881	67.652	63.448	62.197	63.461	66.069	69.108
-25.0418	93.772	92.981	92.761	92.808	93.023	93.276	93.422	93.365	93.095	92.662	92.129	91.529	90.837	89.979	88.89	87.557	86.023	84.336	82.525	80.616	78.637	76.531	74.086	71.024	67.247	63.044	59.05	55.941	54.093	53.476	53.822	54.884	56.592	59.077	62.625	67.455	73.327	79.26	83.728	85.3	83.332	78.294	71.683	65.517	61.616	60.744	62.35	65.171	68.232
-15.0252	96.021	94.574	93.763	93.398	93.356	93.477	93.572	93.496	93.197	92.703	92.074	91.352	90.523	89.52	88.266	86.742	85.018	83.217	81.464	79.859	78.44	77.096	75.505	73.21	69.884	65.598	60.901	56.638	53.594	52.223	52.567	54.35	57.151	60.63	64.698	69.418	74.622	79.572	83.04	83.833	81.409	76.245	69.753	63.852	60.203	59.472	61.059	63.721	66.488
-5.0083	97.327	95.819	94.83	94.266	94.036	94.002	93.982	93.818	93.433	92.833	92.06	91.155	90.116	88.893	87.423	85.711	83.867	82.077	80.519	79.307	78.448	77.77	76.876	75.215	72.316	68.066	62.888	57.693	53.607	51.576	52.009	54.623	58.603	63.055	67.459	71.737	75.878	79.517	81.856	81.989	79.425	74.481	68.374	62.822	59.368	58.599	59.931	62.16	64.369
5.0083	98.136	96.689	95.76	95.165	94.829	94.652	94.487	94.194	93.695	92.972	92.048	90.955	89.702	88.267	86.628	84.828	83.014	81.392	80.129	79.295	78.833	78.526	77.968	76.629	74.019	69.918	64.586	58.872	54.085	51.562	52.063	55.353	60.296	65.507	70.072	73.77	76.747	79.028	80.283	79.919	77.449	72.974	67.412	62.286	59.008	58.137	59.102	60.758	62.259
15.0252	97.825	97.028	96.374	95.864	95.494	95.214	94.923	94.514	93.914	93.094	92.057	90.826	89.425	87.87	86.184	84.454	82.839	81.511	80.569	79.99	79.637	79.266	78.541	77.076	74.511	70.618	65.486	59.767	54.744	51.951	52.423	56.033	61.496	67.119	71.687	74.834	76.786	77.891	78.255	77.592	75.426	71.6	66.726	62.09	59.004	58	58.557	59.61	60.409
25.0418	97.437	97.12	96.694	96.276	95.91	95.577	95.212	94.731	94.073	93.202	92.114	90.829	89.389	87.845	86.264	84.752	83.45	82.46	81.773	81.25	80.666	79.771	78.36	76.307	73.517	69.855	65.251	60.045	55.282	52.471	52.797	56.306	61.777	67.438	71.901	74.636	75.853	76.114	75.887	75.169	73.497	70.478	66.387	62.266	59.322	58.116	58.228	58.732	58.986
35.0583	97.509	97.219	96.847	96.463	96.102	95.753	95.358	94.847	94.164	93.278	92.189	90.929	89.562	88.159	86.807	85.603	84.636	83.922	83.344	82.647	81.521	79.728	77.239	74.263	71.069	67.694	63.92	59.699	55.656	53.069	53.154	56.18	61.198	66.582	70.899	73.447	74.33	74.199	73.77	73.258	72.225	70.063	66.73	63.012	60.037	58.467	58.085	58.158	58.145
45.0752	97.767	97.352	96.938	96.542	96.174	95.813	95.399	94.864	94.157	93.258	92.19	91.01	89.799	88.635	87.584	86.7	86.004	85.43	84.772	83.685	81.792	78.883	75.132	71.125	67.529	64.582	61.926	59.075	56.12	53.957	53.73	55.977	60.182	65.062	69.258	71.92	72.968	73.005	72.826	72.76	72.391	70.964	68.175	64.573	61.262	59.092	58.15	57.941	57.977
55.0918	98.018	97.476	97.009	96.589	96.2	95.808	95.35	94.759	93.994	93.063	92.019	90.953	89.956	89.086	88.356	87.746	87.205	86.604	85.683	84.041	81.263	77.196	72.232	67.325	63.509	61.195	59.879	58.632	56.98	55.36	54.789	56.08	59.246	63.48	67.608	70.677	72.385	73.138	73.629	74.175	74.37	73.413	70.818	66.975	62.991	59.993	58.42	58.038	58.348
65.1084	98.135	97.519	97.026	96.592	96.174	95.725	95.18	94.487	93.63	92.65	91.644	90.729	89.991	89.44	89.007	88.59	88.071	87.29	85.963	83.669	79.999	74.889	68.954	63.453	59.698	58.194	58.276	58.632	58.286	57.242	56.364	56.706	58.795	62.329	66.39	69.989	72.608	74.381	75.765	76.956	77.557	76.774	74.071	69.722	64.9	60.974	58.753	58.209	58.818
75.1252	97.981	97.397	96.913	96.474	96.024	95.498	94.837	94.013	93.053	92.045	91.122	90.413	89.974	89.738	89.547	89.22	88.602	87.524	85.704	82.734	78.256	72.339	65.799	60.107	56.693	56.045	57.346	59.02	59.759	59.25	58.217	57.852	59.061	61.947	65.834	69.774	73.123	75.787	77.966	79.688	80.511	79.705	76.736	71.887	66.342	61.662	58.869	58.11	58.836
85.1419	97.682	97.104	96.619	96.166	95.674	95.064	94.283	93.34	92.312	91.336	90.571	90.132	90.011	90.054	90.016	89.67	88.854	87.407	85.065	81.46	76.339	69.935	63.231	57.766	54.902	54.991	57.099	59.572	61.007	60.951	60.011	59.387	60.121	62.506	66.033	69.857	73.373	76.412	79.01	81.007	81.885	80.932	77.731	72.598	66.747	61.709	58.579	57.558	58.159
95.1587	97.19	96.662	96.164	95.673	95.124	94.43	93.553	92.538	91.518	90.665	90.139	90.009	90.184	90.422	90.425	89.956	88.871	87.029	84.19	80.057	74.524	68.01	61.597	56.731	54.524	55.096	57.469	60.121	61.798	62.091	61.515	61.134	61.87	63.961	66.948	70.15	73.161	75.94	78.477	80.458	81.216	80.07	76.727	71.652	65.985	61.115	57.975	56.784	57.129
105.175	96.633	96.197	95.668	95.111	94.483	93.711	92.775	91.762	90.839	90.196	89.963	90.134	90.532	90.851	90.776	90.099	88.707	86.484	83.222	78.719	73.048	66.803	61.077	57.074	55.519	56.261	58.368	60.629	62.142	62.663	62.643	62.887	64	65.983	68.342	70.586	72.622	74.661	76.757	78.469	78.99	77.627	74.278	69.531	64.481	60.23	57.495	56.396	56.587
115.192	96.363	95.908	95.292	94.635	93.915	93.074	92.125	91.184	90.44	90.062	90.125	90.54	91.057	91.339	91.096	90.16	88.461	85.903	82.326	77.644	72.1	66.415	61.608	58.551	57.537	58.17	59.633	61.129	62.191	62.819	63.398	64.421	66.079	68.064	69.814	71.03	71.944	73.046	74.498	75.798	76.026	74.507	71.278	67.077	62.909	59.652	57.746	57.158	57.459
125.209	96.695	95.889	95.102	94.323	93.506	92.62	91.709	90.911	90.401	90.303	90.617	91.182	91.708	91.869	91.411	90.216	88.243	85.427	81.668	76.986	71.753	66.739	62.831	60.581	59.918	60.268	60.962	61.585	62.096	62.73	63.828	65.573	67.754	69.77	71.013	71.349	71.263	71.46	72.221	73.055	73.021	71.465	68.537	65.044	61.961	59.969	59.285	59.606	60.258
135.225	97.013	95.919	94.993	94.112	93.222	92.331	91.521	90.93	90.688	90.846	91.33	91.938	92.383	92.374	91.706	90.292	88.113	85.14	81.327	76.773	71.899	67.449	64.172	62.396	61.842	61.868	61.918	61.843	61.893	62.503	63.989	66.293	68.877	70.931	71.829	71.554	70.733	70.192	70.311	70.691	70.461	69.032	66.595	63.981	62.106	61.543	62.28	63.681	64.712
145.242	96.856	95.774	94.817	93.889	92.977	92.141	91.498	91.162	91.192	91.553	92.112	92.661	92.954	92.758	91.91	90.339	88.039	85.004	81.234	76.851	72.257	68.116	65.064	63.343	62.655	62.393	62.075	61.643	61.476	62.116	63.886	66.582	69.467	71.607	72.38	71.823	70.594	69.547	69.139	69.112	68.75	67.561	65.755	64.104	63.451	64.249	66.286	68.592	69.765
155.259	96.405	95.439	94.526	93.614	92.743	92.029	91.601	91.533	91.797	92.28	92.813	93.218	93.315	92.934	91.942	90.273	87.918	84.884	81.186	76.94	72.489	68.39	65.205	63.193	62.173	61.667	61.236	60.79	60.673	61.444	63.443	66.428	69.584	71.936	72.858	72.368	71.068	69.768	68.974	68.59	68.108	67.178	66.01	65.271	65.656	67.494	70.397	73.147	74.101
165.275	95.948	94.985	94.17	93.334	92.564	92.014	91.81	91.969	92.387	92.891	93.311	93.52	93.407	92.854	91.75	90.019	87.639	84.612	80.959	76.783	72.364	68.163	64.678	62.218	60.768	60.022	59.598	59.322	59.417	60.385	62.585	65.819	69.3	72.052	73.409	73.297	72.194	70.826	69.735	68.999	68.353	67.622	67.016	67.034	68.167	70.58	73.783	76.449	76.863
175.292	94.108	94.356	93.849	93.135	92.486	92.099	92.076	92.377	92.841	93.27	93.523	93.523	93.215	92.514	91.311	89.523	87.112	84.074	80.433	76.29	71.884	67.597	63.853	60.987	59.119	58.112	57.661	57.537	57.838	58.985	61.357	64.844	68.742	72.084	74.109	74.572	73.777	72.361	70.926	69.767	68.903	68.345	68.272	68.954	70.599	73.201	76.223	78.39	78.081
185.309	94.92	94.504	93.829	93.102	92.52	92.241	92.318	92.658	93.065	93.354	93.42	93.232	92.761	91.926	90.621	88.76	86.307	83.26	79.654	75.592	71.281	67.022	63.165	60.029	57.817	56.522	55.934	55.824	56.215	57.466	59.974	63.728	68.12	72.176	74.986	76.073	75.528	73.912	71.959	70.268	69.189	68.9	69.477	70.873	72.972	75.566	78.138	79.561	78.448
195.325	96.228	94.958	93.996	93.19	92.617	92.38	92.475	92.764	93.044	93.159	93.047	92.703	92.093	91.129	89.706	87.761	85.279	82.282	78.81	74.952	70.857	66.741	62.877	59.569	57.073	55.478	54.665	54.445	54.827	56.132	58.763	62.782	67.665	72.425	75.998	77.646	77.223	75.231	72.607	70.342	69.144	69.301	70.684	72.894	75.467	78.027	80.065	80.655	78.73
205.342	96.363	95.145	94.138	93.303	92.729	92.492	92.548	92.729	92.844	92.777	92.505	92.025	91.288	90.192	88.648	86.631	84.171	81.319	78.112	74.584	70.787	66.838	62.96	59.475	56.706	54.824	53.786	53.458	53.854	55.257	58.034	62.273	67.511	72.787	76.945	79.028	78.663	76.285	73.047	70.339	69.186	69.887	72.071	75.003	77.987	80.519	82.089	81.926	79.276
215.359	96.067	95.137	94.212	93.405	92.843	92.594	92.584	92.631	92.568	92.324	91.901	91.295	90.435	89.217	87.576	85.532	83.163	80.541	77.677	74.516	70.988	67.119	63.122	59.391	56.347	54.246	53.102	52.812	53.377	55	57.957	62.294	67.607	73.028	77.433	79.773	79.5	76.967	73.452	70.622	69.68	70.86	73.55	76.847	79.995	82.478	83.756	83.093	79.974
225.376	95.959	95.129	94.268	93.507	92.976	92.716	92.627	92.531	92.294	91.883	91.321	90.594	89.622	88.31	86.623	84.616	82.394	80.027	77.473	74.575	71.158	67.201	62.963	58.952	55.704	53.543	52.505	52.476	53.398	55.354	58.471	62.719	67.741	72.832	77.035	79.374	79.248	76.91	73.619	71.087	70.508	71.976	74.746	77.927	80.919	83.31	84.51	83.726	80.48
235.392	96.06	95.174	94.337	93.628	93.133	92.854	92.676	92.437	92.043	91.493	90.817	89.99	88.933	87.57	85.891	83.971	81.911	79.744	77.357	74.504	70.96	66.733	62.196	57.986	54.724	52.746	52.052	52.465	53.834	56.113	59.289	63.244	67.657	71.997	75.557	77.584	77.568	75.699	73.076	71.221	71.136	72.756	75.3	78.039	80.649	82.899	84.19	83.576	80.529
245.409	96.139	95.214	94.412	93.757	93.284	92.965	92.685	92.316	91.803	91.164	90.422	89.54	88.441	87.068	85.434	83.614	81.681	79.603	77.188	74.133	70.233	65.618	60.822	56.6	53.59	52.053	51.872	52.762	54.489	56.931	60.004	63.532	67.2	70.586	73.22	74.642	74.572	73.223	71.482	70.533	71.07	72.86	75.15	77.41	79.589	81.661	83.049	82.727	79.99
255.426	96.072	95.18	94.456	93.855	93.381	92.997	92.614	92.145	91.564	90.897	90.149	89.269	88.178	86.83	85.251	83.509	81.636	79.533	76.928	73.498	69.121	64.102	59.159	55.137	52.612	51.683	52.049	53.297	55.149	57.51	60.325	63.416	66.428	68.939	70.6	71.227	70.849	69.828	68.903	68.898	70.153	72.259	74.486	76.453	78.3	80.166	81.578	81.463	79.016
265.442	95.627	95.001	94.428	93.88	93.385	92.932	92.468	91.94	91.34	90.687	89.977	89.147	88.107	86.812	85.286	83.588	81.72	79.521	76.669	72.84	68.015	62.677	57.716	54.027	52.089	51.793	52.627	54.047	55.776	57.829	60.285	63.017	65.609	67.522	68.378	68.155	67.207	66.165	65.77	66.568	68.557	71.132	73.544	75.49	77.208	78.947	80.326	80.324	78.011
275.459	94.79	94.741	94.333	93.813	93.286	92.786	92.287	91.745	91.15	90.52	89.855	89.092	88.13	86.907	85.437	83.77	81.888	79.603	76.561	72.453	67.336	61.828	56.942	53.609	52.222	52.488	53.692	55.161	56.619	58.221	60.24	62.67	65.056	66.687	67.021	66.049	64.378	62.971	62.722	64.034	66.627	69.706	72.483	74.685	76.569	78.395	79.827	79.836	77.492
285.476	95.161	94.765	94.245	93.658	93.089	92.576	92.089	91.564	90.977	90.354	89.715	89.009	88.131	86.993	85.593	83.971	82.106	79.8	76.699	72.502	67.306	61.791	57.038	54.017	53.085	53.834	55.381	56.9	58.07	59.15	60.626	62.686	64.922	66.489	66.621	65.18	62.875	60.946	60.498	61.929	64.806	68.226	71.407	74.09	76.464	78.665	80.237	80.149	77.46
295.492	95.539	94.831	94.119	93.416	92.793	92.281	91.825	91.329	90.749	90.123	89.498	88.84	88.038	86.992	85.679	84.132	82.327	80.075	77.036	72.925	67.842	62.469	57.907	55.164	54.617	55.81	57.726	59.367	60.3	60.827	61.633	63.155	65.144	66.733	66.971	65.502	62.947	60.628	59.793	60.918	63.6	67.008	70.459	73.709	76.772	79.485	81.155	80.663	77.29
305.509	95.772	94.855	93.953	93.116	92.418	91.882	91.434	90.955	90.393	89.786	89.191	88.582	87.85	86.892	85.677	84.222	82.498	80.329	77.408	73.478	68.635	63.532	59.245	56.802	56.612	58.211	60.483	62.271	63.012	63.004	63.085	63.941	65.554	67.167	67.753	66.736	64.477	62.133	60.924	61.429	63.451	66.418	69.86	73.534	77.204	80.298	81.779	80.524	76.093
315.526	96.113	94.868	93.788	92.828	92.035	91.428	90.939	90.458	89.929	89.379	88.844	88.292	87.621	86.737	85.606	84.231	82.564	80.445	77.613	73.867	69.32	64.582	60.672	58.581	58.724	60.633	63.143	65.005	65.575	65.139	64.616	64.857	66.062	67.659	68.685	68.416	66.891	64.917	63.522	63.352	64.488	66.72	69.822	73.567	77.468	80.561	81.515	79.194	73.605
325.543	95.991	94.754	93.641	92.627	91.76	91.065	90.505	90.004	89.514	89.035	88.566	88.058	87.422	86.58	85.499	84.158	82.488	80.339	77.51	73.88	69.611	65.282	61.817	60.111	60.525	62.587	65.149	66.975	67.434	66.804	65.993	65.878	66.77	68.288	69.628	70.052	69.349	67.957	66.634	66.013	66.401	67.877	70.411	73.794	77.411	80.073	80.248	76.87	70.263
335.559	95.614	94.561	93.544	92.575	91.703	90.96	90.343	89.818	89.35	88.913	88.47	87.958	87.307	86.458	85.374	84.006	82.261	79.994	77.062	73.442	69.37	65.415	62.387	61.033	61.62	63.68	66.151	67.918	68.432	67.964	67.31	67.221	67.978	69.329	70.674	71.396	71.208	70.312	69.239	68.536	68.571	69.531	71.455	74.172	77.091	79.01	78.383	74.179	66.959
345.576	95.264	94.368	93.518	92.678	91.885	91.171	90.547	90.012	89.541	89.09	88.601	88.018	87.29	86.375	85.229	83.778	81.905	79.46	76.344	72.624	68.624	64.925	62.238	61.147	61.811	63.784	66.147	67.967	68.807	68.899	68.851	69.168	69.984	71.088	72.073	72.542	72.325	71.598	70.78	70.293	70.395	71.18	72.638	74.639	76.72	77.842	76.558	71.921	64.536
355.593	94.337	94.158	93.56	92.879	92.215	91.593	91.021	90.502	90.014	89.501	88.906	88.19	87.327	86.293	85.039	83.478	81.467	78.841	75.515	71.618	67.558	63.952	61.45	60.508	61.19	63.087	65.436	67.494	68.923	69.884	70.75	71.73	72.75	73.565	73.924	73.686	72.935	72.002	71.318	71.165	71.578	72.442	73.651	75.115	76.528	77.04	75.384	70.702	63.586
365.609	95.009	94.401	93.736	93.109	92.548	92.034	91.547	91.071	90.568	89.977	89.248	88.366	87.337	86.153	84.775	83.113	81.007	78.263	74.778	70.698	66.487	62.814	60.325	59.414	60.09	61.971	64.424	66.855	68.989	70.899	72.732	74.428	75.702	76.248	75.916	74.81	73.306	71.972	71.303	71.442	72.166	73.163	74.277	75.486	76.57	76.804	75.081	70.686	64.173
375.626	95.736	94.748	93.928	93.275	92.762	92.333	91.93	91.505	90.995	90.331	89.473	88.431	87.236	85.907	84.422	82.703	80.584	77.84	74.322	70.142	65.768	61.912	59.267	58.252	58.874	60.773	63.382	66.185	68.928	71.6	74.187	76.439	77.929	78.288	77.434	75.645	73.541	71.878	71.189	71.471	72.312	73.318	74.405	75.621	76.73	76.991	75.415	71.468	65.727
385.643	96.266	95.002	94.048	93.339	92.825	92.435	92.082	91.688	91.168	90.448	89.495	88.334	87.013	85.57	84.013	82.289	80.244	77.637	74.258	70.138	65.673	61.576	58.616	57.316	57.761	59.618	62.328	65.375	68.474	71.554	74.519	77.055	78.679	79	77.961	75.931	73.631	71.877	71.151	71.357	72.035	72.898	74.025	75.496	76.915	77.388	75.989	72.414	67.365
395.659	96.222	95.051	94.087	93.342	92.801	92.397	92.041	91.639	91.098	90.346	89.353	88.137	86.744	85.224	83.617	81.914	80.001	77.639	74.569	70.695	66.274	61.943	58.533	56.734	56.794	58.453	61.131	64.238	67.412	70.533	73.51	76.071	77.775	78.247	77.425	75.661	73.619	71.995	71.164	71.026	71.297	71.958	73.282	75.273	77.236	78.011	76.687	73.224	68.563
405.676	95.983	95.031	94.14	93.394	92.811	92.349	91.933	91.478	90.907	90.152	89.173	87.96	86.537	84.953	83.286	81.589	79.81	77.746	75.097	71.632	67.405	62.903	58.975	56.498	55.958	57.234	59.727	62.727	65.758	68.657	71.396	73.827	75.618	76.434	76.181	75.106	73.67	72.317	71.276	70.571	70.277	70.768	72.467	75.206	77.901	79.067	77.75	74.142	69.502
415.693	95.887	95.094	94.313	93.597	92.971	92.417	91.892	91.348	90.737	89.995	89.057	87.871	86.419	84.752	82.989	81.254	79.574	77.797	75.604	72.634	68.722	64.155	59.742	56.532	55.281	56.052	58.247	61.024	63.774	66.311	68.705	70.973	72.911	74.22	74.756	74.611	73.98	72.99	71.714	70.352	69.433	69.75	71.868	75.412	78.932	80.608	79.368	75.542	70.705
425.709	95.823	95.253	94.63	93.977	93.318	92.655	91.99	91.329	90.658	89.916	89.003	87.813	86.296	84.508	82.614	80.811	79.193	77.657	75.875	73.386	69.834	65.312	60.557	56.737	54.847	55.13	56.994	59.48	61.87	63.992	66.05	68.222	70.396	72.27	73.621	74.407	74.599	74.047	72.651	70.732	69.196	69.242	71.591	75.767	80.032	82.288	81.282	77.383	72.377
435.726	95.8	95.496	95.048	94.48	93.801	93.032	92.217	91.418	90.658	89.875	88.929	87.673	86.037	84.098	82.071	80.206	78.641	77.29	75.81	73.676	70.424	66.018	61.133	56.994	54.739	54.713	56.306	58.469	60.452	62.169	63.988	66.206	68.723	71.142	73.136	74.595	75.416	75.3	73.973	71.719	69.649	69.274	71.547	76.005	80.773	83.528	82.878	79.139	74.213
445.743	96.023	95.823	95.495	95.002	94.321	93.466	92.516	91.578	90.706	89.833	88.79	87.405	85.613	83.524	81.399	79.517	78.016	76.78	75.432	73.428	70.3	66.01	61.223	57.162	54.964	54.934	56.385	58.223	59.773	61.137	62.867	65.324	68.295	71.182	73.515	75.202	76.255	76.411	75.258	72.903	70.437	69.571	71.499	75.889	80.814	83.866	83.552	80.2	75.648
455.76	96.374	96.147	95.877	95.445	94.776	93.874	92.828	91.776	90.789	89.799	88.621	87.081	85.139	82.944	80.786	78.941	77.5	76.273	74.831	72.658	69.402	65.163	60.671	57.099	55.417	55.725	57.179	58.694	59.792	60.861	62.658	65.536	69.06	72.334	74.705	76.149	76.935	77.014	75.946	73.609	70.921	69.626	71.109	75.172	79.947	83.017	82.974	80.114	76.201
465.776	96.584	96.34	96.107	95.724	95.087	94.18	93.095	91.976	90.901	89.801	88.497	86.834	84.805	82.591	80.48	78.704	77.268	75.886	74.087	71.443	67.815	63.548	59.495	56.726	55.913	56.806	58.356	59.535	60.159	60.968	62.927	66.332	70.471	74.1	76.344	77.227	77.31	76.874	75.611	73.262	70.507	68.957	70.024	73.625	77.991	80.878	80.993	78.704	75.524
475.793	96.609	96.336	96.132	95.794	95.202	94.332	93.264	92.133	91.012	89.839	88.461	86.762	84.764	82.648	80.658	78.939	77.392	75.655	73.267	69.946	65.822	61.509	57.972	56.128	56.287	57.808	59.443	60.267	60.418	60.987	63.118	67.049	71.815	75.84	77.999	78.267	77.416	76.095	74.298	71.81	69.086	67.455	68.173	71.204	75	77.552	77.8	76.069	73.672
485.81	96.306	96.082	95.943	95.657	95.122	94.316	93.307	92.206	91.079	89.883	88.509	86.887	85.054	83.151	81.325	79.606	77.803	75.54	72.45	68.45	63.911	59.641	56.625	55.592	56.52	58.466	60.08	60.566	60.329	60.702	62.955	67.309	72.652	77.167	79.458	79.317	77.576	75.209	72.643	69.873	67.197	65.55	65.917	68.296	71.418	73.62	74	72.87	71.239
495.826	95.163	95.597	95.622	95.396	94.918	94.185	93.246	92.192	91.083	89.909	88.615	87.17	85.6	83.969	82.298	80.496	78.323	75.472	71.75	67.285	62.611	58.567	56.028	55.507	56.766	58.763	60.206	60.449	60.018	60.295	62.578	67.145	72.916	77.982	80.682	80.507	78.163	74.869	71.497	68.363	65.653	63.928	63.872	65.564	68.057	69.991	70.602	70.095	69.277
505.843	95.247	95.44	95.395	95.158	94.711	94.031	93.147	92.131	91.051	89.932	88.766	87.544	86.26	84.88	83.303	81.345	78.773	75.406	71.265	66.667	62.202	58.589	56.465	56.119	57.234	58.894	60.043	60.196	59.828	60.132	62.311	66.77	72.679	78.224	81.543	81.729	79.234	75.358	71.362	67.852	64.993	63.037	62.51	63.594	65.647	67.509	68.438	68.576	68.554
515.86	95.787	95.513	95.32	95.042	94.595	93.932	93.069	92.076	91.033	89.993	88.972	87.961	86.906	85.69	84.124	81.98	79.064	75.335	71.004	66.532	62.499	59.433	57.678	57.297	57.977	59.069	59.881	60.098	60.014	60.443	62.363	66.355	72.012	77.82	81.805	82.66	80.455	76.455	72.131	68.336	65.223	62.938	61.947	62.62	64.49	66.467	67.738	68.402	69.041
525.876	95.63	95.538	95.355	95.057	94.587	93.903	93.031	92.056	91.07	90.132	89.256	88.408	87.488	86.326	84.695	82.362	79.185	75.222	70.815	66.52	62.909	60.353	58.945	58.531	58.793	59.347	59.88	60.262	60.576	61.179	62.75	66.024	71.107	76.904	81.452	83.07	81.449	77.685	73.351	69.405	66.061	63.427	62.077	62.519	64.417	66.586	68.104	69.043	70.04
535.893	95.676	95.68	95.502	95.171	94.645	93.909	93.019	92.079	91.183	90.373	89.635	88.896	88.02	86.81	85.033	82.483	79.063	74.897	70.388	66.149	62.771	60.573	59.502	59.224	59.346	59.623	60.026	60.607	61.313	62.109	63.366	65.91	70.297	75.875	80.76	83.019	82.003	78.651	74.514	70.614	67.154	64.294	62.681	63.012	64.981	67.321	68.935	69.886	70.903
545.91	96.138	95.982	95.727	95.322	94.715	93.919	93.025	92.153	91.382	90.721	90.11	89.435	88.525	87.163	85.125	82.246	78.497	74.067	69.395	65.101	61.789	59.797	59.047	59.099	59.43	59.774	60.229	60.992	61.992	62.968	64.047	66.049	69.818	75.047	79.991	82.59	82.009	79.054	75.252	71.59	68.249	65.331	63.567	63.757	65.727	68.135	69.77	70.615	71.488
555.927	96.856	96.308	95.94	95.452	94.766	93.926	93.058	92.287	91.668	91.161	90.659	90.004	88.986	87.361	84.907	81.521	77.299	72.551	67.76	63.488	60.263	58.427	57.952	58.404	59.159	59.824	60.464	61.349	62.484	63.57	64.595	66.292	69.588	74.386	79.098	81.711	81.334	78.725	75.357	72.164	69.201	66.461	64.595	64.54	66.286	68.626	70.277	71.132	71.974
565.943	96.185	96.326	96.046	95.517	94.777	93.928	93.119	92.475	92.015	91.655	91.237	90.56	89.371	87.387	84.387	80.359	75.583	70.57	65.866	61.896	58.977	57.346	57.056	57.8	58.963	60.016	60.872	61.776	62.844	63.886	64.87	66.403	69.337	73.644	77.925	80.32	80.014	77.745	74.934	72.423	70.114	67.751	65.831	65.316	66.517	68.522	70.182	71.277	72.43
575.96	97.113	96.602	96.131	95.507	94.724	93.893	93.173	92.669	92.369	92.141	91.786	91.059	89.67	87.305	83.754	79.108	73.864	68.764	64.425	61.086	58.732	57.387	57.166	57.994	59.394	60.753	61.766	62.555	63.322	64.076	64.884	66.254	68.877	72.71	76.517	78.658	78.431	76.564	74.408	72.718	71.222	69.385	67.4	66.22	66.476	67.788	69.322	70.829	72.651
585.977	97.219	96.669	96.091	95.386	94.577	93.788	93.173	92.814	92.662	92.551	92.243	91.465	89.91	87.257	83.317	78.27	72.787	67.804	64.004	61.453	59.793	58.79	58.583	59.344	60.822	62.372	63.459	64.002	64.24	64.419	64.8	65.88	68.199	71.654	75.13	77.172	77.162	75.78	74.292	73.381	72.663	71.335	69.275	67.302	66.363	66.658	67.842	69.736	72.37
595.993	97.244	96.612	95.946	95.175	94.353	93.619	93.113	92.887	92.861	92.837	92.561	91.757	90.127	87.372	83.323	78.193	72.724	67.953	64.622	62.724	61.687	61.058	60.935	61.661	63.18	64.857	65.948	66.154	65.701	65.059	64.742	65.331	67.302	70.505	73.896	76.116	76.536	75.716	74.803	74.442	74.23	73.238	71.079	68.408	66.327	65.539	66.198	68.277	71.592
606.01	97.071	96.479	95.764	94.946	94.122	93.447	93.039	92.918	92.97	92.987	92.721	91.921	90.331	87.683	83.812	78.89	73.603	68.983	65.839	64.239	63.597	63.347	63.477	64.333	65.944	67.69	68.701	68.506	67.303	65.731	64.549	64.487	66.048	69.1	72.641	75.319	76.385	76.191	75.717	75.587	75.495	74.568	72.319	69.221	66.375	64.753	64.883	66.932	70.614
616.027	97.058	96.398	95.628	94.777	93.963	93.34	93.007	92.944	93.015	93.014	92.726	91.951	90.49	88.111	84.623	80.095	75.07	70.492	67.232	65.55	65.029	65.103	65.599	66.702	68.386	70.052	70.81	70.13	68.197	65.758	63.75	63.041	64.223	67.222	71.085	74.407	76.255	76.717	76.572	76.422	76.132	75.039	72.715	69.51	66.38	64.343	64.117	66.018	69.788
626.043	97.138	96.382	95.571	94.709	93.913	93.331	93.038	92.984	93.016	92.943	92.595	91.84	90.541	88.495	85.475	81.429	76.73	72.189	68.7	66.729	66.106	66.345	67.123	68.38	69.955	71.271	71.522	70.226	67.605	64.473	61.863	60.738	61.747	64.87	69.175	73.198	75.824	76.901	77.012	76.738	76.118	74.755	72.379	69.269	66.211	64.12	63.75	65.503	69.16
636.06	97.142	96.382	95.576	94.733	93.965	93.409	93.122	93.034	92.984	92.799	92.355	91.583	90.406	88.652	86.075	82.536	78.261	73.913	70.337	68.107	67.261	67.428	68.204	69.327	70.504	71.189	70.703	68.681	65.412	61.769	58.852	57.662	58.844	62.341	67.187	71.856	75.122	76.681	76.992	76.606	75.697	74.095	71.688	68.739	65.879	63.894	63.493	65.079	68.482
646.077	97.136	96.378	95.614	94.818	94.087	93.545	93.241	93.095	92.945	92.629	92.053	91.197	90.039	88.456	86.219	83.166	79.427	75.516	72.138	69.838	68.75	68.621	69.063	69.73	70.267	70.171	68.881	66.138	62.298	58.297	55.306	54.35	56.007	60.095	65.533	70.739	74.459	76.347	76.802	76.357	75.259	73.499	71.089	68.282	65.596	63.692	63.202	64.516	67.484
656.093	96.962	96.309	95.636	94.918	94.24	93.718	93.395	93.193	92.948	92.498	91.76	90.743	89.475	87.901	85.866	83.242	80.11	76.83	73.902	71.73	70.446	69.899	69.796	69.825	69.646	68.813	66.852	63.563	59.327	55.121	52.182	51.574	53.801	58.521	64.514	70.156	74.219	76.365	76.953	76.477	75.23	73.332	70.911	68.219	65.657	63.735	63.009	63.859	66.235
666.11	96.718	96.165	95.6	94.985	94.387	93.909	93.591	93.356	93.037	92.466	91.552	90.314	88.826	87.123	85.161	82.885	80.352	77.759	75.373	73.414	71.977	71.006	70.336	69.745	68.952	67.582	65.226	61.702	57.357	53.139	50.31	49.97	52.598	57.759	64.157	70.168	74.596	77.078	77.866	77.366	75.907	73.779	71.273	68.67	66.22	64.239	63.146	63.384	65.067
676.127	96.385	95.917	95.474	94.978	94.488	94.092	93.815	93.576	93.209	92.539	91.46	89.989	88.238	86.337	84.368	82.365	80.354	78.366	76.44	74.636	73.031	71.675	70.534	69.473	68.276	66.64	64.221	60.834	56.731	52.737	50.048	49.774	52.437	57.647	64.174	70.469	75.355	78.353	79.496	79.024	77.291	74.802	72.1	69.542	67.239	65.222	63.757	63.33	64.318
686.144	95.59	95.539	95.263	94.885	94.512	94.218	94.007	93.789	93.397	92.655	91.448	89.786	87.809	85.731	83.749	81.972	80.386	78.861	77.237	75.453	73.611	71.88	70.35	68.965	67.564	65.915	63.743	60.845	57.328	53.795	51.27	50.819	53.064	57.81	64.057	70.439	75.803	79.487	81.214	80.965	79.061	76.216	73.259	70.709	68.566	66.603	64.84	63.81	64.123
696.16	95.27	95.326	95.077	94.744	94.445	94.235	94.086	93.893	93.491	92.708	91.427	89.655	87.55	85.387	83.449	81.896	80.671	79.504	78.071	76.226	74.095	71.958	70.027	68.34	66.809	65.288	63.564	61.402	58.729	55.856	53.534	52.715	54.123	57.868	63.334	69.459	75.172	79.629	82.202	82.534	80.805	77.822	74.681	72.11	70.132	68.292	66.38	64.843	64.495
706.177	95.806	95.433	95.009	94.611	94.307	94.116	93.988	93.801	93.394	92.598	91.301	89.509	87.391	85.258	83.447	82.15	81.272	80.443	79.22	77.369	75.003	72.458	70.05	67.943	66.18	64.733	63.463	62.1	60.387	58.316	56.294	55.06	55.385	57.707	61.905	67.353	73.169	78.39	82.041	83.371	82.263	79.484	76.291	73.695	71.844	70.208	68.303	66.408	65.404
716.194	96.31	95.665	95.047	94.523	94.133	93.88	93.706	93.488	93.065	92.274	91.003	89.26	87.222	85.216	83.607	82.598	82.077	81.622	80.715	79.037	76.623	73.773	70.856	68.175	65.961	64.355	63.324	62.605	61.805	60.632	59.107	57.636	56.908	57.63	60.216	64.597	70.207	76.059	80.877	83.464	83.319	81.001	77.876	75.216	73.456	72.076	70.378	68.331	66.756
726.21	96.99	95.955	95.147	94.483	93.959	93.576	93.288	92.986	92.518	91.725	90.499	88.844	86.941	85.123	83.758	83.047	82.873	82.809	82.315	81.005	78.792	75.858	72.535	69.23	66.372	64.31	63.172	62.782	62.719	62.493	61.743	60.432	58.986	58.239	59.097	62.1	67.117	73.259	79.029	82.83	83.714	81.981	78.966	76.226	74.5	73.436	72.15	70.247	68.317
736.227	97.135	96.055	95.195	94.441	93.788	93.247	92.797	92.355	91.79	90.962	89.769	88.217	86.481	84.887	83.784	83.355	83.478	83.754	83.675	82.832	81.023	78.26	74.76	70.948	67.398	64.666	63.088	62.666	63.081	63.773	64.057	63.398	61.799	60.017	59.294	60.73	64.686	70.509	76.659	81.261	83.013	81.864	79.06	76.272	74.575	73.837	73.127	71.684	69.716
746.244	96.735	95.896	95.105	94.329	93.583	92.895	92.26	91.625	90.902	89.988	88.804	87.364	85.832	84.501	83.677	83.499	83.84	84.343	84.575	84.159	82.819	80.405	76.973	72.877	68.747	65.293	63.059	62.286	62.868	64.307	65.72	66.121	65.015	62.877	61.031	60.945	63.426	68.188	73.88	78.633	80.911	80.358	77.927	75.268	73.624	73.156	73.025	72.219	70.506
756.26	96.223	95.585	94.863	94.09	93.29	92.477	91.649	90.785	89.854	88.815	87.636	86.343	85.072	84.061	83.539	83.585	84.056	84.649	85.029	84.887	83.928	81.89	78.67	74.5	69.978	65.879	62.911	61.551	61.956	63.81	66.196	67.837	67.784	66.099	63.902	62.71	63.601	66.699	71.111	75.267	77.673	77.673	75.845	73.536	72.004	71.642	71.856	71.598	70.254
766.277	95.946	95.231	94.485	93.706	92.865	91.941	90.921	89.819	88.676	87.528	86.399	85.321	84.389	83.755	83.55	83.78	84.292	84.846	85.203	85.138	84.377	82.599	79.588	75.453	70.7	66.092	62.414	60.325	60.239	62.087	65.087	67.881	69.226	68.749	67.132	65.6	65.213	66.44	68.993	71.921	73.996	74.425	73.305	71.534	70.141	69.661	69.833	69.78	68.727
776.294	95.963	94.794	93.959	93.172	92.3	91.27	90.072	88.769	87.48	86.315	85.335	84.563	84.029	83.785	83.861	84.202	84.66	85.06	85.252	85.087	84.325	82.631	79.725	75.624	70.733	65.747	61.452	58.61	57.832	59.311	62.502	66.165	68.955	70.155	69.909	68.882	67.84	67.41	67.94	69.231	70.57	71.144	70.653	69.435	68.166	67.392	67.174	66.987	66.104
786.311	94.921	93.929	93.214	92.498	91.618	90.501	89.171	87.76	86.459	85.423	84.714	84.312	84.169	84.245	84.492	84.825	85.125	85.28	85.214	84.832	83.927	82.168	79.251	75.131	70.138	64.887	60.123	56.627	55.132	56.041	59.073	63.212	67.183	70.068	71.52	71.58	70.519	68.95	67.69	67.301	67.629	68.024	67.885	67.072	65.87	64.759	64.074	63.668	63.028
796.327	93.104	92.69	92.289	91.723	90.877	89.719	88.345	86.962	85.811	85.045	84.684	84.643	84.798	85.045	85.3	85.488	85.533	85.383	85.014	84.371	83.271	81.388	78.402	74.234	69.169	63.771	58.728	54.784	52.696	52.997	55.622	59.804	64.434	68.545	71.473	72.725	72.1	70.007	67.53	65.742	65.028	64.957	64.825	64.165	62.971	61.653	60.728	60.365	60.267
806.344	91.061	91.33	91.308	90.927	90.153	89.029	87.728	86.516	85.64	85.217	85.197	85.425	85.725	85.967	86.076	86.008	85.733	85.245	84.563	83.67	82.404	80.437	77.419	73.244	68.184	62.787	57.687	53.544	51.056	50.785	52.821	56.62	61.279	65.915	69.737	71.958	71.988	69.986	66.978	64.281	62.625	61.884	61.423	60.665	59.462	58.172	57.403	57.482	58.239
816.361	89.084	90.147	90.458	90.227	89.544	88.53	87.411	86.469	85.92	85.818	86.047	86.408	86.706	86.818	86.694	86.318	85.691	84.841	83.841	82.731	81.377	79.431	76.494	72.425	67.499	62.279	57.348	53.242	50.522	49.715	51.016	54.095	58.275	62.824	66.993	69.888	70.705	69.271	66.348	63.167	60.678	59.092	58.036	57.014	55.841	54.823	54.521	55.265	56.921
826.377	88.391	89.625	89.97	89.76	89.147	88.288	87.413	86.769	86.513	86.638	86.995	87.371	87.584	87.53	87.173	86.496	85.499	84.252	82.91	81.605	80.243	78.433	75.701	71.86	67.203	62.318	57.739	53.842	51.008	49.694	50.202	52.428	55.925	60.127	64.368	67.777	69.423	68.834	66.345	62.949	59.697	57.192	55.443	54.152	53.133	52.549	52.782	54.06	56.275
836.394	89.52	89.956	89.955	89.613	89.021	88.312	87.673	87.285	87.236	87.48	87.862	88.191	88.313	88.137	87.609	86.669	85.294	83.604	81.88	80.38	79.049	77.429	74.949	71.381	67.051	62.58	58.449	54.858	51.995	50.257	50.078	51.598	54.567	58.513	62.808	66.608	68.959	69.162	67.19	63.744	59.933	56.704	54.465	53.127	52.465	52.4	53.024	54.439	56.648
846.411	91.163	90.751	90.315	89.775	89.157	88.552	88.089	87.874	87.939	88.218	88.573	88.846	88.914	88.687	88.065	86.914	85.171	83.011	80.869	79.148	77.816	76.323	74	70.615	66.556	62.488	58.825	55.591	52.795	50.81	50.239	51.443	54.28	58.226	62.583	66.528	69.177	69.826	68.267	64.996	61.087	57.685	55.449	54.431	54.349	54.839	55.668	56.853	58.579
856.428	92.368	91.647	90.909	90.183	89.498	88.929	88.56	88.443	88.563	88.842	89.157	89.383	89.426	89.193	88.535	87.232	85.161	82.541	79.958	77.963	76.523	74.962	72.549	69.134	65.23	61.543	58.388	55.589	52.988	50.995	50.429	51.821	54.961	59.102	63.387	67.047	69.423	70.053	68.81	66.054	62.691	59.817	58.107	57.632	58.171	59.175	60.142	61.059	62.242
866.444	93.733	92.657	91.665	90.762	89.963	89.357	89.028	88.984	89.156	89.443	89.727	89.903	89.906	89.661	88.991	87.601	85.272	82.195	79.105	76.754	75.083	73.186	70.308	66.576	62.752	59.557	57.13	54.979	52.714	50.873	50.655	52.73	56.542	60.879	64.766	67.652	69.252	69.57	68.748	66.947	64.693	62.873	61.899	61.645	62.419	63.762	64.913	65.999	67.228
876.461	95.229	93.675	92.489	91.437	90.449	89.733	89.449	89.543	89.833	90.17	90.439	90.535	90.428	90.113	89.451	88.089	85.595	81.94	78.064	75.262	73.427	70.982	67.088	62.629	58.889	56.556	55.452	54.446	52.554	50.648	50.892	54.256	59.202	63.559	66.506	68.153	68.662	68.655	68.745	68.454	67.57	67.026	66.711	65.334	65.426	66.882	68.161	70.312	73.054
886.477	95.15	94.385	93.284	92.183	90.819	89.863	89.71	90.152	90.699	91.153	91.445	91.404	91.052	90.572	89.992	88.965	86.549	81.862	76.272	72.953	71.831	68.921	62.877	56.813	53.17	52.375	53.873	55.137	53.262	49.937	50.245	56.289	63.671	67.716	68.723	68.648	67.651	67.252	69.419	71.584	71.689	72.663	73.765	67.615	65.725	67.864	68.247	72.769	80.292
896.494	95.523	95.455	94.125	93.256	90.862	89.299	89.518	90.822	91.827	92.438	92.884	92.631	91.769	90.945	90.621	90.783	89.437	82.613	72.323	68.446	71.619	69.187	57.778	47.951	44.42	46.03	52.772	59.312	56.08	46.717	45.283	58.256	72.159	74.863	71.473	69.439	65.716	63.424	70.699	77.73	76.076	79.221	88.715	65.534	61.035	69.016	62.61	71.235	92.428
U
X-distance/Y-Distance	-2399	-2388.98	-2378.97	-2368.95	-2358.93	-2348.91	-2338.9	-2328.88	-2318.86	-2308.85	-2298.83	-2288.82	-2278.8	-2268.78	-2258.76	-2248.75	-2238.73	-2228.72	-2218.7	-2208.68	-2198.66	-2188.65	-2178.63	-2168.61	-2158.6	-2148.58	-2138.56	-2128.55	-2118.53	-2108.51	-2098.5	-2088.48	-2078.46	-2068.45	-2058.43	-2048.41	-2038.4	-2028.38	-2018.36	-2008.35	-1998.33	-1988.31	-1978.3	-1968.28	-1958.26	-1948.25	-1938.23	-1928.21	-1918.2
-896.494	-4.862	-5.473	-5.908	-5.879	-5.772	-5.87	-6.035	-6.053	-5.903	-5.683	-5.478	-5.372	-5.449	-5.661	-5.866	-5.995	-6.049	-6.032	-5.97	-5.91	-5.836	-5.66	-5.339	-4.964	-4.713	-4.717	-4.927	-5.144	-5.204	-5.076	-4.846	-4.633	-4.513	-4.508	-4.546	-4.575	-4.622	-4.67	-4.668	-4.632	-4.625	-4.585	-4.435	-4.438	-4.526	-4.461	-4.424	-4.24	-3.744
-886.477	-4.77	-5.017	-5.228	-5.218	-5.246	-5.532	-5.815	-5.863	-5.726	-5.498	-5.29	-5.251	-5.443	-5.729	-5.929	-6.018	-6.059	-6.043	-5.954	-5.851	-5.772	-5.648	-5.397	-5.056	-4.787	-4.757	-4.969	-5.211	-5.259	-5.109	-4.855	-4.606	-4.533	-4.628	-4.764	-4.838	-4.813	-4.753	-4.678	-4.589	-4.497	-4.388	-4.225	-4.188	-4.311	-4.35	-4.498	-4.393	-3.659
-876.461	-4.575	-4.635	-4.673	-4.722	-4.918	-5.281	-5.563	-5.617	-5.533	-5.401	-5.305	-5.351	-5.549	-5.774	-5.918	-6.009	-6.093	-6.118	-6.04	-5.92	-5.818	-5.703	-5.507	-5.231	-4.989	-4.93	-5.078	-5.254	-5.296	-5.213	-4.862	-4.469	-4.545	-4.733	-4.82	-4.907	-4.901	-4.867	-4.82	-4.749	-4.632	-4.421	-4.073	-3.838	-3.883	-4.266	-4.789	-4.593	-3.654
-866.444	-4.356	-4.385	-4.401	-4.504	-4.799	-5.16	-5.372	-5.428	-5.439	-5.454	-5.473	-5.493	-5.528	-5.607	-5.75	-5.942	-6.108	-6.174	-6.142	-6.058	-5.948	-5.819	-5.664	-5.484	-5.309	-5.205	-5.204	-5.222	-5.2	-5.144	-4.832	-4.544	-4.676	-4.738	-4.701	-4.776	-4.826	-4.865	-4.891	-4.887	-4.802	-4.552	-4.081	-3.674	-3.476	-3.41	-3.724	-4.37	-4.219
-856.428	-4.462	-4.379	-4.401	-4.485	-4.721	-4.967	-5.096	-5.161	-5.255	-5.383	-5.469	-5.445	-5.355	-5.365	-5.567	-5.853	-6.062	-6.167	-6.21	-6.192	-6.105	-5.971	-5.833	-5.721	-5.611	-5.465	-5.289	-5.11	-4.939	-4.838	-4.917	-5.07	-4.985	-4.726	-4.584	-4.595	-4.677	-4.793	-4.933	-5.021	-4.962	-4.704	-4.209	-3.729	-3.294	-2.901	-3.434	-4.646	-5.072
-846.411	-4.768	-4.501	-4.424	-4.409	-4.522	-4.622	-4.682	-4.763	-4.882	-5.034	-5.196	-5.303	-5.334	-5.388	-5.55	-5.765	-5.944	-6.078	-6.169	-6.203	-6.181	-6.097	-5.96	-5.828	-5.731	-5.588	-5.322	-4.985	-4.704	-4.621	-4.798	-5.038	-5.045	-4.8	-4.539	-4.452	-4.551	-4.782	-5.101	-5.339	-5.313	-5.013	-4.509	-4.036	-3.781	-3.944	-4.59	-5.137	-5.134
-836.394	-4.843	-4.431	-4.235	-4.155	-4.175	-4.213	-4.291	-4.404	-4.514	-4.655	-4.909	-5.255	-5.537	-5.644	-5.632	-5.639	-5.733	-5.857	-5.932	-5.975	-6.041	-6.081	-5.999	-5.813	-5.646	-5.51	-5.279	-4.914	-4.537	-4.327	-4.415	-4.711	-4.887	-4.737	-4.447	-4.333	-4.485	-4.82	-5.25	-5.593	-5.596	-5.248	-4.702	-4.207	-3.957	-4.01	-4.231	-4.39	-4.49
-826.377	-4.931	-4.321	-3.991	-3.887	-3.856	-3.891	-4.018	-4.162	-4.288	-4.447	-4.737	-5.154	-5.516	-5.639	-5.546	-5.434	-5.443	-5.515	-5.547	-5.578	-5.698	-5.863	-5.92	-5.774	-5.524	-5.324	-5.149	-4.885	-4.55	-4.282	-4.228	-4.399	-4.553	-4.451	-4.228	-4.208	-4.48	-4.867	-5.239	-5.473	-5.359	-5.096	-4.643	-4.153	-3.942	-3.771	-3.678	-3.775	-3.999
-816.361	-5.244	-4.535	-4.112	-3.957	-3.805	-3.739	-3.831	-3.976	-4.119	-4.288	-4.521	-4.797	-5.033	-5.181	-5.231	-5.219	-5.207	-5.215	-5.229	-5.273	-5.392	-5.581	-5.748	-5.739	-5.519	-5.246	-5.057	-4.901	-4.702	-4.491	-4.364	-4.364	-4.388	-4.281	-4.127	-4.197	-4.563	-4.978	-5.233	-5.254	-4.932	-4.82	-4.406	-3.786	-3.803	-3.746	-3.594	-3.584	-3.51
-806.344	-5.496	-4.883	-4.51	-4.297	-3.977	-3.735	-3.712	-3.819	-3.959	-4.106	-4.267	-4.402	-4.513	-4.685	-4.924	-5.108	-5.163	-5.153	-5.178	-5.252	-5.343	-5.461	-5.608	-5.686	-5.581	-5.337	-5.117	-4.99	-4.885	-4.745	-4.602	-4.52	-4.506	-4.484	-4.43	-4.49	-4.776	-5.117	-5.248	-5.112	-4.906	-4.789	-4.401	-3.866	-3.597	-3.342	-3.411	-3.655	-3.33
-796.327	-5.306	-4.948	-4.787	-4.589	-4.161	-3.778	-3.639	-3.681	-3.805	-3.951	-4.092	-4.195	-4.296	-4.509	-4.839	-5.139	-5.286	-5.322	-5.37	-5.449	-5.51	-5.551	-5.596	-5.619	-5.563	-5.407	-5.227	-5.112	-5.036	-4.914	-4.741	-4.626	-4.685	-4.875	-4.997	-5.004	-5.035	-5.132	-5.204	-5.169	-5.002	-4.805	-4.6	-4.15	-3.461	-3.142	-3.562	-3.965	-3.297
-786.311	-4.744	-4.589	-4.788	-4.799	-4.371	-3.865	-3.6	-3.552	-3.659	-3.847	-4.015	-4.15	-4.323	-4.596	-4.934	-5.233	-5.421	-5.517	-5.587	-5.651	-5.693	-5.69	-5.633	-5.532	-5.412	-5.292	-5.203	-5.177	-5.158	-5.033	-4.805	-4.639	-4.73	-5.062	-5.348	-5.356	-5.181	-5.047	-5.035	-5.098	-5.147	-5.011	-4.508	-3.913	-3.535	-3.424	-3.476	-3.4	-3.465
-776.294	-4.598	-4.222	-4.499	-4.793	-4.532	-3.996	-3.619	-3.492	-3.585	-3.814	-4.032	-4.215	-4.452	-4.74	-5.02	-5.259	-5.446	-5.579	-5.661	-5.712	-5.741	-5.711	-5.587	-5.391	-5.189	-5.05	-5.028	-5.131	-5.247	-5.178	-4.893	-4.611	-4.581	-4.853	-5.179	-5.266	-5.093	-4.896	-4.853	-4.908	-4.972	-4.892	-4.436	-3.757	-3.177	-3.017	-3.275	-3.522	-3.83
-766.277	-5.167	-4.308	-4.115	-4.422	-4.388	-4.036	-3.692	-3.531	-3.621	-3.84	-4.078	-4.287	-4.522	-4.764	-4.964	-5.138	-5.31	-5.462	-5.556	-5.6	-5.621	-5.588	-5.452	-5.229	-4.993	-4.832	-4.805	-4.931	-5.162	-5.203	-4.913	-4.541	-4.361	-4.499	-4.792	-4.987	-4.977	-4.749	-4.512	-4.593	-4.833	-4.873	-4.49	-3.819	-3.262	-3.187	-3.525	-3.862	-4.31
-756.26	-5.686	-4.65	-3.89	-3.827	-3.955	-3.898	-3.732	-3.632	-3.694	-3.844	-4.027	-4.204	-4.376	-4.549	-4.699	-4.837	-4.999	-5.176	-5.315	-5.392	-5.436	-5.449	-5.375	-5.189	-4.951	-4.757	-4.647	-4.668	-4.858	-4.951	-4.77	-4.447	-4.201	-4.248	-4.516	-4.808	-4.983	-4.578	-3.799	-4.1	-4.782	-4.911	-4.811	-4.435	-4.447	-4.848	-4.929	-4.699	-4.524
-746.244	-5.963	-5.05	-4.092	-3.585	-3.583	-3.736	-3.787	-3.764	-3.758	-3.787	-3.855	-3.947	-4.038	-4.144	-4.273	-4.416	-4.595	-4.819	-5.047	-5.225	-5.355	-5.454	-5.474	-5.353	-5.121	-4.871	-4.681	-4.598	-4.591	-4.62	-4.621	-4.448	-4.159	-4.058	-4.261	-4.547	-4.655	-4.169	-3.47	-4.127	-4.957	-4.869	-4.706	-4.648	-5.224	-5.73	-5.44	-4.804	-4.362
-736.227	-6.168	-5.625	-4.78	-3.966	-3.661	-3.798	-3.919	-3.887	-3.804	-3.733	-3.717	-3.77	-3.838	-3.898	-3.989	-4.134	-4.335	-4.595	-4.898	-5.191	-5.423	-5.589	-5.658	-5.575	-5.362	-5.109	-4.871	-4.652	-4.506	-4.522	-4.612	-4.497	-4.132	-3.868	-3.918	-4.093	-4.072	-3.943	-4.313	-4.876	-5.019	-4.704	-4.293	-4.587	-5.096	-5.141	-5.037	-4.808	-4.328
-726.21	-6.198	-6.094	-5.561	-4.702	-4.084	-3.961	-4	-3.958	-3.881	-3.837	-3.864	-3.969	-4.073	-4.115	-4.149	-4.249	-4.421	-4.648	-4.932	-5.245	-5.506	-5.658	-5.686	-5.589	-5.392	-5.148	-4.895	-4.669	-4.542	-4.564	-4.527	-4.149	-3.817	-3.77	-3.758	-3.891	-4.15	-4.416	-4.744	-4.966	-4.637	-4.057	-4.195	-4.56	-4.545	-4.59	-4.633	-4.627	-4.451
-716.194	-6.064	-6.212	-5.973	-5.255	-4.453	-4.083	-4.022	-4.006	-4.055	-4.152	-4.271	-4.419	-4.535	-4.573	-4.59	-4.649	-4.75	-4.88	-5.058	-5.279	-5.463	-5.525	-5.458	-5.317	-5.139	-4.931	-4.71	-4.537	-4.473	-4.468	-4.209	-3.542	-3.517	-3.951	-3.967	-4.001	-4.124	-4.277	-4.594	-4.896	-4.283	-3.701	-4.022	-4.242	-4.364	-4.478	-4.476	-4.434	-4.094
-706.177	-5.841	-6.079	-6.09	-5.585	-4.699	-4.163	-4.117	-4.158	-4.273	-4.444	-4.577	-4.699	-4.796	-4.865	-4.934	-5.007	-5.062	-5.1	-5.151	-5.229	-5.285	-5.251	-5.136	-5.012	-4.894	-4.733	-4.528	-4.372	-4.324	-4.248	-3.978	-3.804	-3.982	-4.247	-4.311	-4.208	-4.126	-4.161	-4.323	-4.415	-4.284	-4.198	-4.095	-4.029	-4.067	-4.025	-4.114	-4.188	-3.886
-696.16	-5.712	-6.013	-6.118	-5.716	-4.814	-4.16	-4.199	-4.353	-4.43	-4.557	-4.643	-4.71	-4.788	-4.896	-5.028	-5.143	-5.203	-5.204	-5.169	-5.124	-5.069	-4.998	-4.935	-4.915	-4.899	-4.791	-4.577	-4.379	-4.29	-4.263	-4.253	-4.313	-4.469	-4.603	-4.571	-4.437	-4.341	-4.305	-4.311	-4.343	-4.385	-4.266	-3.971	-3.806	-3.798	-3.808	-3.805	-3.749	-3.705
-686.144	-5.888	-6.084	-6.127	-5.757	-4.888	-4.117	-4.117	-4.419	-4.543	-4.623	-4.679	-4.694	-4.709	-4.776	-4.889	-5.017	-5.12	-5.163	-5.132	-5.044	-4.943	-4.884	-4.906	-5.003	-5.095	-5.062	-4.871	-4.634	-4.476	-4.421	-4.463	-4.605	-4.744	-4.758	-4.672	-4.58	-4.532	-4.524	-4.554	-4.598	-4.574	-4.386	-4.014	-3.855	-3.923	-3.812	-3.58	-3.426	-3.423
-676.127	-6.319	-6.275	-6.131	-5.73	-4.995	-4.25	-4.166	-4.509	-4.652	-4.7	-4.75	-4.723	-4.649	-4.608	-4.624	-4.71	-4.844	-4.97	-5.028	-5.004	-4.942	-4.916	-4.98	-5.123	-5.26	-5.287	-5.154	-4.908	-4.674	-4.586	-4.649	-4.733	-4.774	-4.764	-4.726	-4.724	-4.763	-4.82	-4.901	-5.055	-5.181	-4.794	-3.965	-3.846	-4.053	-3.85	-3.57	-3.241	-3.099
-666.11	-6.694	-6.46	-6.113	-5.624	-5.039	-4.591	-4.543	-4.704	-4.742	-4.707	-4.689	-4.621	-4.511	-4.421	-4.377	-4.417	-4.541	-4.699	-4.828	-4.903	-4.94	-4.978	-5.049	-5.144	-5.203	-5.184	-5.082	-4.903	-4.701	-4.63	-4.746	-4.797	-4.752	-4.801	-4.874	-4.958	-5.062	-5.134	-5.224	-5.432	-5.557	-4.563	-3.615	-3.928	-4.041	-3.919	-3.855	-3.27	-3.1
-656.093	-6.691	-6.432	-6.066	-5.621	-5.223	-4.973	-4.872	-4.861	-4.848	-4.732	-4.566	-4.42	-4.296	-4.213	-4.183	-4.227	-4.336	-4.46	-4.559	-4.656	-4.781	-4.921	-5.027	-5.051	-4.964	-4.811	-4.689	-4.628	-4.572	-4.566	-4.701	-4.791	-4.787	-4.963	-5.145	-5.23	-5.305	-5.308	-5.331	-5.422	-5.372	-4.722	-4.404	-4.466	-4.16	-4.028	-3.91	-3.39	-3.674
-646.077	-6.5	-6.216	-5.969	-5.796	-5.618	-5.291	-4.921	-4.826	-4.923	-4.802	-4.53	-4.325	-4.159	-4.036	-3.98	-4.024	-4.149	-4.263	-4.306	-4.347	-4.501	-4.736	-4.907	-4.913	-4.746	-4.497	-4.323	-4.315	-4.413	-4.519	-4.638	-4.806	-5.033	-5.262	-5.379	-5.434	-5.448	-5.407	-5.396	-5.446	-5.5	-5.453	-5.089	-4.706	-4.488	-4.169	-3.859	-3.927	-4.255
-636.06	-6.458	-6.046	-5.795	-5.888	-5.883	-5.378	-4.727	-4.612	-4.847	-4.726	-4.46	-4.303	-4.127	-3.953	-3.818	-3.789	-3.896	-4.055	-4.141	-4.177	-4.313	-4.548	-4.727	-4.75	-4.613	-4.38	-4.176	-4.132	-4.284	-4.521	-4.732	-4.943	-5.175	-5.344	-5.431	-5.484	-5.506	-5.517	-5.537	-5.586	-5.595	-5.376	-4.945	-4.7	-4.544	-4.218	-4.023	-3.952	-3.677
-626.043	-6.402	-6.062	-5.718	-5.747	-5.722	-5.106	-4.415	-4.478	-4.723	-4.475	-4.246	-4.182	-4.065	-3.915	-3.778	-3.689	-3.727	-3.91	-4.119	-4.254	-4.356	-4.476	-4.563	-4.568	-4.488	-4.328	-4.146	-4.068	-4.202	-4.496	-4.79	-4.989	-5.109	-5.201	-5.274	-5.339	-5.386	-5.389	-5.512	-5.642	-5.606	-5.396	-4.919	-4.608	-4.423	-3.956	-3.903	-3.976	-3.296
-616.027	-6.121	-6.175	-5.919	-5.614	-5.295	-4.722	-4.388	-4.617	-4.663	-4.279	-4.008	-3.945	-3.881	-3.811	-3.771	-3.733	-3.757	-3.945	-4.255	-4.504	-4.579	-4.557	-4.516	-4.46	-4.392	-4.286	-4.138	-4.046	-4.133	-4.4	-4.691	-4.867	-4.925	-4.942	-4.973	-5.036	-5.064	-4.963	-5.269	-5.697	-5.71	-5.325	-4.787	-4.554	-4.315	-4.232	-4.48	-3.975	-2.57
-606.01	-5.617	-5.947	-6.006	-5.632	-5.027	-4.603	-4.76	-5.003	-4.716	-4.224	-3.91	-3.774	-3.696	-3.677	-3.722	-3.775	-3.853	-4.054	-4.399	-4.706	-4.8	-4.726	-4.606	-4.489	-4.393	-4.304	-4.182	-4.064	-4.076	-4.275	-4.543	-4.701	-4.697	-4.634	-4.611	-4.613	-4.604	-4.773	-5.129	-5.451	-5.548	-4.564	-4.069	-4.422	-4.339	-4.269	-3.974	-3.309	-2.677
-595.993	-5.284	-5.495	-5.686	-5.553	-5.146	-5.015	-5.352	-5.37	-4.834	-4.32	-4.033	-3.863	-3.733	-3.689	-3.744	-3.827	-3.91	-4.059	-4.331	-4.61	-4.777	-4.782	-4.667	-4.526	-4.399	-4.317	-4.236	-4.129	-4.079	-4.193	-4.403	-4.546	-4.521	-4.389	-4.296	-4.302	-4.387	-4.515	-4.683	-4.919	-4.893	-3.749	-3.49	-4.1	-3.918	-3.479	-2.695	-2.644	-2.925
-585.977	-5.356	-5.348	-5.421	-5.44	-5.37	-5.398	-5.496	-5.344	-4.951	-4.603	-4.392	-4.207	-4.014	-3.937	-3.982	-4.029	-4.028	-4.019	-4.089	-4.264	-4.455	-4.533	-4.482	-4.37	-4.255	-4.197	-4.191	-4.171	-4.134	-4.182	-4.289	-4.413	-4.405	-4.243	-4.135	-4.146	-4.235	-4.303	-4.361	-4.441	-4.404	-4.035	-3.848	-3.848	-3.652	-3.4	-3.112	-3.14	-3.471
-575.96	-5.486	-5.404	-5.383	-5.398	-5.354	-5.243	-5.162	-5.12	-5.017	-4.871	-4.721	-4.519	-4.362	-4.364	-4.433	-4.434	-4.336	-4.173	-4.028	-4.001	-4.072	-4.12	-4.092	-4.029	-3.97	-3.956	-4.025	-4.125	-4.162	-4.168	-4.259	-4.372	-4.319	-4.208	-4.18	-4.197	-4.244	-4.283	-4.302	-4.365	-4.444	-4.266	-3.86	-3.874	-4.282	-4.427	-3.996	-3.772	-3.9
-565.943	-5.559	-5.489	-5.422	-5.347	-5.234	-5.143	-5.129	-5.059	-4.867	-4.719	-4.641	-4.59	-4.655	-4.802	-4.895	-4.872	-4.75	-4.545	-4.294	-4.093	-3.976	-3.88	-3.788	-3.729	-3.698	-3.71	-3.818	-4.002	-4.139	-4.191	-4.272	-4.332	-4.298	-4.301	-4.353	-4.338	-4.257	-4.231	-4.262	-4.338	-4.438	-4.275	-3.637	-3.772	-4.467	-4.712	-4.395	-4.067	-4.17
-555.927	-5.592	-5.545	-5.48	-5.374	-5.263	-5.22	-5.145	-4.795	-4.366	-4.291	-4.458	-4.6	-4.771	-4.965	-5.051	-5.013	-4.927	-4.811	-4.621	-4.366	-4.102	-3.874	-3.712	-3.603	-3.532	-3.527	-3.633	-3.839	-4.045	-4.13	-4.132	-4.194	-4.32	-4.445	-4.477	-4.289	-4.022	-4.005	-4.124	-4.012	-4.069	-4.169	-3.622	-3.761	-4.344	-4.368	-4.02	-3.91	-3.927
-545.91	-5.605	-5.545	-5.488	-5.401	-5.279	-5.108	-4.746	-4.202	-3.98	-4.255	-4.554	-4.606	-4.627	-4.765	-4.819	-4.737	-4.661	-4.656	-4.618	-4.443	-4.172	-3.916	-3.715	-3.546	-3.42	-3.391	-3.485	-3.67	-3.854	-3.936	-3.937	-4.023	-4.245	-4.447	-4.404	-3.881	-3.458	-3.607	-3.887	-3.563	-3.635	-4.022	-3.501	-3.71	-3.93	-3.452	-3.467	-3.669	-3.459
-535.893	-5.518	-5.411	-5.326	-5.208	-4.996	-4.688	-4.334	-4.114	-4.188	-4.395	-4.471	-4.393	-4.351	-4.441	-4.49	-4.413	-4.322	-4.309	-4.344	-4.317	-4.177	-3.959	-3.71	-3.477	-3.321	-3.29	-3.379	-3.535	-3.687	-3.773	-3.794	-3.86	-4.018	-4.134	-4.005	-3.308	-2.975	-3.277	-3.516	-3.77	-3.973	-3.817	-3.396	-3.485	-3.522	-3.495	-3.73	-3.507	-2.942
-525.876	-5.249	-5.068	-4.942	-4.758	-4.464	-4.232	-4.247	-4.392	-4.351	-4.151	-4.045	-4.052	-4.113	-4.232	-4.362	-4.426	-4.39	-4.31	-4.282	-4.306	-4.264	-4.077	-3.792	-3.522	-3.351	-3.299	-3.343	-3.443	-3.561	-3.657	-3.713	-3.748	-3.758	-3.652	-3.42	-3.41	-3.461	-3.384	-3.658	-4.101	-4.17	-3.75	-3.233	-2.995	-3.217	-3.633	-3.711	-3.493	-3.032
-515.86	-4.88	-4.634	-4.539	-4.423	-4.251	-4.174	-4.253	-4.308	-4.169	-3.948	-3.868	-3.949	-4.078	-4.237	-4.461	-4.649	-4.67	-4.578	-4.506	-4.492	-4.441	-4.271	-4.049	-3.866	-3.731	-3.615	-3.507	-3.439	-3.45	-3.51	-3.565	-3.577	-3.51	-3.377	-3.388	-3.659	-3.757	-3.598	-3.698	-3.874	-3.605	-2.963	-2.79	-2.841	-2.89	-3.178	-3.286	-3.177	-2.994
-505.843	-4.585	-4.265	-4.243	-4.235	-4.195	-4.159	-4.148	-4.061	-3.859	-3.673	-3.696	-3.943	-4.221	-4.438	-4.619	-4.687	-4.619	-4.551	-4.561	-4.59	-4.56	-4.494	-4.496	-4.557	-4.547	-4.368	-4.031	-3.664	-3.42	-3.335	-3.322	-3.308	-3.301	-3.29	-3.263	-3.327	-3.534	-3.674	-3.598	-3.318	-2.838	-2.71	-3.028	-3.049	-3.025	-2.769	-2.717	-2.952	-2.998
-495.826	-4.584	-4.078	-4.04	-4.012	-3.892	-3.76	-3.642	-3.515	-3.401	-3.335	-3.413	-3.765	-4.283	-4.646	-4.665	-4.427	-4.197	-4.161	-4.296	-4.466	-4.578	-4.711	-4.961	-5.225	-5.31	-5.126	-4.707	-4.152	-3.626	-3.28	-3.119	-3.053	-3.057	-3.129	-3.201	-3.261	-3.363	-3.427	-3.3	-3.1	-3.248	-3.613	-3.318	-3.076	-3.145	-2.376	-2.361	-2.829	-2.812
-485.81	-4.854	-4.15	-4.028	-3.962	-3.692	-3.446	-3.29	-3.192	-3.207	-3.301	-3.374	-3.63	-4.203	-4.646	-4.559	-4.196	-3.949	-3.911	-4.054	-4.296	-4.54	-4.795	-5.05	-5.195	-5.176	-5.068	-4.896	-4.558	-4.037	-3.506	-3.148	-2.976	-2.937	-3.033	-3.201	-3.327	-3.385	-3.337	-3.215	-3.237	-3.537	-3.738	-3.339	-2.919	-2.811	-2.961	-2.97	-2.709	-2.602
-475.793	-5.124	-4.413	-4.199	-4.126	-3.913	-3.789	-3.797	-3.772	-3.751	-3.82	-3.859	-3.911	-4.172	-4.432	-4.41	-4.26	-4.136	-4.051	-4.073	-4.225	-4.449	-4.648	-4.68	-4.511	-4.322	-4.295	-4.408	-4.464	-4.279	-3.87	-3.443	-3.157	-3.005	-2.985	-3.147	-3.397	-3.548	-3.519	-3.315	-3.319	-3.625	-3.88	-3.735	-3.353	-3.141	-3.144	-2.957	-2.663	-2.587
-465.776	-5.261	-4.659	-4.336	-4.248	-4.247	-4.349	-4.474	-4.497	-4.525	-4.657	-4.706	-4.529	-4.287	-4.194	-4.3	-4.451	-4.451	-4.33	-4.229	-4.231	-4.335	-4.412	-4.308	-4.081	-3.93	-3.901	-3.936	-4.026	-4.091	-3.984	-3.711	-3.421	-3.194	-3.056	-3.095	-3.283	-3.431	-3.502	-3.377	-3.591	-4.027	-4.168	-4.154	-3.681	-2.82	-2.612	-2.779	-2.641	-2.686
-455.76	-5.431	-4.856	-4.435	-4.325	-4.441	-4.574	-4.619	-4.717	-5.02	-5.353	-5.358	-4.949	-4.406	-4.136	-4.265	-4.499	-4.579	-4.513	-4.383	-4.296	-4.285	-4.255	-4.167	-4.117	-4.118	-4.041	-3.871	-3.743	-3.735	-3.764	-3.695	-3.519	-3.332	-3.188	-3.117	-3.112	-3.103	-3.152	-3.567	-4.097	-4.274	-4.43	-4.194	-2.907	-2.21	-2.682	-2.89	-2.762	-2.76
-445.743	-5.642	-5.142	-4.667	-4.476	-4.538	-4.568	-4.505	-4.621	-5.009	-5.317	-5.242	-4.863	-4.46	-4.277	-4.335	-4.489	-4.607	-4.608	-4.509	-4.408	-4.311	-4.174	-4.074	-4.087	-4.1	-3.995	-3.814	-3.641	-3.535	-3.518	-3.517	-3.452	-3.356	-3.289	-3.215	-3.105	-3.044	-3.207	-3.683	-4.195	-4.349	-4.219	-3.093	-2.18	-2.951	-3.212	-2.873	-2.86	-2.842
-435.726	-5.803	-5.412	-4.919	-4.599	-4.556	-4.531	-4.395	-4.337	-4.469	-4.616	-4.643	-4.572	-4.466	-4.41	-4.459	-4.596	-4.701	-4.674	-4.564	-4.438	-4.277	-4.085	-3.948	-3.89	-3.833	-3.738	-3.629	-3.533	-3.472	-3.458	-3.461	-3.428	-3.37	-3.341	-3.318	-3.253	-3.234	-3.373	-3.636	-3.932	-4.108	-3.678	-2.937	-3.324	-3.527	-2.97	-2.872	-2.876	-2.883
-425.709	-5.889	-5.591	-5.064	-4.582	-4.447	-4.447	-4.296	-4.074	-4.018	-4.131	-4.293	-4.4	-4.407	-4.411	-4.515	-4.661	-4.721	-4.653	-4.497	-4.303	-4.106	-3.948	-3.842	-3.76	-3.693	-3.643	-3.573	-3.499	-3.497	-3.563	-3.608	-3.58	-3.505	-3.46	-3.47	-3.479	-3.475	-3.567	-3.799	-3.9	-3.616	-3.434	-4.013	-3.749	-2.807	-2.71	-2.824	-2.821	-2.77
-415.693	-5.893	-5.728	-5.287	-4.65	-4.275	-4.205	-4.101	-3.916	-3.88	-4.03	-4.195	-4.291	-4.332	-4.381	-4.445	-4.487	-4.515	-4.508	-4.389	-4.166	-3.96	-3.846	-3.79	-3.744	-3.727	-3.74	-3.715	-3.66	-3.686	-3.808	-3.903	-3.885	-3.793	-3.705	-3.672	-3.678	-3.697	-3.766	-3.833	-3.771	-3.781	-4.103	-4.05	-2.724	-2.134	-2.57	-2.744	-2.585	-2.529
-405.676	-5.832	-5.81	-5.599	-4.96	-4.255	-3.902	-3.793	-3.712	-3.716	-3.857	-4.005	-4.147	-4.293	-4.378	-4.352	-4.296	-4.339	-4.441	-4.43	-4.256	-4.047	-3.911	-3.846	-3.83	-3.87	-3.939	-3.976	-3.991	-4.06	-4.182	-4.257	-4.226	-4.116	-3.964	-3.824	-3.778	-3.84	-3.913	-3.927	-3.984	-4.127	-3.996	-2.96	-2.163	-2.285	-2.452	-2.542	-2.402	-2.54
-395.659	-5.818	-5.85	-5.811	-5.289	-4.388	-3.737	-3.578	-3.558	-3.554	-3.687	-3.874	-4.074	-4.262	-4.368	-4.381	-4.4	-4.505	-4.634	-4.65	-4.515	-4.313	-4.139	-4.04	-4.031	-4.098	-4.196	-4.288	-4.383	-4.489	-4.56	-4.554	-4.48	-4.354	-4.181	-4.027	-4.009	-4.137	-4.26	-4.292	-4.258	-4.037	-3.462	-2.547	-2.505	-2.718	-2.527	-2.52	-2.484	-2.601
-385.643	-5.998	-5.992	-5.955	-5.556	-4.724	-4.008	-3.737	-3.623	-3.555	-3.653	-3.861	-4.064	-4.235	-4.379	-4.507	-4.644	-4.783	-4.858	-4.827	-4.717	-4.568	-4.414	-4.311	-4.287	-4.324	-4.407	-4.536	-4.682	-4.787	-4.809	-4.779	-4.743	-4.676	-4.552	-4.421	-4.368	-4.413	-4.483	-4.462	-4.263	-3.865	-3.173	-3.099	-3.148	-2.813	-2.791	-2.755	-2.668	-2.574
-375.626	-6.404	-6.373	-6.203	-5.826	-5.212	-4.583	-4.134	-3.816	-3.615	-3.605	-3.773	-3.994	-4.193	-4.362	-4.514	-4.652	-4.743	-4.757	-4.73	-4.718	-4.698	-4.636	-4.559	-4.489	-4.442	-4.475	-4.611	-4.78	-4.891	-4.937	-4.989	-5.062	-5.075	-4.968	-4.778	-4.576	-4.427	-4.324	-4.156	-3.916	-3.784	-3.224	-3.199	-3.247	-2.814	-2.808	-2.888	-3.025	-2.52
-365.609	-6.594	-6.58	-6.335	-5.902	-5.361	-4.822	-4.361	-3.965	-3.654	-3.531	-3.641	-3.871	-4.064	-4.18	-4.265	-4.331	-4.337	-4.3	-4.321	-4.449	-4.611	-4.714	-4.702	-4.578	-4.438	-4.415	-4.544	-4.733	-4.88	-4.979	-5.066	-5.121	-5.084	-4.974	-4.809	-4.541	-4.239	-3.954	-3.635	-3.375	-3.406	-3.58	-3.676	-2.96	-2.502	-2.738	-2.87	-3.038	-2.227
-355.593	-6.251	-6.185	-5.982	-5.624	-5.183	-4.78	-4.423	-4.047	-3.691	-3.499	-3.553	-3.735	-3.853	-3.891	-3.929	-3.956	-3.903	-3.818	-3.838	-4.026	-4.331	-4.618	-4.715	-4.584	-4.393	-4.337	-4.464	-4.673	-4.85	-4.94	-4.924	-4.792	-4.609	-4.543	-4.543	-4.333	-3.982	-3.622	-3.315	-3.231	-3.557	-4.22	-3.731	-2.718	-2.653	-2.673	-2.545	-2.265	-2.37
-345.576	-5.878	-5.736	-5.544	-5.23	-4.848	-4.532	-4.277	-3.981	-3.661	-3.463	-3.474	-3.585	-3.651	-3.696	-3.796	-3.87	-3.819	-3.706	-3.664	-3.783	-4.092	-4.46	-4.646	-4.575	-4.402	-4.328	-4.43	-4.638	-4.822	-4.879	-4.77	-4.55	-4.355	-4.33	-4.373	-4.202	-3.898	-3.608	-3.515	-3.756	-3.994	-3.809	-3.057	-2.903	-2.99	-2.661	-2.471	-2.351	-2.557
-335.559	-5.788	-5.573	-5.25	-4.845	-4.493	-4.25	-4.051	-3.824	-3.576	-3.414	-3.407	-3.486	-3.574	-3.733	-3.987	-4.171	-4.172	-4.055	-3.928	-3.915	-4.107	-4.4	-4.585	-4.597	-4.499	-4.399	-4.415	-4.57	-4.746	-4.814	-4.75	-4.643	-4.573	-4.516	-4.44	-4.3	-4.04	-3.774	-3.765	-3.893	-3.67	-3.007	-3.549	-3.795	-3.011	-2.831	-2.628	-2.483	-2.387
-325.543	-5.723	-5.464	-5.041	-4.6	-4.332	-4.182	-4.027	-3.831	-3.618	-3.48	-3.47	-3.538	-3.676	-3.967	-4.356	-4.633	-4.711	-4.625	-4.445	-4.318	-4.351	-4.472	-4.575	-4.652	-4.655	-4.539	-4.427	-4.46	-4.591	-4.679	-4.694	-4.685	-4.657	-4.601	-4.55	-4.481	-4.187	-3.751	-3.625	-3.612	-3.479	-3.902	-4.304	-3.823	-3.356	-3.036	-2.424	-2.263	-2.404
-315.526	-5.583	-5.278	-4.85	-4.444	-4.272	-4.249	-4.18	-4.028	-3.855	-3.743	-3.708	-3.725	-3.868	-4.212	-4.618	-4.912	-5.072	-5.096	-4.977	-4.794	-4.642	-4.556	-4.574	-4.701	-4.797	-4.712	-4.515	-4.396	-4.409	-4.453	-4.462	-4.464	-4.489	-4.532	-4.563	-4.506	-4.227	-3.678	-3.607	-4.007	-4.451	-4.778	-3.93	-3.329	-3.561	-2.828	-2.051	-2.333	-2.689
-305.509	-5.381	-5.032	-4.673	-4.342	-4.254	-4.331	-4.309	-4.199	-4.125	-4.081	-4.009	-3.952	-4.056	-4.33	-4.615	-4.833	-5.031	-5.197	-5.237	-5.09	-4.811	-4.572	-4.538	-4.695	-4.844	-4.823	-4.636	-4.415	-4.288	-4.249	-4.23	-4.236	-4.294	-4.365	-4.392	-4.361	-4.199	-3.859	-3.958	-4.386	-4.511	-4.439	-3.412	-2.9	-3.04	-2.32	-2.885	-3.477	-3.124
-295.492	-5.308	-4.891	-4.547	-4.31	-4.327	-4.439	-4.375	-4.256	-4.266	-4.307	-4.261	-4.226	-4.289	-4.371	-4.408	-4.463	-4.609	-4.804	-4.945	-4.935	-4.752	-4.53	-4.46	-4.577	-4.732	-4.773	-4.646	-4.419	-4.237	-4.171	-4.169	-4.178	-4.198	-4.217	-4.192	-4.113	-4.047	-4.034	-3.887	-3.735	-3.733	-3.88	-3.898	-3.502	-2.969	-3.32	-4.227	-3.779	-3.342
-285.476	-5.355	-4.859	-4.493	-4.33	-4.43	-4.589	-4.514	-4.323	-4.3	-4.384	-4.449	-4.544	-4.567	-4.384	-4.116	-3.977	-4.028	-4.154	-4.274	-4.383	-4.435	-4.378	-4.291	-4.312	-4.44	-4.531	-4.46	-4.28	-4.152	-4.147	-4.191	-4.201	-4.156	-4.077	-3.983	-3.892	-3.801	-3.66	-3.43	-3.318	-3.463	-3.811	-4.174	-4.065	-3.756	-3.782	-3.623	-3.408	-3.658
-275.459	-5.26	-4.798	-4.535	-4.443	-4.516	-4.654	-4.603	-4.387	-4.288	-4.343	-4.5	-4.684	-4.631	-4.259	-3.823	-3.579	-3.551	-3.618	-3.707	-3.827	-3.968	-4.038	-3.987	-3.942	-4.016	-4.125	-4.106	-3.973	-3.917	-4.01	-4.118	-4.128	-4.033	-3.872	-3.69	-3.508	-3.341	-3.274	-3.369	-3.521	-3.702	-3.858	-3.816	-3.823	-3.302	-3.125	-3.296	-3.374	-3.481
-265.442	-5.099	-4.759	-4.665	-4.632	-4.569	-4.5	-4.405	-4.3	-4.23	-4.239	-4.377	-4.493	-4.362	-4.026	-3.698	-3.486	-3.368	-3.345	-3.421	-3.524	-3.598	-3.65	-3.661	-3.627	-3.618	-3.662	-3.675	-3.598	-3.565	-3.709	-3.897	-3.96	-3.881	-3.684	-3.418	-3.146	-2.967	-3.048	-3.347	-3.606	-3.709	-3.639	-3.465	-3.444	-3.209	-3.13	-3.386	-3.166	-2.818
-255.426	-5.001	-4.767	-4.732	-4.669	-4.517	-4.348	-4.225	-4.193	-4.204	-4.237	-4.291	-4.265	-4.135	-4.003	-3.901	-3.749	-3.524	-3.362	-3.375	-3.472	-3.511	-3.517	-3.551	-3.534	-3.426	-3.334	-3.329	-3.334	-3.32	-3.425	-3.638	-3.762	-3.724	-3.558	-3.329	-3.137	-3.104	-3.313	-3.592	-3.685	-3.585	-3.477	-3.765	-3.883	-3.816	-3.488	-2.815	-2.435	-2.12
-245.409	-4.928	-4.748	-4.609	-4.431	-4.333	-4.349	-4.352	-4.33	-4.361	-4.407	-4.361	-4.234	-4.167	-4.208	-4.239	-4.123	-3.858	-3.619	-3.56	-3.641	-3.72	-3.752	-3.749	-3.658	-3.462	-3.282	-3.251	-3.332	-3.366	-3.374	-3.483	-3.601	-3.617	-3.577	-3.553	-3.599	-3.731	-3.904	-3.985	-3.887	-3.785	-3.951	-4.445	-4.363	-3.292	-2.61	-2.391	-2.117	-2.08
-235.392	-4.79	-4.699	-4.433	-4.144	-4.114	-4.351	-4.606	-4.655	-4.598	-4.521	-4.357	-4.186	-4.16	-4.261	-4.332	-4.279	-4.106	-3.931	-3.883	-3.976	-4.098	-4.138	-4.047	-3.858	-3.645	-3.492	-3.484	-3.598	-3.649	-3.555	-3.485	-3.538	-3.654	-3.821	-4.031	-4.231	-4.379	-4.415	-4.307	-4.185	-4.273	-4.433	-4.128	-3.648	-2.53	-1.847	-2.108	-2.258	-2.69
-225.376	-4.506	-4.65	-4.475	-4.175	-4.087	-4.344	-4.737	-4.809	-4.589	-4.303	-4.06	-3.939	-3.952	-4.054	-4.126	-4.139	-4.116	-4.108	-4.179	-4.325	-4.434	-4.399	-4.243	-4.074	-3.952	-3.887	-3.909	-3.989	-3.978	-3.797	-3.599	-3.583	-3.778	-4.105	-4.422	-4.586	-4.584	-4.486	-4.387	-4.389	-4.417	-4.239	-3.706	-2.892	-2.378	-2.049	-1.979	-2.499	-3.114
-215.359	-4.257	-4.523	-4.743	-4.575	-4.341	-4.441	-4.689	-4.621	-4.167	-3.721	-3.569	-3.608	-3.69	-3.788	-3.863	-3.918	-3.997	-4.139	-4.346	-4.536	-4.587	-4.493	-4.381	-4.342	-4.342	-4.34	-4.338	-4.313	-4.192	-3.953	-3.722	-3.68	-3.879	-4.202	-4.464	-4.525	-4.421	-4.327	-4.349	-4.392	-4.323	-4.111	-3.622	-2.836	-2.194	-1.677	-1.731	-2.485	-3.19
-205.342	-4.477	-4.434	-4.733	-4.701	-4.57	-4.626	-4.593	-4.156	-3.578	-3.311	-3.355	-3.443	-3.479	-3.547	-3.67	-3.806	-3.953	-4.164	-4.418	-4.59	-4.605	-4.547	-4.541	-4.597	-4.646	-4.65	-4.595	-4.464	-4.257	-4.004	-3.801	-3.793	-4.002	-4.264	-4.405	-4.4	-4.322	-4.254	-4.211	-4.109	-3.85	-3.471	-2.895	-2.726	-1.998	-0.991	-1.39	-2.189	-2.712
-195.325	-5.049	-4.515	-4.374	-4.433	-4.52	-4.519	-4.281	-3.854	-3.586	-3.621	-3.659	-3.512	-3.338	-3.326	-3.511	-3.775	-4.019	-4.263	-4.488	-4.601	-4.613	-4.631	-4.689	-4.725	-4.704	-4.661	-4.6	-4.467	-4.26	-4.039	-3.896	-3.957	-4.216	-4.436	-4.428	-4.267	-4.102	-3.965	-3.792	-3.489	-2.902	-2.132	-1.7	-1.928	-1.706	-1.103	-1.551	-2.199	-2.508
-185.309	-5.296	-4.839	-4.292	-4.059	-4.18	-4.151	-3.975	-3.972	-4.099	-4.114	-3.872	-3.543	-3.311	-3.263	-3.447	-3.771	-4.101	-4.389	-4.581	-4.649	-4.682	-4.754	-4.803	-4.729	-4.552	-4.417	-4.395	-4.379	-4.279	-4.138	-4.067	-4.168	-4.387	-4.467	-4.253	-3.9	-3.63	-3.493	-3.343	-3.031	-2.596	-2.007	-1.562	-2.035	-2.651	-2.559	-2.638	-2.755	-2.744
-175.292	-5.242	-4.994	-4.488	-3.972	-3.925	-4.002	-4.031	-4.226	-4.253	-3.993	-3.732	-3.617	-3.548	-3.507	-3.578	-3.787	-4.112	-4.449	-4.649	-4.717	-4.786	-4.885	-4.895	-4.708	-4.381	-4.13	-4.11	-4.231	-4.304	-4.292	-4.296	-4.362	-4.379	-4.175	-3.765	-3.361	-3.132	-3.115	-3.234	-3.166	-3.227	-3.793	-3.977	-3.706	-3.562	-3.646	-3.587	-3.272	-3.177
-165.275	-5.328	-5.008	-4.741	-4.325	-4.127	-4.242	-4.303	-4.237	-4.028	-3.838	-3.888	-4.059	-4.122	-4.023	-3.858	-3.813	-4.033	-4.392	-4.634	-4.735	-4.829	-4.926	-4.911	-4.692	-4.324	-4.004	-3.93	-4.109	-4.342	-4.485	-4.554	-4.523	-4.271	-3.79	-3.263	-2.91	-2.779	-2.841	-3.256	-3.615	-3.781	-4.375	-4.671	-4.272	-4.099	-4.124	-3.877	-3.608	-3.509
-155.259	-5.545	-5.075	-4.978	-4.902	-4.644	-4.53	-4.421	-4.203	-4.072	-4.119	-4.326	-4.589	-4.693	-4.49	-4.114	-3.879	-3.97	-4.267	-4.526	-4.663	-4.747	-4.804	-4.774	-4.614	-4.363	-4.11	-4.004	-4.159	-4.463	-4.701	-4.772	-4.618	-4.211	-3.657	-3.15	-2.884	-2.832	-2.873	-3.33	-4.097	-4.37	-4.142	-4.042	-3.95	-3.741	-3.756	-3.789	-3.708	-3.602
-145.242	-5.568	-5.054	-5.06	-5.246	-4.953	-4.513	-4.344	-4.338	-4.364	-4.383	-4.465	-4.668	-4.77	-4.586	-4.273	-4.074	-4.065	-4.204	-4.403	-4.56	-4.627	-4.613	-4.539	-4.459	-4.419	-4.366	-4.321	-4.422	-4.666	-4.849	-4.814	-4.57	-4.22	-3.861	-3.535	-3.346	-3.402	-3.533	-3.73	-4.229	-4.754	-4.05	-3.554	-3.667	-3.368	-3.466	-3.6	-3.575	-3.444
-135.225	-5.376	-4.902	-4.995	-5.301	-5.055	-4.493	-4.306	-4.468	-4.523	-4.396	-4.294	-4.329	-4.412	-4.444	-4.443	-4.405	-4.33	-4.302	-4.398	-4.546	-4.595	-4.504	-4.368	-4.342	-4.467	-4.605	-4.676	-4.752	-4.849	-4.838	-4.632	-4.368	-4.249	-4.262	-4.212	-4.081	-4.113	-4.273	-3.986	-3.849	-4.285	-4.22	-4.031	-3.721	-3.384	-3.455	-3.461	-3.401	-3.241
-125.209	-5.213	-4.805	-4.944	-5.251	-5.139	-4.761	-4.498	-4.432	-4.432	-4.372	-4.261	-4.187	-4.241	-4.429	-4.64	-4.719	-4.649	-4.555	-4.563	-4.645	-4.645	-4.512	-4.378	-4.388	-4.534	-4.712	-4.859	-4.942	-4.91	-4.701	-4.358	-4.117	-4.192	-4.467	-4.62	-4.535	-4.402	-4.419	-4.294	-3.936	-4.028	-4.638	-5.045	-4.403	-3.772	-3.68	-3.451	-3.297	-3.143
-115.192	-5.17	-4.782	-4.965	-5.344	-5.367	-5.094	-4.677	-4.281	-4.27	-4.442	-4.484	-4.463	-4.471	-4.589	-4.768	-4.905	-4.929	-4.858	-4.797	-4.772	-4.709	-4.609	-4.561	-4.582	-4.622	-4.698	-4.829	-4.922	-4.847	-4.569	-4.204	-3.958	-3.952	-4.1	-4.259	-4.328	-4.265	-4.321	-4.781	-4.816	-4.482	-4.553	-5.158	-4.775	-3.825	-3.735	-3.549	-3.303	-3.195
-105.175	-5.154	-4.8	-5.065	-5.567	-5.53	-4.982	-4.415	-4.144	-4.266	-4.473	-4.623	-4.707	-4.682	-4.695	-4.799	-4.971	-5.088	-5.069	-4.972	-4.867	-4.789	-4.776	-4.813	-4.803	-4.715	-4.646	-4.683	-4.758	-4.723	-4.536	-4.269	-4.005	-3.786	-3.687	-3.826	-4.118	-4.356	-4.563	-4.844	-5.218	-4.964	-4.162	-4.193	-3.911	-3.602	-3.883	-3.687	-3.433	-3.377
-95.1587	-5.139	-4.922	-5.079	-5.304	-5.08	-4.498	-4.174	-4.276	-4.348	-4.329	-4.476	-4.607	-4.616	-4.655	-4.751	-4.901	-5.047	-5.096	-5.026	-4.92	-4.882	-4.933	-4.989	-4.956	-4.823	-4.656	-4.553	-4.541	-4.554	-4.525	-4.412	-4.177	-3.896	-3.791	-4	-4.376	-4.709	-4.911	-4.901	-4.668	-4.671	-4.651	-3.993	-3.639	-4.109	-4.277	-3.915	-3.701	-3.669
-85.1419	-5.174	-5.009	-4.893	-4.712	-4.366	-4.144	-4.333	-4.485	-4.251	-4.116	-4.272	-4.403	-4.47	-4.555	-4.648	-4.752	-4.877	-4.959	-4.946	-4.899	-4.909	-4.969	-5.015	-5.01	-4.938	-4.769	-4.532	-4.35	-4.31	-4.375	-4.392	-4.231	-3.995	-3.968	-4.258	-4.691	-5.054	-5.213	-5.024	-4.499	-4.156	-4.47	-4.46	-4.481	-4.726	-4.268	-4.06	-4.019	-3.959
-75.1252	-5.162	-5.006	-4.74	-4.368	-4.098	-4.202	-4.431	-4.245	-3.937	-3.986	-4.201	-4.35	-4.422	-4.469	-4.538	-4.641	-4.744	-4.803	-4.812	-4.811	-4.84	-4.887	-4.924	-4.955	-4.973	-4.881	-4.598	-4.236	-4.024	-4.047	-4.14	-4.096	-3.969	-4.015	-4.379	-4.941	-5.417	-5.55	-5.26	-4.661	-3.964	-3.548	-4.024	-4.483	-4.557	-4.126	-4.153	-4.124	-4.052
-65.1084	-5.065	-4.917	-4.682	-4.451	-4.379	-4.386	-4.214	-3.86	-3.709	-3.877	-4.121	-4.299	-4.371	-4.392	-4.462	-4.595	-4.701	-4.729	-4.714	-4.709	-4.739	-4.78	-4.796	-4.812	-4.857	-4.843	-4.617	-4.19	-3.799	-3.674	-3.779	-3.906	-3.97	-4.114	-4.522	-5.146	-5.641	-5.644	-5.167	-4.536	-3.897	-3.037	-2.708	-3.27	-3.811	-4.243	-4.569	-4.175	-4.334
-55.0918	-4.909	-4.771	-4.663	-4.617	-4.576	-4.356	-4.019	-3.773	-3.707	-3.796	-3.95	-4.114	-4.234	-4.316	-4.424	-4.564	-4.652	-4.648	-4.609	-4.606	-4.656	-4.704	-4.702	-4.675	-4.675	-4.669	-4.526	-4.165	-3.706	-3.422	-3.471	-3.732	-3.976	-4.191	-4.554	-5.069	-5.416	-5.338	-5.004	-4.652	-4.154	-2.996	-2.447	-2.974	-3.538	-4.688	-4.905	-4.735	-4.892
-45.0752	-4.753	-4.532	-4.453	-4.461	-4.427	-4.274	-4.06	-3.908	-3.839	-3.808	-3.833	-3.936	-4.102	-4.275	-4.415	-4.503	-4.519	-4.477	-4.452	-4.504	-4.607	-4.687	-4.701	-4.663	-4.606	-4.538	-4.413	-4.14	-3.723	-3.378	-3.355	-3.642	-3.968	-4.197	-4.432	-4.709	-4.865	-4.862	-4.889	-4.946	-4.858	-4.058	-3.355	-3.541	-4.206	-4.827	-4.821	-4.904	-4.677
-35.0583	-4.61	-4.156	-4	-4.134	-4.299	-4.301	-4.18	-4.048	-3.942	-3.862	-3.828	-3.885	-4.052	-4.261	-4.403	-4.432	-4.384	-4.331	-4.353	-4.466	-4.617	-4.742	-4.812	-4.805	-4.708	-4.55	-4.368	-4.139	-3.837	-3.571	-3.534	-3.762	-4.061	-4.248	-4.323	-4.345	-4.305	-4.218	-4.237	-4.721	-5.412	-5.182	-4.508	-4.378	-4.628	-4.769	-4.718	-4.549	-4.333
-25.0418	-4.597	-3.911	-3.599	-3.773	-4.13	-4.307	-4.259	-4.121	-3.971	-3.856	-3.83	-3.901	-4.045	-4.224	-4.365	-4.415	-4.396	-4.379	-4.426	-4.544	-4.695	-4.846	-4.959	-4.971	-4.84	-4.616	-4.39	-4.202	-4.041	-3.915	-3.906	-4.069	-4.303	-4.418	-4.342	-4.172	-3.98	-3.629	-3.356	-4.446	-5.534	-5.328	-5.006	-4.686	-4.597	-4.698	-4.692	-4.671	-4.595
-15.0252	-4.919	-4.188	-3.745	-3.714	-3.977	-4.226	-4.255	-4.117	-3.93	-3.794	-3.779	-3.876	-4.017	-4.174	-4.351	-4.509	-4.593	-4.614	-4.638	-4.698	-4.79	-4.9	-4.977	-4.949	-4.8	-4.592	-4.4	-4.272	-4.212	-4.19	-4.234	-4.407	-4.627	-4.69	-4.52	-4.257	-4.061	-4.016	-4.389	-5.181	-5.542	-5.449	-5.225	-4.663	-4.359	-4.645	-4.824	-4.692	-4.564
-5.0083	-5.526	-5.01	-4.612	-4.321	-4.153	-4.128	-4.096	-3.989	-3.87	-3.779	-3.75	-3.827	-3.986	-4.184	-4.437	-4.705	-4.87	-4.899	-4.86	-4.819	-4.804	-4.803	-4.762	-4.651	-4.504	-4.382	-4.298	-4.249	-4.246	-4.299	-4.43	-4.666	-4.907	-4.968	-4.802	-4.533	-4.357	-4.527	-5.199	-5.861	-5.705	-5.406	-5.255	-4.685	-4.22	-4.47	-4.715	-4.488	-4.191
5.0083	-6.089	-5.993	-5.712	-5.225	-4.608	-4.124	-3.904	-3.912	-3.999	-4.004	-3.929	-3.933	-4.084	-4.319	-4.603	-4.886	-5.06	-5.07	-4.958	-4.807	-4.674	-4.552	-4.399	-4.214	-4.068	-4.029	-4.082	-4.152	-4.214	-4.312	-4.489	-4.75	-5.006	-5.117	-5	-4.712	-4.481	-4.61	-5.199	-5.799	-5.536	-5.075	-4.943	-4.667	-4.471	-4.525	-4.524	-4.302	-4.054
15.0252	-6.009	-6.286	-6.266	-5.815	-5.106	-4.489	-4.223	-4.331	-4.53	-4.54	-4.385	-4.292	-4.374	-4.542	-4.711	-4.873	-4.987	-4.979	-4.837	-4.628	-4.424	-4.239	-4.044	-3.842	-3.699	-3.698	-3.845	-4.044	-4.197	-4.314	-4.467	-4.693	-4.937	-5.058	-4.941	-4.657	-4.46	-4.607	-5.141	-5.614	-5.089	-4.603	-4.802	-4.696	-4.608	-4.604	-4.425	-4.248	-4.188
25.0418	-5.406	-5.692	-5.976	-5.928	-5.624	-5.308	-5.152	-5.176	-5.209	-5.076	-4.825	-4.646	-4.625	-4.653	-4.622	-4.585	-4.589	-4.572	-4.476	-4.313	-4.129	-3.952	-3.778	-3.609	-3.495	-3.511	-3.689	-3.962	-4.2	-4.348	-4.466	-4.626	-4.803	-4.874	-4.77	-4.611	-4.569	-4.726	-5.139	-5.605	-5.254	-4.837	-4.871	-4.727	-4.699	-4.665	-4.468	-4.267	-4.214
35.0583	-5.13	-5.139	-5.374	-5.612	-5.781	-5.83	-5.764	-5.633	-5.443	-5.179	-4.885	-4.668	-4.575	-4.505	-4.348	-4.161	-4.044	-4.006	-3.992	-3.953	-3.871	-3.756	-3.62	-3.487	-3.416	-3.475	-3.676	-3.962	-4.23	-4.402	-4.499	-4.591	-4.682	-4.715	-4.707	-4.754	-4.878	-5.05	-5.334	-5.725	-5.794	-5.33	-4.941	-4.796	-4.71	-4.669	-4.529	-4.362	-4.318
45.0752	-4.959	-4.906	-5.033	-5.194	-5.389	-5.529	-5.537	-5.419	-5.204	-4.949	-4.706	-4.515	-4.384	-4.267	-4.094	-3.875	-3.691	-3.612	-3.641	-3.713	-3.75	-3.705	-3.587	-3.46	-3.427	-3.557	-3.807	-4.083	-4.31	-4.445	-4.502	-4.533	-4.555	-4.588	-4.723	-5.004	-5.351	-5.659	-5.879	-6.047	-6.123	-5.279	-4.715	-4.877	-4.735	-4.666	-4.589	-4.55	-4.598
55.0918	-4.577	-4.613	-4.854	-4.994	-4.994	-4.985	-5.014	-5.025	-4.957	-4.849	-4.732	-4.584	-4.406	-4.234	-4.067	-3.882	-3.707	-3.61	-3.634	-3.739	-3.822	-3.79	-3.648	-3.504	-3.513	-3.732	-4.052	-4.319	-4.456	-4.468	-4.428	-4.399	-4.383	-4.433	-4.695	-5.225	-5.861	-6.281	-6.192	-5.778	-5.559	-4.931	-4.745	-4.935	-4.694	-4.7	-4.713	-4.787	-4.931
65.1084	-4.39	-4.443	-4.695	-4.866	-4.791	-4.646	-4.626	-4.725	-4.835	-4.921	-4.94	-4.829	-4.617	-4.395	-4.213	-4.058	-3.931	-3.871	-3.903	-3.986	-4.019	-3.917	-3.713	-3.568	-3.653	-3.978	-4.367	-4.614	-4.636	-4.5	-4.354	-4.28	-4.261	-4.323	-4.627	-5.28	-6.058	-6.366	-5.782	-4.813	-4.54	-4.807	-5.032	-4.722	-4.533	-4.777	-4.857	-5.027	-5.18
75.1252	-4.473	-4.477	-4.608	-4.714	-4.627	-4.457	-4.406	-4.508	-4.685	-4.872	-4.97	-4.905	-4.716	-4.5	-4.315	-4.177	-4.111	-4.136	-4.213	-4.26	-4.194	-3.987	-3.742	-3.661	-3.865	-4.283	-4.693	-4.867	-4.784	-4.603	-4.45	-4.36	-4.325	-4.364	-4.579	-5.048	-5.537	-5.536	-5.001	-4.472	-4.284	-4.656	-4.668	-4.066	-4.408	-4.872	-4.954	-5.214	-5.265
85.1419	-4.612	-4.562	-4.598	-4.649	-4.595	-4.443	-4.362	-4.386	-4.508	-4.674	-4.777	-4.76	-4.647	-4.497	-4.345	-4.229	-4.222	-4.328	-4.436	-4.428	-4.258	-3.988	-3.803	-3.883	-4.225	-4.656	-4.972	-5.013	-4.883	-4.778	-4.696	-4.608	-4.551	-4.559	-4.624	-4.706	-4.699	-4.583	-4.747	-5.272	-5.324	-4.651	-4.058	-4.348	-4.946	-4.99	-5.077	-5.269	-5.175
95.1587	-4.613	-4.519	-4.55	-4.603	-4.676	-4.595	-4.444	-4.359	-4.416	-4.536	-4.602	-4.614	-4.596	-4.557	-4.477	-4.382	-4.385	-4.496	-4.565	-4.468	-4.227	-4	-3.991	-4.287	-4.736	-5.056	-5.103	-5.024	-4.956	-4.917	-4.88	-4.826	-4.81	-4.822	-4.769	-4.59	-4.338	-4.304	-4.844	-5.669	-5.905	-5.316	-4.812	-5.01	-5.143	-5.11	-5.197	-5.074	-4.946
105.175	-4.494	-4.182	-4.221	-4.343	-4.585	-4.656	-4.485	-4.354	-4.416	-4.515	-4.543	-4.563	-4.621	-4.702	-4.718	-4.643	-4.594	-4.624	-4.602	-4.429	-4.205	-4.119	-4.299	-4.725	-5.18	-5.304	-4.987	-4.903	-5.008	-4.952	-4.94	-4.959	-5.017	-5.02	-4.909	-4.7	-4.48	-4.48	-4.855	-5.33	-5.615	-5.67	-5.327	-4.993	-4.997	-5.134	-5.159	-4.831	-4.792
115.192	-4.385	-3.815	-3.884	-3.932	-4.1	-4.316	-4.307	-4.272	-4.376	-4.475	-4.49	-4.494	-4.555	-4.669	-4.756	-4.756	-4.699	-4.648	-4.566	-4.414	-4.299	-4.351	-4.595	-4.955	-5.242	-5.2	-4.889	-4.886	-4.99	-4.936	-4.98	-5.064	-5.142	-5.148	-5.111	-5.018	-4.86	-4.812	-4.999	-5.252	-5.423	-5.619	-5.48	-5.186	-5.144	-5.072	-5.061	-5.131	-5.143
125.209	-4.392	-3.613	-3.744	-3.878	-3.877	-3.956	-4.031	-4.1	-4.204	-4.304	-4.342	-4.326	-4.299	-4.304	-4.384	-4.531	-4.617	-4.591	-4.534	-4.498	-4.513	-4.608	-4.764	-4.92	-4.966	-4.923	-4.989	-4.974	-4.871	-4.924	-5.049	-5.174	-5.258	-5.352	-5.47	-5.444	-5.207	-5.051	-5.267	-5.67	-5.817	-5.945	-5.811	-5.33	-5.186	-5.223	-5.355	-5.592	-5.482
135.225	-4.61	-3.791	-3.854	-4.166	-4.182	-4.127	-4.078	-4.079	-4.106	-4.124	-4.135	-4.104	-4	-3.884	-3.918	-4.178	-4.455	-4.553	-4.572	-4.64	-4.731	-4.788	-4.798	-4.774	-4.757	-4.768	-4.757	-4.73	-4.767	-4.91	-5.122	-5.293	-5.419	-5.585	-5.716	-5.608	-5.317	-5.219	-5.529	-5.985	-6.28	-6.377	-6.03	-5.479	-5.408	-5.616	-5.793	-5.804	-5.546
145.242	-4.978	-4.411	-4.357	-4.632	-4.653	-4.554	-4.462	-4.406	-4.313	-4.153	-4.01	-3.909	-3.798	-3.717	-3.801	-4.084	-4.392	-4.55	-4.615	-4.715	-4.813	-4.824	-4.751	-4.624	-4.513	-4.487	-4.536	-4.62	-4.726	-4.906	-5.155	-5.363	-5.503	-5.63	-5.694	-5.624	-5.512	-5.54	-5.758	-6.071	-6.391	-6.479	-6.074	-5.624	-5.571	-5.788	-6.042	-5.957	-5.502
155.259	-5.274	-4.985	-4.886	-4.999	-4.963	-4.846	-4.818	-4.798	-4.613	-4.293	-3.989	-3.79	-3.726	-3.824	-4.06	-4.308	-4.454	-4.506	-4.561	-4.665	-4.738	-4.733	-4.665	-4.516	-4.329	-4.268	-4.394	-4.58	-4.731	-4.898	-5.112	-5.301	-5.425	-5.54	-5.66	-5.725	-5.714	-5.718	-5.881	-6.193	-6.402	-6.293	-5.932	-5.772	-5.7	-5.802	-6.082	-5.815	-5.247
165.275	-5.306	-5.17	-5.016	-4.934	-4.831	-4.769	-4.856	-4.882	-4.657	-4.296	-3.972	-3.799	-3.874	-4.186	-4.518	-4.627	-4.512	-4.403	-4.469	-4.607	-4.664	-4.651	-4.602	-4.472	-4.284	-4.185	-4.285	-4.517	-4.727	-4.87	-5.007	-5.155	-5.303	-5.479	-5.655	-5.743	-5.738	-5.777	-5.999	-6.338	-6.35	-5.817	-5.645	-5.731	-5.768	-5.929	-5.873	-5.518	-5.067
175.292	-5.118	-4.952	-4.71	-4.462	-4.331	-4.423	-4.639	-4.692	-4.488	-4.19	-3.968	-3.956	-4.238	-4.677	-4.923	-4.792	-4.496	-4.389	-4.543	-4.711	-4.746	-4.713	-4.637	-4.496	-4.339	-4.248	-4.299	-4.496	-4.725	-4.862	-4.933	-5.044	-5.226	-5.434	-5.586	-5.643	-5.672	-5.787	-6.042	-6.333	-6.117	-5.223	-5.309	-5.787	-5.777	-5.808	-5.546	-5.356	-5.313
185.309	-5.023	-4.628	-4.237	-3.957	-3.938	-4.208	-4.491	-4.529	-4.363	-4.16	-4.067	-4.208	-4.592	-4.97	-5.026	-4.783	-4.586	-4.658	-4.858	-4.956	-4.949	-4.9	-4.778	-4.612	-4.483	-4.426	-4.449	-4.57	-4.758	-4.894	-4.935	-5	-5.174	-5.398	-5.582	-5.696	-5.761	-5.828	-5.913	-5.872	-5.518	-5.53	-5.928	-5.884	-5.695	-5.539	-5.371	-5.58	-5.889
195.325	-5.031	-4.466	-3.997	-3.818	-3.991	-4.335	-4.561	-4.572	-4.447	-4.318	-4.312	-4.492	-4.781	-4.978	-4.967	-4.89	-4.944	-5.102	-5.185	-5.167	-5.151	-5.108	-4.965	-4.784	-4.658	-4.615	-4.632	-4.697	-4.818	-4.929	-4.957	-4.978	-5.129	-5.43	-5.783	-6.016	-5.988	-5.807	-5.665	-5.535	-5.679	-6.517	-6.693	-6.126	-5.884	-5.633	-5.66	-6.126	-6.345
205.342	-4.953	-4.365	-4.005	-4.016	-4.307	-4.611	-4.767	-4.79	-4.724	-4.659	-4.689	-4.805	-4.923	-4.997	-5.072	-5.2	-5.327	-5.356	-5.296	-5.269	-5.294	-5.251	-5.101	-4.921	-4.782	-4.723	-4.738	-4.795	-4.876	-4.947	-4.955	-4.94	-5.064	-5.438	-5.917	-6.113	-5.861	-5.573	-5.606	-5.891	-6.475	-7.061	-6.965	-6.466	-6.108	-5.691	-5.945	-6.499	-6.299
215.359	-4.889	-4.338	-4.105	-4.233	-4.546	-4.831	-5.008	-5.078	-5.068	-5.059	-5.101	-5.145	-5.16	-5.191	-5.29	-5.405	-5.424	-5.339	-5.274	-5.304	-5.337	-5.267	-5.117	-4.95	-4.815	-4.757	-4.792	-4.877	-4.95	-4.974	-4.931	-4.863	-4.911	-5.186	-5.493	-5.42	-5.067	-5.139	-5.746	-6.481	-7.086	-7.253	-6.824	-6.316	-5.879	-5.55	-6.03	-6.196	-5.718
225.376	-5.012	-4.502	-4.258	-4.366	-4.677	-4.996	-5.22	-5.321	-5.338	-5.351	-5.389	-5.411	-5.394	-5.366	-5.354	-5.347	-5.319	-5.282	-5.281	-5.308	-5.281	-5.164	-5.005	-4.867	-4.789	-4.797	-4.891	-5.014	-5.081	-5.04	-4.902	-4.746	-4.678	-4.699	-4.596	-4.268	-4.2	-4.826	-5.808	-6.72	-7.182	-7.047	-6.451	-5.837	-5.631	-6.099	-6.225	-5.602	-5.305
235.392	-5.178	-4.75	-4.467	-4.504	-4.79	-5.097	-5.3	-5.403	-5.431	-5.435	-5.449	-5.456	-5.419	-5.337	-5.249	-5.217	-5.25	-5.303	-5.331	-5.304	-5.198	-5.023	-4.846	-4.751	-4.781	-4.912	-5.086	-5.225	-5.249	-5.117	-4.879	-4.661	-4.557	-4.468	-4.191	-3.984	-4.338	-5.074	-5.901	-6.653	-7.055	-7.033	-6.466	-5.86	-5.783	-5.799	-5.673	-5.714	-5.676
245.409	-5.213	-4.953	-4.683	-4.627	-4.83	-5.035	-5.165	-5.261	-5.313	-5.312	-5.291	-5.268	-5.234	-5.187	-5.154	-5.182	-5.264	-5.346	-5.378	-5.326	-5.18	-4.971	-4.791	-4.748	-4.884	-5.126	-5.349	-5.45	-5.379	-5.159	-4.897	-4.736	-4.746	-4.857	-4.964	-5.106	-5.435	-6.016	-6.522	-6.735	-7.033	-7.14	-6.663	-6.14	-5.783	-5.418	-5.559	-5.988	-5.861
255.426	-5.247	-5.092	-4.8	-4.681	-4.748	-4.814	-4.865	-4.934	-5.008	-5.038	-5.024	-5.008	-5.022	-5.067	-5.125	-5.197	-5.283	-5.368	-5.424	-5.403	-5.277	-5.084	-4.932	-4.941	-5.132	-5.401	-5.588	-5.594	-5.431	-5.203	-5.036	-5.023	-5.209	-5.569	-5.933	-6.215	-6.621	-7.121	-7.155	-6.818	-6.954	-7.04	-6.609	-6.258	-5.941	-5.549	-5.585	-5.633	-5.425
265.442	-5.357	-5.127	-4.778	-4.66	-4.632	-4.579	-4.535	-4.533	-4.594	-4.674	-4.736	-4.785	-4.855	-4.958	-5.062	-5.151	-5.244	-5.355	-5.462	-5.512	-5.458	-5.321	-5.217	-5.263	-5.449	-5.645	-5.722	-5.645	-5.49	-5.364	-5.323	-5.396	-5.652	-6.105	-6.558	-6.85	-7.074	-7.226	-7.102	-6.816	-6.826	-6.836	-6.541	-6.399	-6.287	-6.078	-6.084	-5.986	-5.827
275.459	-5.322	-4.994	-4.688	-4.593	-4.524	-4.395	-4.244	-4.146	-4.158	-4.276	-4.436	-4.573	-4.687	-4.811	-4.937	-5.051	-5.165	-5.299	-5.448	-5.577	-5.624	-5.567	-5.514	-5.577	-5.713	-5.79	-5.741	-5.63	-5.585	-5.609	-5.614	-5.637	-5.825	-6.223	-6.613	-6.739	-6.677	-6.659	-6.769	-6.916	-6.929	-6.768	-6.484	-6.362	-6.496	-6.647	-6.858	-7.039	-6.749
285.476	-5.059	-4.764	-4.62	-4.503	-4.322	-4.106	-3.916	-3.801	-3.799	-3.932	-4.153	-4.367	-4.535	-4.684	-4.835	-4.977	-5.103	-5.221	-5.362	-5.539	-5.681	-5.72	-5.717	-5.769	-5.84	-5.807	-5.644	-5.468	-5.443	-5.568	-5.658	-5.679	-5.778	-6.025	-6.318	-6.508	-6.571	-6.621	-6.775	-7.002	-7.052	-6.726	-6.388	-6.401	-6.592	-6.814	-7.227	-7.271	-6.215
295.492	-4.921	-4.636	-4.614	-4.387	-3.95	-3.592	-3.467	-3.507	-3.595	-3.733	-3.949	-4.201	-4.427	-4.617	-4.8	-4.973	-5.096	-5.171	-5.266	-5.438	-5.636	-5.76	-5.79	-5.793	-5.78	-5.668	-5.463	-5.205	-4.88	-4.922	-5.342	-5.594	-5.717	-5.9	-6.228	-6.665	-6.953	-6.982	-6.993	-7.039	-6.871	-6.521	-6.396	-6.593	-6.717	-6.815	-6.669	-5.541	-4.854
305.509	-5.162	-4.771	-4.571	-4.151	-3.592	-3.252	-3.249	-3.442	-3.611	-3.718	-3.865	-4.097	-4.355	-4.591	-4.821	-5.029	-5.153	-5.197	-5.245	-5.368	-5.56	-5.722	-5.756	-5.686	-5.57	-5.416	-5.315	-5.173	-4.415	-4.126	-4.871	-5.42	-5.674	-5.913	-6.254	-6.736	-7.157	-7.301	-7.176	-6.931	-6.696	-6.5	-6.396	-6.525	-6.768	-6.723	-5.687	-3.891	-5.215
315.526	-5.544	-5.065	-4.36	-3.836	-3.67	-3.704	-3.77	-3.847	-3.877	-3.863	-3.909	-4.085	-4.341	-4.611	-4.887	-5.128	-5.267	-5.309	-5.323	-5.381	-5.512	-5.644	-5.677	-5.579	-5.403	-5.239	-5.205	-5.144	-4.511	-4.179	-4.733	-5.267	-5.607	-5.893	-6.216	-6.642	-7.033	-7.208	-7.045	-6.691	-6.439	-6.3	-6.202	-6.34	-6.635	-6.469	-5.704	-5.351	-6.262
325.543	-5.665	-5.099	-4.137	-3.829	-4.315	-4.708	-4.652	-4.412	-4.178	-4.047	-4.056	-4.198	-4.421	-4.692	-4.991	-5.254	-5.411	-5.456	-5.449	-5.455	-5.498	-5.562	-5.61	-5.577	-5.447	-5.293	-5.155	-4.979	-4.86	-4.944	-5.124	-5.319	-5.574	-5.859	-6.167	-6.457	-6.666	-6.801	-6.787	-6.619	-6.458	-6.303	-6.001	-5.883	-6.204	-6.267	-5.956	-5.986	-6.352
335.559	-5.614	-4.86	-4.084	-4.235	-4.989	-5.324	-5.077	-4.65	-4.311	-4.203	-4.278	-4.413	-4.58	-4.816	-5.103	-5.361	-5.513	-5.553	-5.544	-5.525	-5.498	-5.498	-5.561	-5.619	-5.578	-5.46	-5.318	-5.223	-5.334	-5.585	-5.666	-5.578	-5.581	-5.715	-5.879	-6.052	-6.274	-6.572	-6.74	-6.587	-6.5	-6.417	-5.728	-5.33	-5.816	-6.028	-5.801	-5.737	-6.076
345.576	-5.487	-4.692	-4.217	-4.58	-5.133	-5.218	-4.975	-4.678	-4.463	-4.438	-4.539	-4.638	-4.745	-4.926	-5.169	-5.387	-5.505	-5.541	-5.553	-5.544	-5.5	-5.474	-5.508	-5.553	-5.543	-5.514	-5.539	-5.646	-5.84	-6.072	-6.108	-5.857	-5.67	-5.635	-5.594	-5.668	-6.012	-6.608	-6.931	-6.404	-5.92	-5.963	-5.632	-5.556	-5.821	-5.793	-5.798	-5.863	-6.14
355.593	-5.241	-4.687	-4.427	-4.677	-4.941	-4.926	-4.84	-4.758	-4.678	-4.667	-4.716	-4.761	-4.818	-4.95	-5.143	-5.305	-5.39	-5.442	-5.497	-5.532	-5.537	-5.523	-5.476	-5.395	-5.348	-5.42	-5.623	-5.901	-6.19	-6.4	-6.39	-6.149	-5.969	-5.815	-5.595	-5.562	-5.841	-6.422	-6.83	-6.21	-5.433	-5.778	-6.033	-5.83	-5.797	-5.835	-5.939	-6.079	-6.419
365.609	-5.034	-4.648	-4.568	-4.701	-4.776	-4.759	-4.716	-4.647	-4.591	-4.598	-4.654	-4.698	-4.748	-4.863	-5.018	-5.14	-5.232	-5.338	-5.452	-5.551	-5.632	-5.643	-5.517	-5.313	-5.207	-5.32	-5.605	-5.938	-6.238	-6.437	-6.516	-6.545	-6.432	-6.1	-5.762	-5.615	-5.727	-6.079	-6.425	-6.344	-6.13	-6.14	-5.905	-5.811	-6.015	-5.993	-5.892	-6.045	-6.521
375.626	-4.729	-4.559	-4.673	-4.688	-4.66	-4.603	-4.461	-4.306	-4.23	-4.254	-4.351	-4.465	-4.584	-4.722	-4.851	-4.966	-5.113	-5.295	-5.462	-5.612	-5.737	-5.748	-5.591	-5.363	-5.243	-5.336	-5.575	-5.817	-6.039	-6.293	-6.556	-6.694	-6.577	-6.266	-5.953	-5.789	-5.852	-6.118	-6.49	-6.79	-6.551	-5.796	-5.702	-6.259	-6.38	-6.036	-5.742	-5.887	-6.373
385.643	-4.539	-4.515	-4.696	-4.621	-4.524	-4.382	-4.183	-4.024	-3.939	-3.937	-4.049	-4.26	-4.479	-4.638	-4.744	-4.875	-5.085	-5.31	-5.494	-5.655	-5.769	-5.757	-5.626	-5.469	-5.384	-5.435	-5.604	-5.769	-5.89	-6.075	-6.303	-6.404	-6.353	-6.241	-6.12	-6.057	-6.145	-6.45	-6.937	-7.107	-6.068	-5.037	-5.935	-6.86	-6.597	-6.227	-6.065	-6.208	-6.443
395.659	-4.836	-4.718	-4.713	-4.592	-4.43	-4.223	-4.061	-3.969	-3.912	-3.921	-4.072	-4.346	-4.584	-4.698	-4.77	-4.917	-5.133	-5.329	-5.487	-5.629	-5.709	-5.69	-5.614	-5.531	-5.462	-5.448	-5.539	-5.708	-5.838	-5.887	-5.91	-5.938	-5.999	-6.112	-6.236	-6.347	-6.457	-6.638	-6.893	-6.653	-5.323	-5.285	-6.889	-7.287	-6.915	-6.87	-6.973	-7.09	-6.995
405.676	-5.372	-5.063	-4.87	-4.739	-4.527	-4.288	-4.162	-4.119	-4.114	-4.199	-4.424	-4.706	-4.873	-4.895	-4.922	-5.042	-5.191	-5.308	-5.422	-5.535	-5.593	-5.59	-5.553	-5.483	-5.395	-5.343	-5.381	-5.527	-5.69	-5.715	-5.621	-5.601	-5.751	-6.012	-6.316	-6.599	-6.747	-6.69	-6.463	-5.93	-5.502	-6.514	-7.656	-7.507	-7.415	-7.7	-7.871	-7.857	-7.559
415.693	-5.824	-5.359	-5.119	-5.031	-4.833	-4.571	-4.382	-4.286	-4.28	-4.408	-4.661	-4.927	-5.083	-5.108	-5.114	-5.165	-5.218	-5.262	-5.333	-5.406	-5.444	-5.456	-5.433	-5.345	-5.242	-5.222	-5.303	-5.428	-5.536	-5.547	-5.48	-5.497	-5.681	-5.981	-6.362	-6.788	-7.041	-6.718	-6.054	-5.849	-6.178	-6.858	-7.474	-7.563	-7.72	-8.107	-8.05	-7.602	-7.304
425.709	-6.097	-5.596	-5.318	-5.264	-5.133	-4.856	-4.574	-4.368	-4.256	-4.283	-4.448	-4.708	-4.987	-5.173	-5.243	-5.253	-5.243	-5.245	-5.266	-5.275	-5.27	-5.278	-5.269	-5.197	-5.127	-5.192	-5.378	-5.517	-5.53	-5.483	-5.477	-5.553	-5.706	-5.967	-6.37	-6.887	-7.266	-6.779	-5.677	-5.819	-6.484	-6.605	-6.956	-7.299	-7.519	-7.531	-7.132	-6.543	-6.56
435.726	-6.312	-5.784	-5.36	-5.304	-5.282	-5.051	-4.759	-4.523	-4.316	-4.175	-4.171	-4.346	-4.688	-5.048	-5.265	-5.314	-5.296	-5.275	-5.233	-5.149	-5.073	-5.057	-5.076	-5.076	-5.095	-5.24	-5.475	-5.609	-5.594	-5.569	-5.618	-5.693	-5.784	-5.999	-6.39	-6.877	-7.216	-6.668	-5.512	-5.905	-6.623	-6.416	-6.68	-7.019	-6.949	-6.044	-5.671	-6.747	-7.067
445.743	-6.397	-5.847	-5.306	-5.191	-5.28	-5.17	-4.964	-4.818	-4.655	-4.46	-4.304	-4.282	-4.494	-4.872	-5.19	-5.319	-5.332	-5.297	-5.184	-5.005	-4.857	-4.814	-4.871	-4.982	-5.124	-5.299	-5.466	-5.553	-5.6	-5.696	-5.821	-5.904	-5.983	-6.148	-6.398	-6.686	-6.911	-6.602	-5.779	-6.078	-6.583	-6.513	-6.738	-6.841	-6.802	-6.367	-6.13	-6.728	-7.014
455.76	-6.331	-5.755	-5.22	-5.063	-5.167	-5.16	-5.079	-5.055	-4.992	-4.833	-4.624	-4.481	-4.539	-4.792	-5.068	-5.225	-5.267	-5.221	-5.063	-4.835	-4.656	-4.603	-4.694	-4.911	-5.175	-5.358	-5.405	-5.404	-5.5	-5.722	-5.957	-6.126	-6.234	-6.236	-6.149	-6.224	-6.535	-6.649	-6.23	-5.977	-6.294	-6.526	-6.528	-6.688	-6.668	-6.261	-6.265	-6.931	-7.143
465.776	-6.238	-5.554	-5.07	-5.019	-5.113	-5.102	-5.075	-5.07	-5.023	-4.905	-4.752	-4.668	-4.697	-4.814	-4.954	-5.052	-5.082	-5.031	-4.886	-4.693	-4.544	-4.5	-4.603	-4.876	-5.214	-5.394	-5.344	-5.253	-5.347	-5.629	-5.946	-6.192	-6.26	-6.014	-5.654	-5.708	-6.226	-6.509	-6.115	-5.79	-6.289	-6.595	-6.394	-6.372	-5.949	-5.917	-6.909	-7.586	-7.314
475.793	-6.159	-5.417	-4.895	-4.947	-5.163	-5.135	-5.023	-4.906	-4.805	-4.739	-4.703	-4.752	-4.831	-4.875	-4.883	-4.883	-4.873	-4.825	-4.739	-4.649	-4.586	-4.573	-4.669	-4.933	-5.267	-5.433	-5.357	-5.244	-5.297	-5.516	-5.802	-6.049	-6.094	-5.868	-5.651	-5.788	-6.137	-6.224	-6.056	-6.088	-6.316	-6.364	-6.253	-6.075	-5.929	-6.617	-7.602	-7.551	-7.044
485.81	-6.014	-5.355	-4.805	-4.79	-5.099	-5.169	-4.964	-4.736	-4.628	-4.631	-4.71	-4.85	-4.96	-4.961	-4.883	-4.811	-4.764	-4.717	-4.696	-4.731	-4.789	-4.837	-4.925	-5.124	-5.388	-5.563	-5.58	-5.516	-5.454	-5.479	-5.684	-6.032	-6.349	-6.549	-6.65	-6.607	-6.373	-6.114	-6.018	-6.03	-6.066	-6.109	-6.093	-6.135	-6.393	-6.825	-7.147	-7.198	-7.002
495.826	-5.83	-5.286	-4.782	-4.663	-4.898	-5.032	-4.902	-4.735	-4.699	-4.788	-4.94	-5.086	-5.147	-5.087	-4.968	-4.875	-4.805	-4.748	-4.774	-4.921	-5.106	-5.232	-5.305	-5.393	-5.539	-5.729	-5.88	-5.872	-5.694	-5.57	-5.793	-6.393	-7.116	-7.635	-7.67	-7.114	-6.35	-5.937	-5.926	-6.185	-6.287	-5.87	-5.831	-6.286	-6.429	-6.565	-7.043	-7.418	-7.351
505.843	-5.694	-5.253	-4.889	-4.768	-4.836	-4.924	-4.938	-4.933	-5.012	-5.165	-5.311	-5.383	-5.348	-5.239	-5.132	-5.054	-4.97	-4.9	-4.953	-5.171	-5.438	-5.605	-5.632	-5.585	-5.576	-5.694	-5.887	-5.973	-5.881	-5.814	-6.079	-6.717	-7.37	-7.62	-7.321	-6.616	-6.123	-6.05	-6.118	-6.407	-6.289	-5.292	-5.535	-6.489	-6.595	-6.724	-6.829	-7.044	-7.473
515.86	-5.63	-5.466	-5.328	-5.192	-5.057	-5.046	-5.127	-5.243	-5.412	-5.552	-5.604	-5.574	-5.484	-5.388	-5.329	-5.283	-5.211	-5.144	-5.182	-5.371	-5.616	-5.755	-5.724	-5.577	-5.421	-5.382	-5.53	-5.786	-5.986	-6.084	-6.235	-6.539	-6.758	-6.575	-6.122	-6.297	-6.683	-6.419	-6.166	-5.936	-5.502	-5.239	-5.974	-6.672	-6.722	-6.844	-6.366	-6.253	-7.312
525.876	-5.638	-5.921	-5.992	-5.688	-5.284	-5.154	-5.292	-5.498	-5.662	-5.725	-5.693	-5.613	-5.53	-5.477	-5.454	-5.446	-5.431	-5.395	-5.371	-5.422	-5.542	-5.632	-5.599	-5.438	-5.224	-5.086	-5.172	-5.514	-5.913	-6.121	-6.14	-6.163	-6.209	-6.192	-6.481	-7.333	-7.387	-6.499	-6.219	-5.9	-5.523	-5.766	-6.089	-6.372	-6.58	-6.603	-6.13	-6.153	-7.283
535.893	-5.682	-6.009	-6.042	-5.636	-5.19	-5.082	-5.257	-5.45	-5.544	-5.566	-5.555	-5.52	-5.472	-5.431	-5.416	-5.446	-5.498	-5.505	-5.436	-5.354	-5.352	-5.433	-5.478	-5.387	-5.199	-5.051	-5.075	-5.312	-5.641	-5.858	-5.912	-5.999	-6.316	-6.856	-7.392	-7.408	-6.68	-6.266	-6.394	-6.366	-6.15	-5.986	-6.068	-6.198	-6.242	-6.214	-6.315	-6.718	-7.149
545.91	-5.675	-5.563	-5.447	-5.22	-5.002	-4.971	-5.06	-5.124	-5.132	-5.146	-5.205	-5.254	-5.251	-5.238	-5.269	-5.343	-5.414	-5.438	-5.394	-5.303	-5.262	-5.348	-5.476	-5.486	-5.354	-5.206	-5.158	-5.226	-5.366	-5.525	-5.71	-6.079	-6.671	-7.061	-6.9	-6.506	-6.142	-6.11	-6.3	-6.461	-6.624	-6.391	-5.919	-5.944	-6.194	-6.281	-6.402	-6.556	-6.738
555.927	-5.685	-5.343	-5.145	-5.052	-5.016	-5.026	-4.968	-4.849	-4.751	-4.716	-4.762	-4.833	-4.892	-4.996	-5.164	-5.307	-5.36	-5.367	-5.371	-5.346	-5.311	-5.355	-5.484	-5.564	-5.506	-5.376	-5.28	-5.24	-5.27	-5.44	-5.729	-6.067	-6.531	-6.72	-6.295	-5.952	-6.246	-6.376	-6.196	-6.563	-6.879	-6.313	-5.639	-5.953	-6.3	-6.313	-6.4	-6.365	-6.48
565.943	-5.671	-5.54	-5.329	-5.104	-5.056	-5.099	-4.976	-4.772	-4.633	-4.553	-4.527	-4.543	-4.642	-4.879	-5.189	-5.406	-5.468	-5.46	-5.468	-5.473	-5.436	-5.409	-5.465	-5.555	-5.571	-5.495	-5.386	-5.295	-5.307	-5.552	-5.864	-5.906	-6.2	-6.398	-6.018	-6.264	-6.844	-6.53	-6.098	-6.452	-6.598	-6.292	-6.057	-6.068	-6.224	-6.493	-6.322	-5.883	-6.206
575.96	-5.547	-5.464	-5.256	-5.057	-5.039	-5.031	-4.885	-4.782	-4.783	-4.773	-4.735	-4.694	-4.757	-4.991	-5.315	-5.568	-5.675	-5.681	-5.67	-5.676	-5.657	-5.591	-5.539	-5.573	-5.637	-5.616	-5.506	-5.38	-5.354	-5.522	-5.755	-5.893	-6.222	-6.424	-6.464	-6.897	-7.108	-6.612	-6.16	-6.495	-6.758	-6.528	-6.232	-5.912	-6.035	-6.466	-6.039	-5.462	-6.179
585.977	-5.223	-4.966	-4.91	-5.029	-5.102	-4.912	-4.731	-4.845	-5.077	-5.217	-5.234	-5.17	-5.135	-5.23	-5.454	-5.706	-5.877	-5.919	-5.902	-5.927	-5.947	-5.86	-5.712	-5.672	-5.758	-5.784	-5.666	-5.504	-5.401	-5.409	-5.616	-6.064	-6.44	-6.637	-6.862	-6.983	-6.867	-6.616	-6.48	-6.744	-6.986	-6.511	-5.828	-5.745	-5.816	-5.809	-5.908	-6.174	-6.749
595.993	-4.83	-4.568	-4.769	-5.038	-5.005	-4.753	-4.722	-5.012	-5.357	-5.567	-5.609	-5.523	-5.404	-5.375	-5.512	-5.778	-6.024	-6.112	-6.091	-6.112	-6.093	-5.897	-5.792	-5.822	-5.889	-5.922	-5.762	-5.539	-5.414	-5.467	-5.691	-5.988	-6.308	-6.652	-6.923	-6.971	-6.81	-6.636	-6.622	-6.816	-6.98	-6.26	-5.275	-5.504	-5.922	-5.966	-6.187	-6.483	-6.792
606.01	-4.682	-4.562	-4.803	-4.939	-4.8	-4.705	-4.892	-5.216	-5.493	-5.641	-5.641	-5.529	-5.39	-5.339	-5.471	-5.779	-6.093	-6.225	-6.184	-6.135	-5.998	-5.674	-5.777	-5.997	-5.954	-5.916	-5.707	-5.435	-5.291	-5.366	-5.567	-5.803	-6.116	-6.5	-6.77	-6.799	-6.724	-6.689	-6.596	-6.504	-6.608	-6.208	-5.391	-5.535	-6.116	-6.328	-6.378	-6.325	-6.456
616.027	-4.751	-4.663	-4.768	-4.819	-4.826	-4.938	-5.154	-5.352	-5.48	-5.54	-5.537	-5.466	-5.346	-5.287	-5.425	-5.753	-6.092	-6.259	-6.218	-6.053	-5.871	-5.809	-6.043	-6.138	-5.936	-5.787	-5.591	-5.33	-5.162	-5.187	-5.362	-5.586	-5.865	-6.209	-6.497	-6.659	-6.81	-6.91	-6.597	-6.211	-6.316	-6.38	-5.853	-5.73	-6.149	-6.315	-6.307	-6.232	-6.376
626.043	-4.855	-4.719	-4.8	-4.91	-5.046	-5.22	-5.354	-5.407	-5.424	-5.483	-5.607	-5.678	-5.57	-5.417	-5.469	-5.744	-6.052	-6.25	-6.298	-6.201	-6.105	-6.195	-6.304	-6.193	-5.907	-5.626	-5.456	-5.334	-5.226	-5.19	-5.28	-5.455	-5.701	-6.057	-6.422	-6.642	-6.753	-6.812	-6.627	-6.493	-6.73	-6.609	-6.061	-6.029	-6.257	-6.3	-6.26	-6.156	-6.372
636.06	-4.844	-4.721	-4.899	-5.031	-5.176	-5.349	-5.424	-5.412	-5.41	-5.536	-5.81	-6.02	-5.94	-5.689	-5.59	-5.733	-5.968	-6.195	-6.382	-6.462	-6.407	-6.306	-6.243	-6.12	-5.848	-5.553	-5.407	-5.413	-5.44	-5.415	-5.407	-5.503	-5.719	-6.036	-6.359	-6.554	-6.635	-6.734	-6.822	-6.68	-6.706	-6.879	-6.568	-6.363	-6.437	-6.371	-6.273	-6.19	-6.275
646.077	-4.752	-4.673	-4.881	-4.968	-5.096	-5.293	-5.381	-5.386	-5.42	-5.566	-5.817	-6.029	-6.055	-5.899	-5.724	-5.696	-5.825	-6.059	-6.327	-6.49	-6.445	-6.243	-6.031	-5.885	-5.757	-5.608	-5.51	-5.542	-5.647	-5.692	-5.652	-5.664	-5.826	-6.095	-6.374	-6.581	-6.699	-6.77	-6.819	-6.854	-6.899	-6.986	-7.08	-6.866	-6.586	-6.5	-6.393	-6.29	-6.176
656.093	-4.778	-4.67	-4.771	-4.835	-4.954	-5.122	-5.231	-5.295	-5.367	-5.446	-5.51	-5.608	-5.795	-5.922	-5.835	-5.688	-5.702	-5.897	-6.154	-6.331	-6.333	-6.15	-5.89	-5.714	-5.678	-5.696	-5.684	-5.675	-5.732	-5.807	-5.808	-5.802	-5.922	-6.16	-6.443	-6.731	-6.939	-6.996	-6.978	-6.962	-6.937	-6.98	-7.135	-7.034	-6.6	-6.419	-6.422	-6.306	-6.205
666.11	-4.842	-4.656	-4.637	-4.76	-4.89	-4.938	-4.987	-5.081	-5.163	-5.177	-5.134	-5.207	-5.517	-5.839	-5.88	-5.736	-5.702	-5.855	-6.04	-6.13	-6.133	-6.074	-5.945	-5.791	-5.716	-5.755	-5.805	-5.783	-5.753	-5.78	-5.816	-5.842	-5.938	-6.134	-6.44	-6.883	-7.297	-7.414	-7.198	-6.876	-6.665	-6.627	-6.764	-6.88	-6.63	-6.352	-6.233	-6.078	-6.049
676.127	-4.798	-4.639	-4.564	-4.71	-4.888	-4.828	-4.743	-4.79	-4.843	-4.861	-4.917	-5.16	-5.545	-5.823	-5.865	-5.794	-5.819	-5.981	-6.116	-6.097	-5.998	-5.956	-5.968	-5.93	-5.838	-5.814	-5.879	-5.909	-5.861	-5.831	-5.847	-5.854	-5.874	-5.997	-6.295	-6.774	-7.296	-7.539	-7.145	-6.428	-6.254	-6.245	-6.193	-6.606	-6.936	-6.526	-5.834	-5.614	-5.958
686.144	-4.675	-4.618	-4.568	-4.709	-4.882	-4.802	-4.653	-4.622	-4.634	-4.692	-4.911	-5.327	-5.723	-5.88	-5.86	-5.856	-5.968	-6.158	-6.295	-6.269	-6.105	-5.944	-5.896	-5.909	-5.88	-5.855	-5.934	-6.048	-6.066	-6.018	-5.972	-5.893	-5.794	-5.813	-6.018	-6.353	-6.789	-7.126	-6.603	-5.419	-5.562	-6.329	-6.309	-6.277	-6.327	-6.178	-5.743	-5.752	-6.386
696.16	-4.685	-4.632	-4.569	-4.706	-4.881	-4.889	-4.797	-4.746	-4.736	-4.802	-5.05	-5.447	-5.78	-5.908	-5.914	-5.957	-6.087	-6.262	-6.425	-6.505	-6.416	-6.167	-5.919	-5.81	-5.809	-5.842	-5.944	-6.111	-6.201	-6.156	-6.049	-5.908	-5.736	-5.647	-5.738	-5.967	-6.262	-6.415	-5.957	-5.375	-5.759	-6.295	-6.24	-6.075	-5.828	-5.633	-5.732	-6.11	-6.529
706.177	-4.669	-4.611	-4.545	-4.68	-4.932	-5.076	-5.084	-5.043	-5.009	-5.031	-5.168	-5.427	-5.718	-5.935	-6.041	-6.093	-6.161	-6.271	-6.444	-6.639	-6.7	-6.493	-6.112	-5.81	-5.726	-5.778	-5.872	-6.011	-6.126	-6.111	-5.989	-5.831	-5.647	-5.501	-5.522	-5.747	-6.065	-6.26	-6.248	-6.415	-6.46	-6.079	-5.963	-6.011	-5.919	-5.885	-5.865	-5.948	-6.16
716.194	-4.203	-4.16	-4.35	-4.653	-5.006	-5.251	-5.296	-5.215	-5.135	-5.1	-5.139	-5.318	-5.647	-5.986	-6.174	-6.206	-6.19	-6.215	-6.334	-6.538	-6.711	-6.668	-6.346	-5.935	-5.704	-5.695	-5.749	-5.807	-5.894	-5.937	-5.86	-5.697	-5.515	-5.403	-5.472	-5.717	-5.965	-6.166	-6.475	-6.667	-6.263	-5.708	-5.606	-5.733	-5.912	-6.109	-6.034	-5.822	-5.875
726.21	-3.675	-3.572	-3.903	-4.442	-4.943	-5.246	-5.296	-5.17	-5.04	-4.979	-5.002	-5.18	-5.538	-5.933	-6.172	-6.212	-6.159	-6.118	-6.131	-6.215	-6.361	-6.469	-6.367	-6.035	-5.715	-5.614	-5.638	-5.639	-5.663	-5.752	-5.79	-5.683	-5.5	-5.412	-5.542	-5.817	-6.032	-6.198	-6.482	-6.265	-5.29	-4.909	-5.1	-5.229	-5.588	-6.025	-6.127	-5.791	-5.706
736.227	-3.77	-3.51	-3.634	-4.093	-4.617	-4.975	-5.118	-5.063	-4.933	-4.858	-4.881	-5.025	-5.313	-5.675	-5.962	-6.065	-6.02	-5.934	-5.859	-5.81	-5.825	-5.93	-6.018	-5.917	-5.662	-5.5	-5.51	-5.531	-5.519	-5.592	-5.712	-5.708	-5.553	-5.41	-5.439	-5.606	-5.744	-5.851	-5.81	-4.889	-4.548	-4.979	-4.976	-4.998	-5.187	-5.713	-6.15	-6.073	-5.719
746.244	-4.192	-3.929	-3.758	-3.876	-4.217	-4.582	-4.847	-4.949	-4.92	-4.867	-4.852	-4.889	-5.032	-5.3	-5.591	-5.738	-5.692	-5.564	-5.46	-5.396	-5.365	-5.397	-5.502	-5.576	-5.492	-5.336	-5.301	-5.363	-5.392	-5.435	-5.55	-5.623	-5.539	-5.339	-5.158	-5.094	-5.117	-5.025	-4.391	-3.764	-6.181	-7.099	-5.231	-5.01	-5.186	-5.575	-6.179	-6.417	-5.547
756.26	-4.301	-4.178	-3.888	-3.722	-3.892	-4.254	-4.559	-4.758	-4.878	-4.923	-4.897	-4.837	-4.838	-4.971	-5.164	-5.254	-5.18	-5.037	-4.954	-4.977	-5.05	-5.106	-5.155	-5.225	-5.244	-5.148	-5.055	-5.097	-5.197	-5.27	-5.382	-5.53	-5.578	-5.432	-5.162	-4.906	-4.712	-4.536	-4.471	-5.089	-6.661	-6.998	-5.691	-5.085	-5.179	-5.352	-5.894	-6.331	-5.601
766.277	-4.142	-4.13	-3.949	-3.709	-3.773	-4.088	-4.333	-4.502	-4.686	-4.834	-4.877	-4.829	-4.776	-4.776	-4.798	-4.766	-4.673	-4.588	-4.593	-4.709	-4.875	-4.989	-5.018	-5.015	-5.015	-4.968	-4.879	-4.868	-4.973	-5.092	-5.226	-5.444	-5.649	-5.678	-5.512	-5.227	-4.885	-4.645	-4.789	-5.277	-5.698	-5.706	-5.687	-5.846	-5.381	-4.884	-5.472	-6.201	-6.066
776.294	-4.093	-4.081	-4.076	-3.956	-3.955	-4.104	-4.188	-4.248	-4.384	-4.547	-4.671	-4.747	-4.772	-4.728	-4.63	-4.518	-4.449	-4.471	-4.583	-4.733	-4.862	-4.935	-4.94	-4.9	-4.854	-4.818	-4.781	-4.763	-4.818	-4.924	-5.05	-5.253	-5.554	-5.859	-6.027	-5.887	-5.398	-4.885	-4.803	-5.074	-5.313	-5.498	-5.962	-6.258	-5.427	-4.685	-5.412	-6.089	-5.81
786.311	-4.193	-4.171	-4.205	-4.208	-4.188	-4.147	-4.077	-4.056	-4.126	-4.256	-4.438	-4.666	-4.845	-4.871	-4.777	-4.678	-4.652	-4.713	-4.815	-4.882	-4.888	-4.867	-4.845	-4.811	-4.759	-4.719	-4.711	-4.718	-4.739	-4.801	-4.894	-5.036	-5.334	-5.819	-6.21	-6.081	-5.48	-5.052	-5.085	-5.238	-5.423	-5.571	-5.564	-5.358	-5.081	-5.145	-5.475	-5.677	-5.632
796.327	-4.253	-4.226	-4.29	-4.331	-4.284	-4.161	-4.05	-4.024	-4.082	-4.219	-4.468	-4.801	-5.078	-5.183	-5.151	-5.086	-5.048	-5.026	-4.971	-4.865	-4.747	-4.686	-4.703	-4.738	-4.733	-4.708	-4.7	-4.704	-4.71	-4.747	-4.827	-4.938	-5.156	-5.532	-5.776	-5.469	-4.861	-4.852	-5.215	-5.265	-5.411	-5.529	-5.316	-5.125	-5.054	-5.062	-5.181	-5.473	-5.831
806.344	-4.463	-4.354	-4.367	-4.411	-4.382	-4.283	-4.196	-4.19	-4.272	-4.449	-4.744	-5.086	-5.333	-5.428	-5.404	-5.318	-5.2	-5.038	-4.82	-4.585	-4.418	-4.394	-4.511	-4.669	-4.771	-4.81	-4.812	-4.783	-4.753	-4.771	-4.855	-4.979	-5.124	-5.278	-5.33	-5.141	-4.924	-5.123	-5.398	-5.354	-5.461	-5.617	-5.494	-5.331	-5.165	-5.09	-5.272	-5.67	-6.136
816.361	-4.831	-4.674	-4.6	-4.605	-4.597	-4.531	-4.454	-4.438	-4.521	-4.711	-4.98	-5.222	-5.346	-5.351	-5.275	-5.139	-4.944	-4.694	-4.421	-4.189	-4.072	-4.126	-4.335	-4.602	-4.824	-4.966	-5.009	-4.952	-4.895	-4.88	-4.924	-5.046	-5.168	-5.242	-5.322	-5.526	-5.795	-5.904	-5.843	-5.715	-5.678	-5.707	-5.585	-5.449	-5.39	-5.412	-5.538	-5.704	-5.787
826.377	-5.176	-5.047	-4.955	-4.911	-4.861	-4.782	-4.701	-4.661	-4.706	-4.849	-5.022	-5.121	-5.114	-5.034	-4.914	-4.753	-4.54	-4.287	-4.047	-3.889	-3.864	-3.993	-4.248	-4.553	-4.831	-5.035	-5.13	-5.113	-5.079	-5.021	-4.986	-5.055	-5.166	-5.321	-5.563	-5.882	-6.183	-6.356	-6.232	-5.879	-5.752	-5.838	-5.73	-5.605	-5.601	-5.582	-5.538	-5.393	-5.098
836.394	-5.413	-5.335	-5.246	-5.171	-5.08	-4.99	-4.913	-4.853	-4.846	-4.9	-4.951	-4.935	-4.856	-4.751	-4.639	-4.504	-4.321	-4.096	-3.884	-3.77	-3.812	-3.993	-4.255	-4.536	-4.785	-4.966	-5.087	-5.173	-5.166	-5.071	-5.021	-5.065	-5.197	-5.413	-5.679	-5.949	-6.226	-6.454	-6.261	-5.464	-5.47	-5.975	-5.847	-5.734	-5.687	-5.567	-5.375	-5.186	-5.088
846.411	-5.56	-5.522	-5.426	-5.332	-5.233	-5.143	-5.071	-5.013	-4.985	-4.966	-4.904	-4.788	-4.66	-4.566	-4.509	-4.446	-4.321	-4.112	-3.886	-3.776	-3.861	-4.08	-4.328	-4.548	-4.728	-4.875	-4.99	-5.055	-5.057	-5.03	-5.041	-5.144	-5.344	-5.584	-5.754	-5.81	-5.914	-6.212	-6.029	-4.876	-5.092	-5.978	-5.798	-5.724	-5.664	-5.51	-5.31	-5.144	-5.195
856.428	-5.641	-5.609	-5.509	-5.398	-5.3	-5.22	-5.165	-5.136	-5.114	-5.033	-4.85	-4.617	-4.431	-4.348	-4.347	-4.362	-4.314	-4.158	-3.958	-3.875	-3.997	-4.232	-4.44	-4.577	-4.68	-4.782	-4.878	-4.944	-4.98	-5.019	-5.113	-5.297	-5.543	-5.747	-5.8	-5.718	-5.679	-5.782	-5.644	-5.156	-5.386	-5.781	-5.495	-5.482	-5.612	-5.6	-5.4	-4.941	-5.086
866.444	-5.66	-5.589	-5.49	-5.37	-5.277	-5.22	-5.196	-5.183	-5.124	-4.942	-4.642	-4.342	-4.141	-4.051	-4.041	-4.082	-4.129	-4.131	-4.098	-4.115	-4.247	-4.43	-4.555	-4.603	-4.647	-4.737	-4.854	-4.952	-5.027	-5.121	-5.272	-5.478	-5.687	-5.815	-5.819	-5.725	-5.598	-5.528	-5.613	-5.825	-5.812	-5.495	-5.103	-5.142	-5.441	-5.686	-5.465	-4.409	-4.653
876.461	-5.633	-5.45	-5.38	-5.286	-5.184	-5.12	-5.096	-5.065	-4.947	-4.706	-4.424	-4.202	-4.042	-3.896	-3.781	-3.761	-3.869	-4.074	-4.3	-4.473	-4.586	-4.651	-4.656	-4.638	-4.668	-4.766	-4.891	-5.014	-5.148	-5.302	-5.462	-5.592	-5.649	-5.651	-5.688	-5.773	-5.849	-5.925	-5.979	-5.925	-5.811	-5.434	-4.77	-4.737	-5.05	-5.194	-5.102	-4.526	-4.827
886.477	-5.654	-5.234	-5.195	-5.195	-5.08	-4.98	-4.942	-4.908	-4.805	-4.666	-4.572	-4.493	-4.334	-4.079	-3.828	-3.711	-3.811	-4.122	-4.524	-4.82	-4.917	-4.875	-4.793	-4.761	-4.825	-4.933	-5.004	-5.078	-5.245	-5.481	-5.653	-5.644	-5.468	-5.304	-5.373	-5.682	-5.995	-6.128	-6.066	-5.943	-5.936	-5.698	-4.611	-4.205	-4.647	-4.654	-4.84	-5.42	-5.318
896.494	-5.641	-5.125	-5.046	-5.139	-5.093	-5.036	-5.018	-5.004	-4.978	-5.01	-5.071	-5.017	-4.789	-4.47	-4.189	-4.044	-4.091	-4.35	-4.737	-5.059	-5.174	-5.119	-5.039	-5.052	-5.175	-5.323	-5.336	-5.158	-5.185	-5.551	-5.775	-5.657	-5.359	-5.13	-5.178	-5.502	-5.907	-6.171	-6.211	-6.095	-5.939	-5.583	-4.523	-3.878	-4.552	-4.955	-5.002	-5.274	-4.942
V
X-distance/Y-Distance	-2399	-2388.98	-2378.97	-2368.95	-2358.93	-2348.91	-2338.9	-2328.88	-2318.86	-2308.85	-2298.83	-2288.82	-2278.8	-2268.78	-2258.76	-2248.75	-2238.73	-2228.72	-2218.7	-2208.68	-2198.66	-2188.65	-2178.63	-2168.61	-2158.6	-2148.58	-2138.56	-2128.55	-2118.53	-2108.51	-2098.5	-2088.48	-2078.46	-2068.45	-2058.43	-2048.41	-2038.4	-2028.38	-2018.36	-2008.35	-1998.33	-1988.31	-1978.3	-1968.28	-1958.26	-1948.25	-1938.23	-1928.21	-1918.2
-896.494	-4.662	-4.42	-4.027	-4.025	-4.399	-4.559	-4.239	-4.002	-4.153	-4.479	-4.859	-5.203	-5.306	-5.142	-4.981	-5.078	-5.299	-5.435	-5.579	-5.817	-5.993	-5.882	-5.421	-4.741	-4.058	-3.573	-3.33	-3.266	-3.471	-3.923	-4.165	-3.807	-3.128	-2.666	-2.487	-2.445	-2.386	-2.329	-2.333	-2.311	-2.177	-2.072	-1.99	-1.94	-2.04	-2.153	-2.138	-2.341	-2.42
-886.477	-4.658	-4.322	-4.026	-4.059	-4.359	-4.352	-4.042	-3.972	-4.246	-4.629	-4.992	-5.199	-5.159	-5.009	-4.968	-5.125	-5.338	-5.481	-5.611	-5.805	-5.996	-5.986	-5.622	-4.926	-4.071	-3.341	-2.992	-3.076	-3.535	-4.175	-4.548	-4.116	-3.222	-2.719	-2.578	-2.623	-2.596	-2.563	-2.601	-2.584	-2.389	-2.083	-1.847	-1.746	-1.699	-1.657	-1.93	-2.441	-2.494
-876.461	-4.426	-4.144	-3.92	-3.995	-4.185	-4.073	-3.866	-3.972	-4.33	-4.73	-5.032	-5.081	-4.951	-4.891	-4.997	-5.183	-5.366	-5.538	-5.68	-5.814	-5.968	-6.013	-5.754	-5.102	-4.15	-3.23	-2.783	-3.002	-3.659	-4.303	-4.567	-4.12	-3.274	-2.72	-2.666	-2.862	-2.92	-2.915	-2.943	-2.881	-2.613	-2.197	-1.799	-1.555	-1.486	-1.38	-1.833	-2.794	-2.702
-866.444	-4.212	-3.96	-3.733	-3.736	-3.832	-3.762	-3.723	-3.945	-4.305	-4.692	-4.967	-4.973	-4.858	-4.876	-5.026	-5.17	-5.324	-5.54	-5.713	-5.822	-5.946	-6.009	-5.824	-5.26	-4.328	-3.328	-2.807	-3.077	-3.809	-4.29	-4.161	-3.828	-3.319	-2.731	-2.769	-3.032	-3.142	-3.197	-3.262	-3.184	-2.863	-2.357	-1.828	-1.488	-1.547	-1.759	-2.459	-3.439	-2.497
-856.428	-4.227	-3.969	-3.62	-3.416	-3.442	-3.531	-3.683	-3.929	-4.229	-4.601	-4.918	-5.01	-4.947	-4.918	-4.974	-5.062	-5.223	-5.459	-5.65	-5.794	-5.95	-6.035	-5.878	-5.375	-4.54	-3.597	-3.048	-3.262	-3.94	-4.377	-4.227	-3.871	-3.355	-2.834	-2.839	-3.047	-3.169	-3.287	-3.421	-3.37	-3.012	-2.465	-1.938	-1.649	-1.944	-2.766	-3.815	-3.803	-2.356
-846.411	-4.31	-4.092	-3.623	-3.24	-3.221	-3.441	-3.722	-3.951	-4.197	-4.548	-4.909	-5.104	-5.084	-4.963	-4.896	-4.941	-5.096	-5.309	-5.52	-5.737	-5.971	-6.119	-5.982	-5.457	-4.671	-3.871	-3.402	-3.555	-4.104	-4.491	-4.438	-4.002	-3.449	-3.084	-2.951	-2.97	-3.02	-3.14	-3.345	-3.421	-3.14	-2.581	-2.09	-1.916	-2.304	-3.144	-3.788	-3.356	-2.715
-836.394	-4.28	-4.166	-3.709	-3.281	-3.212	-3.427	-3.727	-3.974	-4.231	-4.55	-4.861	-5.079	-5.151	-5.09	-4.987	-4.933	-4.982	-5.158	-5.417	-5.684	-5.962	-6.2	-6.132	-5.56	-4.708	-4.008	-3.728	-3.941	-4.375	-4.521	-4.214	-3.801	-3.575	-3.439	-3.214	-2.948	-2.806	-2.854	-3.081	-3.341	-3.3	-2.78	-2.348	-2.177	-2.454	-2.955	-3.242	-3.16	-2.87
-826.377	-4.144	-4.177	-3.84	-3.449	-3.289	-3.395	-3.65	-3.954	-4.278	-4.557	-4.745	-4.927	-5.162	-5.327	-5.287	-5.08	-4.946	-5.096	-5.412	-5.66	-5.886	-6.169	-6.228	-5.711	-4.779	-4.048	-3.924	-4.286	-4.669	-4.591	-4.031	-3.567	-3.621	-3.802	-3.546	-2.969	-2.6	-2.592	-2.784	-3.073	-3.246	-2.938	-2.788	-2.488	-2.582	-3.11	-3.464	-3.273	-2.683
-816.361	-3.946	-4.051	-3.875	-3.576	-3.35	-3.34	-3.529	-3.868	-4.252	-4.502	-4.605	-4.783	-5.154	-5.509	-5.566	-5.291	-5.032	-5.155	-5.478	-5.65	-5.766	-6.016	-6.178	-5.844	-4.985	-4.176	-4.037	-4.479	-4.852	-4.645	-3.934	-3.408	-3.629	-4.064	-3.766	-2.898	-2.361	-2.403	-2.597	-2.665	-2.702	-2.833	-2.83	-2.712	-2.732	-3.047	-3.22	-3.188	-2.792
-806.344	-3.73	-3.72	-3.664	-3.556	-3.392	-3.292	-3.38	-3.706	-4.134	-4.384	-4.481	-4.721	-5.143	-5.513	-5.625	-5.427	-5.198	-5.283	-5.518	-5.606	-5.651	-5.826	-6.011	-5.881	-5.256	-4.474	-4.206	-4.566	-4.901	-4.633	-3.871	-3.336	-3.635	-4.166	-3.784	-2.71	-2.082	-2.227	-2.537	-2.57	-2.569	-2.797	-2.663	-2.904	-3.014	-2.725	-2.47	-2.67	-2.975
-796.327	-3.7	-3.456	-3.391	-3.44	-3.412	-3.263	-3.228	-3.508	-3.97	-4.239	-4.369	-4.703	-5.125	-5.394	-5.5	-5.441	-5.346	-5.394	-5.493	-5.521	-5.553	-5.675	-5.84	-5.843	-5.458	-4.808	-4.444	-4.633	-4.872	-4.572	-3.83	-3.309	-3.576	-4.069	-3.642	-2.524	-1.882	-2.088	-2.508	-2.695	-2.905	-3.229	-3.361	-3.456	-3.409	-2.915	-2.349	-2.148	-2.265
-786.311	-3.945	-3.643	-3.508	-3.51	-3.46	-3.27	-3.16	-3.36	-3.799	-4.079	-4.257	-4.661	-5.055	-5.229	-5.325	-5.388	-5.418	-5.451	-5.458	-5.449	-5.478	-5.583	-5.752	-5.82	-5.556	-5.006	-4.605	-4.657	-4.811	-4.53	-3.843	-3.302	-3.403	-3.782	-3.463	-2.494	-1.903	-2.104	-2.542	-2.807	-3.058	-3.494	-3.892	-3.983	-3.761	-3.23	-2.569	-2.1	-1.813
-776.294	-3.991	-3.941	-3.816	-3.788	-3.619	-3.324	-3.241	-3.347	-3.657	-3.928	-4.169	-4.572	-4.912	-5.062	-5.19	-5.327	-5.425	-5.474	-5.468	-5.434	-5.436	-5.548	-5.751	-5.841	-5.594	-5.053	-4.608	-4.587	-4.741	-4.597	-3.985	-3.354	-3.177	-3.383	-3.259	-2.589	-2.152	-2.406	-2.802	-3.008	-3.25	-3.564	-4.039	-4.437	-4.128	-3.107	-2.406	-2.223	-2.199
-766.277	-3.638	-3.718	-3.635	-3.692	-3.677	-3.449	-3.414	-3.475	-3.61	-3.842	-4.145	-4.493	-4.763	-4.952	-5.132	-5.289	-5.4	-5.478	-5.514	-5.471	-5.433	-5.553	-5.79	-5.886	-5.634	-5.065	-4.534	-4.432	-4.685	-4.788	-4.304	-3.543	-3.042	-2.993	-2.953	-2.591	-2.44	-2.983	-3.332	-3.089	-3.364	-3.743	-4.454	-5.05	-4.493	-3	-2.2	-2.5	-2.894
-756.26	-3.478	-3.359	-3.139	-3.152	-3.43	-3.569	-3.598	-3.644	-3.684	-3.868	-4.201	-4.499	-4.704	-4.93	-5.155	-5.297	-5.368	-5.45	-5.547	-5.528	-5.453	-5.562	-5.821	-5.941	-5.717	-5.143	-4.502	-4.3	-4.682	-5.001	-4.718	-3.909	-3.125	-2.746	-2.616	-2.454	-2.494	-3.061	-3.402	-2.986	-3.296	-3.74	-4.438	-5.001	-4.273	-2.755	-1.983	-2.677	-3.275
-746.244	-3.579	-3.467	-3.175	-2.914	-3.072	-3.514	-3.732	-3.788	-3.839	-4.015	-4.343	-4.611	-4.761	-4.969	-5.208	-5.328	-5.339	-5.387	-5.525	-5.546	-5.442	-5.513	-5.793	-5.985	-5.847	-5.327	-4.669	-4.411	-4.744	-5.125	-5.033	-4.365	-3.458	-2.72	-2.419	-2.365	-2.366	-2.326	-2.57	-2.901	-3.055	-3.507	-3.861	-4.065	-3.65	-2.562	-1.961	-2.576	-3.171
-736.227	-3.459	-3.618	-3.653	-3.342	-3.051	-3.357	-3.769	-3.923	-4.034	-4.248	-4.543	-4.758	-4.853	-5.006	-5.218	-5.32	-5.296	-5.3	-5.424	-5.462	-5.345	-5.379	-5.694	-6.016	-6.025	-5.605	-5.002	-4.697	-4.853	-5.138	-5.164	-4.784	-3.887	-2.911	-2.398	-2.371	-2.414	-2.271	-2.471	-2.947	-3.05	-3.11	-3.052	-3.402	-3.196	-2.549	-2.156	-2.257	-2.849
-726.21	-3.205	-3.433	-3.751	-3.79	-3.422	-3.353	-3.781	-4.064	-4.221	-4.446	-4.677	-4.81	-4.866	-4.992	-5.162	-5.238	-5.214	-5.193	-5.257	-5.273	-5.175	-5.227	-5.609	-6.076	-6.232	-5.904	-5.326	-4.963	-4.976	-5.101	-5.173	-4.962	-4.061	-3.191	-2.442	-2.389	-2.533	-2.64	-2.756	-2.854	-3.206	-2.812	-2.761	-3.172	-2.888	-2.607	-2.351	-2.131	-2.373
-716.194	-3.109	-3.184	-3.432	-3.741	-3.776	-3.677	-3.948	-4.194	-4.302	-4.474	-4.633	-4.714	-4.781	-4.92	-5.061	-5.12	-5.113	-5.087	-5.086	-5.07	-5.035	-5.178	-5.637	-6.176	-6.391	-6.104	-5.542	-5.135	-5.061	-5.097	-4.992	-4.603	-4.061	-3.31	-2.474	-2.421	-2.519	-2.537	-2.552	-2.522	-2.537	-2.511	-2.83	-2.807	-2.709	-2.685	-2.606	-2.442	-2.277
-706.177	-3.055	-3.008	-3.137	-3.508	-3.953	-4.196	-4.335	-4.295	-4.264	-4.373	-4.472	-4.548	-4.655	-4.813	-4.947	-5.022	-5.048	-5.03	-4.997	-4.979	-5.027	-5.271	-5.752	-6.246	-6.425	-6.151	-5.613	-5.181	-5.089	-5.154	-4.949	-4.472	-3.995	-3.184	-2.546	-2.541	-2.587	-2.547	-2.57	-2.396	-2.115	-2.451	-2.68	-2.582	-2.612	-2.734	-2.928	-2.823	-2.52
-696.16	-2.956	-2.915	-3.037	-3.41	-4.039	-4.586	-4.73	-4.372	-4.239	-4.325	-4.351	-4.408	-4.526	-4.679	-4.83	-4.954	-5.032	-5.05	-5.036	-5.044	-5.142	-5.406	-5.819	-6.204	-6.342	-6.135	-5.676	-5.239	-5.123	-5.251	-5.152	-4.631	-3.795	-3.061	-2.72	-2.74	-2.729	-2.646	-2.646	-2.617	-2.601	-2.7	-2.638	-2.513	-2.551	-2.716	-2.9	-2.924	-2.913
-686.144	-2.91	-2.926	-3.102	-3.458	-4.04	-4.68	-4.858	-4.419	-4.286	-4.386	-4.333	-4.334	-4.411	-4.533	-4.71	-4.893	-5.037	-5.117	-5.156	-5.196	-5.282	-5.474	-5.768	-6.052	-6.205	-6.157	-5.872	-5.475	-5.28	-5.311	-5.122	-4.45	-3.616	-3.094	-2.945	-2.929	-2.826	-2.715	-2.724	-2.794	-2.926	-3.095	-2.951	-2.468	-2.532	-2.72	-2.873	-2.907	-2.929
-676.127	-2.995	-3.007	-3.178	-3.439	-3.846	-4.43	-4.744	-4.442	-4.338	-4.46	-4.386	-4.352	-4.368	-4.445	-4.624	-4.839	-5.026	-5.155	-5.252	-5.332	-5.397	-5.492	-5.657	-5.856	-6.05	-6.201	-6.169	-5.893	-5.585	-5.346	-4.931	-4.261	-3.544	-3.177	-3.122	-3.039	-2.872	-2.761	-2.767	-2.827	-3.076	-3.554	-3.082	-2.495	-2.567	-2.845	-3.182	-3.226	-2.692
-666.11	-3.284	-3.195	-3.198	-3.289	-3.561	-4.087	-4.541	-4.456	-4.388	-4.506	-4.481	-4.465	-4.451	-4.486	-4.63	-4.827	-5.009	-5.151	-5.291	-5.422	-5.496	-5.525	-5.577	-5.699	-5.92	-6.22	-6.408	-6.279	-5.895	-5.4	-4.779	-4.118	-3.553	-3.22	-3.177	-3.035	-2.862	-2.772	-2.785	-2.837	-2.97	-3.133	-2.784	-2.725	-2.704	-2.877	-3.129	-3.217	-2.591
-656.093	-3.644	-3.478	-3.291	-3.215	-3.427	-3.921	-4.335	-4.414	-4.461	-4.586	-4.623	-4.641	-4.631	-4.646	-4.738	-4.879	-5.035	-5.192	-5.357	-5.493	-5.554	-5.556	-5.56	-5.659	-5.91	-6.255	-6.49	-6.421	-6.029	-5.406	-4.625	-3.871	-3.429	-3.226	-3.113	-2.978	-2.861	-2.813	-2.842	-2.871	-2.738	-2.507	-2.923	-3.01	-2.959	-2.92	-2.709	-2.57	-2.834
-646.077	-3.806	-3.715	-3.481	-3.304	-3.451	-3.819	-4.104	-4.234	-4.512	-4.71	-4.762	-4.823	-4.853	-4.871	-4.906	-4.971	-5.104	-5.323	-5.528	-5.575	-5.519	-5.505	-5.562	-5.734	-6.047	-6.362	-6.479	-6.324	-5.93	-5.306	-4.482	-3.692	-3.295	-3.187	-3.033	-2.96	-2.939	-2.932	-2.94	-2.929	-2.839	-2.822	-3.221	-3.165	-3.21	-3.141	-2.843	-2.852	-3.477
-636.06	-3.59	-3.586	-3.461	-3.329	-3.44	-3.639	-3.719	-3.894	-4.487	-4.737	-4.799	-4.945	-5.082	-5.138	-5.125	-5.092	-5.174	-5.462	-5.735	-5.652	-5.387	-5.343	-5.515	-5.814	-6.208	-6.499	-6.481	-6.156	-5.672	-5.074	-4.318	-3.607	-3.228	-3.106	-3.02	-3.006	-3.096	-3.145	-3.045	-3.034	-3.053	-3.143	-3.207	-3.23	-3.307	-3.307	-3.037	-3.269	-3.678
-626.043	-3.235	-3.135	-3.095	-3.111	-3.206	-3.238	-3.194	-3.605	-4.31	-4.532	-4.691	-4.987	-5.279	-5.402	-5.362	-5.243	-5.227	-5.511	-5.835	-5.665	-5.22	-5.146	-5.424	-5.823	-6.28	-6.592	-6.521	-6.037	-5.373	-4.739	-4.063	-3.42	-3.085	-3.045	-3.066	-3.084	-3.229	-3.337	-3.113	-3.167	-3.236	-3.316	-3.245	-3.265	-3.223	-3.061	-3.005	-3.264	-3.431
-616.027	-3.043	-2.911	-2.776	-2.798	-2.852	-2.765	-2.851	-3.54	-4.013	-4.154	-4.478	-4.985	-5.411	-5.562	-5.508	-5.348	-5.245	-5.453	-5.764	-5.599	-5.124	-5.061	-5.39	-5.814	-6.282	-6.639	-6.592	-6	-5.123	-4.372	-3.765	-3.25	-3.008	-3.056	-3.164	-3.202	-3.194	-3.126	-3.13	-3.179	-3.447	-3.844	-3.302	-3.32	-3.23	-3.3	-3.693	-3.704	-3.514
-606.01	-2.882	-2.942	-2.847	-2.71	-2.646	-2.641	-3.043	-3.687	-3.794	-3.837	-4.298	-4.989	-5.456	-5.565	-5.504	-5.334	-5.199	-5.32	-5.562	-5.491	-5.163	-5.163	-5.488	-5.869	-6.278	-6.661	-6.683	-6.053	-4.982	-4.065	-3.491	-3.131	-3.033	-3.141	-3.296	-3.353	-3.242	-3.079	-3.157	-3.095	-3.341	-3.738	-3.208	-3.32	-3.504	-4.103	-4.453	-3.742	-3.619
-595.993	-2.719	-2.888	-3.009	-2.859	-2.685	-2.922	-3.627	-4.002	-3.83	-3.815	-4.322	-5.01	-5.377	-5.445	-5.391	-5.23	-5.128	-5.174	-5.291	-5.306	-5.244	-5.35	-5.678	-6.001	-6.302	-6.652	-6.75	-6.172	-4.983	-3.884	-3.3	-3.02	-3.087	-3.264	-3.386	-3.443	-3.436	-3.355	-3.205	-3.109	-2.983	-2.73	-3.057	-3.272	-3.669	-4.128	-4.068	-3.421	-3.192
-585.977	-2.722	-2.86	-3.012	-2.977	-2.923	-3.329	-4.036	-4.257	-4.085	-4.102	-4.504	-4.931	-5.144	-5.258	-5.232	-5.131	-5.122	-5.088	-5.034	-5.056	-5.2	-5.465	-5.857	-6.147	-6.344	-6.606	-6.73	-6.274	-5.106	-3.833	-3.154	-2.976	-3.14	-3.354	-3.413	-3.428	-3.475	-3.406	-3.268	-3.198	-3.003	-2.723	-3.31	-3.302	-3.79	-4.102	-3.906	-3.457	-3.178
-575.96	-2.895	-2.994	-3.061	-3.068	-3.199	-3.613	-4.089	-4.278	-4.265	-4.321	-4.477	-4.603	-4.813	-5.056	-5.091	-5.121	-5.206	-5.093	-4.889	-4.852	-5.067	-5.496	-5.966	-6.234	-6.365	-6.528	-6.601	-6.258	-5.258	-3.921	-3.113	-3.045	-3.198	-3.372	-3.381	-3.367	-3.447	-3.467	-3.405	-3.32	-3.279	-3.407	-3.735	-3.447	-3.806	-4	-4.142	-3.803	-3.609
-565.943	-3.142	-3.184	-3.191	-3.217	-3.418	-3.774	-4.047	-4.104	-4.008	-3.928	-3.928	-4.084	-4.49	-4.877	-5.038	-5.202	-5.317	-5.173	-4.919	-4.836	-5.08	-5.584	-6.048	-6.261	-6.342	-6.42	-6.391	-6.081	-5.307	-4.135	-3.286	-3.172	-3.274	-3.32	-3.299	-3.337	-3.46	-3.509	-3.56	-3.597	-3.379	-3.393	-3.691	-3.54	-3.607	-3.542	-3.742	-3.866	-3.925
-555.927	-3.403	-3.384	-3.34	-3.33	-3.449	-3.657	-3.732	-3.533	-3.191	-3.054	-3.195	-3.65	-4.24	-4.734	-5.07	-5.312	-5.4	-5.287	-5.117	-5.099	-5.358	-5.808	-6.166	-6.278	-6.282	-6.267	-6.13	-5.797	-5.203	-4.307	-3.497	-3.254	-3.271	-3.19	-3.268	-3.571	-3.586	-3.463	-3.536	-3.845	-3.421	-3.297	-3.454	-3.488	-3.638	-3.498	-3.279	-3.729	-4.108
-545.91	-3.655	-3.615	-3.521	-3.372	-3.224	-3.101	-2.923	-2.694	-2.598	-2.733	-3.051	-3.565	-4.117	-4.639	-5.113	-5.391	-5.428	-5.352	-5.336	-5.467	-5.728	-6.054	-6.279	-6.292	-6.192	-6.061	-5.834	-5.486	-5.021	-4.376	-3.668	-3.272	-3.116	-2.983	-3.321	-4.138	-3.847	-3.394	-3.257	-3.359	-3.444	-3.319	-3.237	-3.334	-3.423	-3.398	-3.517	-4.138	-4.367
-535.893	-3.901	-3.868	-3.756	-3.49	-3.125	-2.774	-2.575	-2.723	-3.143	-3.444	-3.633	-3.867	-4.194	-4.645	-5.136	-5.396	-5.38	-5.318	-5.427	-5.698	-5.966	-6.196	-6.33	-6.264	-6.067	-5.831	-5.534	-5.19	-4.827	-4.383	-3.8	-3.261	-2.917	-2.789	-3.25	-4.096	-3.857	-3.173	-3.01	-3.03	-3.506	-3.453	-3.237	-3.191	-2.872	-3.246	-3.991	-4.564	-4.9
-525.876	-4.178	-4.1	-4.003	-3.769	-3.52	-3.386	-3.433	-3.675	-3.974	-4.138	-4.201	-4.261	-4.43	-4.769	-5.133	-5.303	-5.287	-5.271	-5.433	-5.759	-6.061	-6.273	-6.337	-6.183	-5.923	-5.637	-5.294	-4.941	-4.64	-4.317	-3.826	-3.237	-2.813	-2.724	-3.077	-3.558	-3.433	-2.829	-2.818	-3.09	-3.497	-3.794	-3.455	-3.341	-3.096	-3.478	-3.988	-4.586	-5.255
-515.86	-4.483	-4.276	-4.169	-4.025	-3.975	-4.059	-4.175	-4.246	-4.298	-4.341	-4.339	-4.402	-4.634	-4.907	-5.073	-5.184	-5.261	-5.305	-5.442	-5.747	-6.113	-6.353	-6.312	-6.065	-5.821	-5.583	-5.234	-4.825	-4.499	-4.216	-3.781	-3.209	-2.818	-2.806	-3.041	-3.218	-2.952	-2.577	-2.481	-2.718	-3.342	-3.772	-3.233	-3.328	-3.517	-3.848	-3.927	-4.662	-5.409
-505.843	-4.662	-4.383	-4.189	-4.07	-3.998	-3.987	-4.058	-4.271	-4.523	-4.535	-4.311	-4.322	-4.684	-4.954	-5.031	-5.232	-5.389	-5.368	-5.404	-5.689	-6.141	-6.379	-6.193	-5.926	-5.861	-5.816	-5.517	-5	-4.507	-4.136	-3.722	-3.192	-2.835	-2.857	-3.016	-3.025	-2.857	-2.59	-2.347	-2.58	-3.291	-3.503	-2.882	-2.769	-3.358	-3.971	-3.802	-4.703	-5.298
-495.826	-4.501	-4.366	-4.105	-4.033	-3.95	-3.926	-4.049	-4.362	-4.703	-4.693	-4.289	-4.162	-4.585	-4.985	-5.236	-5.564	-5.597	-5.346	-5.246	-5.561	-6.107	-6.277	-5.963	-5.824	-6.107	-6.347	-6.144	-5.535	-4.8	-4.202	-3.719	-3.209	-2.828	-2.84	-3.043	-3.06	-2.898	-2.729	-2.625	-2.807	-3.165	-3.175	-2.704	-2.316	-2.794	-3.266	-3.798	-4.658	-5.121
-485.81	-4.059	-4.147	-4.021	-4.062	-4.118	-4.237	-4.383	-4.538	-4.72	-4.703	-4.251	-3.912	-4.31	-5.076	-5.734	-6.015	-5.729	-5.229	-5.012	-5.376	-5.992	-6.1	-5.79	-5.906	-6.507	-6.903	-6.76	-6.171	-5.338	-4.524	-3.871	-3.317	-2.887	-2.848	-3.108	-3.129	-2.92	-2.957	-3.141	-2.975	-2.72	-2.543	-2.494	-2.376	-2.637	-3.032	-3.902	-4.515	-4.94
-475.793	-3.65	-3.875	-3.979	-4.062	-4.223	-4.457	-4.596	-4.63	-4.7	-4.662	-4.19	-3.664	-3.983	-5.155	-6.173	-6.286	-5.762	-5.138	-4.831	-5.193	-5.826	-5.987	-5.903	-6.277	-6.922	-7.191	-6.981	-6.472	-5.771	-4.968	-4.195	-3.557	-3.084	-2.914	-3.066	-3.135	-3.064	-3.239	-3.475	-2.9	-2.469	-2.415	-2.701	-3.054	-3.419	-3.586	-3.956	-4.366	-4.856
-465.776	-3.474	-3.783	-3.975	-3.976	-4.092	-4.353	-4.555	-4.674	-4.761	-4.653	-4.173	-3.688	-3.999	-5.252	-6.281	-6.318	-5.806	-5.162	-4.78	-5.058	-5.656	-5.999	-6.261	-6.757	-7.211	-7.253	-6.897	-6.355	-5.8	-5.201	-4.505	-3.847	-3.36	-3.076	-3.004	-3.037	-3.132	-3.264	-3.109	-2.727	-2.541	-2.716	-3.316	-3.932	-3.743	-3.599	-4.059	-4.394	-5.01
-455.76	-3.441	-3.82	-4.031	-3.923	-3.88	-4.093	-4.385	-4.624	-4.747	-4.655	-4.352	-4.134	-4.484	-5.442	-6.188	-6.261	-5.871	-5.247	-4.821	-4.975	-5.516	-6.052	-6.545	-7.003	-7.296	-7.272	-6.837	-6.156	-5.556	-5.095	-4.597	-4.042	-3.577	-3.242	-3.007	-2.977	-3.181	-3.247	-2.843	-2.61	-2.536	-2.783	-3.692	-3.734	-3.146	-3.708	-4.27	-4.559	-5.041
-445.743	-3.399	-3.838	-4.129	-3.983	-3.767	-3.886	-4.19	-4.43	-4.582	-4.686	-4.692	-4.697	-5.008	-5.619	-6.092	-6.17	-5.855	-5.307	-4.891	-4.943	-5.443	-6.071	-6.582	-6.958	-7.258	-7.308	-6.862	-6.076	-5.336	-4.835	-4.467	-4.066	-3.652	-3.317	-3.087	-3.061	-3.245	-3.298	-2.991	-2.464	-2.231	-2.7	-3.247	-2.962	-3.185	-3.949	-4.502	-4.675	-4.928
-435.726	-3.274	-3.754	-4.159	-4.097	-3.818	-3.842	-4.107	-4.288	-4.475	-4.747	-4.902	-4.975	-5.251	-5.708	-6.027	-6.044	-5.794	-5.371	-4.997	-5.005	-5.484	-6.094	-6.521	-6.858	-7.223	-7.316	-6.846	-6.02	-5.203	-4.617	-4.266	-3.977	-3.634	-3.313	-3.139	-3.131	-3.21	-3.172	-2.848	-2.401	-2.296	-2.618	-2.629	-3.275	-3.644	-4.074	-4.605	-4.851	-4.938
-425.709	-3.02	-3.486	-4.008	-4.192	-4.029	-3.992	-4.166	-4.312	-4.512	-4.767	-4.898	-5.044	-5.379	-5.769	-5.965	-5.956	-5.818	-5.52	-5.196	-5.203	-5.642	-6.171	-6.531	-6.852	-7.197	-7.243	-6.749	-5.913	-5.068	-4.452	-4.113	-3.893	-3.617	-3.302	-3.129	-3.127	-3.126	-2.964	-2.668	-2.609	-2.958	-3.119	-3.223	-3.856	-3.647	-4.155	-4.605	-5.017	-4.843
-415.693	-2.67	-3.064	-3.659	-4.142	-4.214	-4.156	-4.171	-4.324	-4.544	-4.724	-4.852	-5.124	-5.511	-5.819	-5.956	-5.984	-5.928	-5.729	-5.502	-5.531	-5.877	-6.292	-6.608	-6.89	-7.128	-7.085	-6.598	-5.786	-4.917	-4.299	-4.022	-3.876	-3.668	-3.38	-3.183	-3.171	-3.126	-2.879	-2.698	-2.949	-3.424	-3.736	-4.025	-3.625	-3.699	-4.106	-4.523	-4.762	-4.635
-405.676	-2.285	-2.561	-3.139	-3.78	-4.045	-4.029	-3.997	-4.223	-4.477	-4.631	-4.806	-5.156	-5.549	-5.852	-6.043	-6.089	-6.007	-5.888	-5.837	-5.93	-6.164	-6.44	-6.684	-6.886	-6.998	-6.871	-6.406	-5.643	-4.788	-4.2	-4.01	-3.952	-3.82	-3.599	-3.383	-3.284	-3.156	-2.902	-2.849	-3.186	-3.602	-3.975	-4.223	-3.496	-3.73	-4.04	-4.422	-4.502	-4.612
-395.659	-1.974	-2.057	-2.504	-3.107	-3.467	-3.598	-3.805	-4.124	-4.35	-4.49	-4.699	-5.064	-5.489	-5.886	-6.154	-6.164	-6.012	-5.972	-6.124	-6.319	-6.479	-6.623	-6.741	-6.823	-6.824	-6.636	-6.178	-5.465	-4.693	-4.2	-4.093	-4.102	-4.033	-3.858	-3.599	-3.355	-3.145	-2.975	-3.013	-3.351	-3.891	-4.413	-4.294	-4.094	-3.6	-4.004	-4.512	-4.841	-4.725
-385.643	-1.895	-1.779	-2.045	-2.492	-2.918	-3.284	-3.75	-4.061	-4.203	-4.333	-4.572	-4.96	-5.441	-5.912	-6.209	-6.183	-6.016	-6.072	-6.369	-6.635	-6.768	-6.813	-6.79	-6.745	-6.655	-6.408	-5.932	-5.271	-4.627	-4.25	-4.183	-4.218	-4.197	-4.043	-3.734	-3.39	-3.145	-3.07	-3.212	-3.619	-4.249	-4.887	-4.476	-4.372	-3.598	-3.992	-4.621	-5.145	-5.062
-375.626	-2.122	-1.986	-2.159	-2.487	-2.895	-3.328	-3.723	-3.945	-4.067	-4.228	-4.519	-4.946	-5.445	-5.935	-6.245	-6.225	-6.102	-6.236	-6.565	-6.822	-6.948	-6.949	-6.844	-6.722	-6.553	-6.214	-5.694	-5.094	-4.565	-4.235	-4.133	-4.184	-4.261	-4.181	-3.879	-3.502	-3.235	-3.237	-3.502	-3.886	-4.179	-4.442	-4.599	-4.349	-3.75	-4.017	-4.527	-4.996	-5.254
-365.609	-2.528	-2.583	-2.773	-3.015	-3.258	-3.47	-3.634	-3.797	-3.977	-4.206	-4.551	-5.002	-5.498	-5.995	-6.32	-6.343	-6.296	-6.435	-6.655	-6.818	-6.938	-6.969	-6.903	-6.796	-6.542	-6.061	-5.476	-4.93	-4.471	-4.117	-3.954	-4.062	-4.311	-4.365	-4.105	-3.735	-3.461	-3.52	-3.838	-4.126	-4.006	-3.751	-4.51	-4.085	-3.898	-4.093	-4.365	-4.465	-4.283
-355.593	-2.971	-3.202	-3.418	-3.567	-3.618	-3.588	-3.603	-3.732	-3.967	-4.27	-4.644	-5.097	-5.605	-6.104	-6.419	-6.504	-6.549	-6.626	-6.641	-6.639	-6.715	-6.829	-6.942	-6.949	-6.606	-5.946	-5.276	-4.76	-4.346	-3.993	-3.848	-4.045	-4.404	-4.516	-4.287	-3.996	-3.783	-3.866	-4.127	-4.338	-4.275	-4.136	-4.268	-3.633	-4.063	-4.181	-4.266	-4.166	-3.998
-345.576	-3.426	-3.682	-3.865	-3.953	-3.89	-3.739	-3.663	-3.768	-4.043	-4.399	-4.778	-5.232	-5.752	-6.206	-6.472	-6.635	-6.775	-6.764	-6.576	-6.383	-6.35	-6.552	-6.925	-7.114	-6.719	-5.891	-5.111	-4.591	-4.235	-3.976	-3.942	-4.187	-4.469	-4.495	-4.293	-4.164	-4.132	-4.148	-4.182	-4.271	-4.454	-4.398	-3.426	-3.935	-4.197	-4.318	-4.394	-4.468	-4.739
-335.559	-3.839	-4.032	-4.153	-4.175	-4.032	-3.792	-3.676	-3.819	-4.143	-4.521	-4.907	-5.38	-5.878	-6.205	-6.407	-6.686	-6.914	-6.838	-6.523	-6.151	-5.974	-6.24	-6.845	-7.215	-6.856	-5.949	-5.043	-4.464	-4.177	-4.062	-4.132	-4.344	-4.463	-4.36	-4.197	-4.216	-4.4	-4.316	-4.008	-4.015	-4.177	-3.925	-3.546	-4.215	-4.38	-4.705	-4.809	-4.61	-4.696
-325.543	-4.044	-4.145	-4.204	-4.178	-3.96	-3.651	-3.601	-3.865	-4.227	-4.593	-5.001	-5.509	-5.913	-6.04	-6.21	-6.643	-6.963	-6.9	-6.544	-6.026	-5.722	-6.023	-6.744	-7.215	-6.987	-6.161	-5.156	-4.439	-4.178	-4.179	-4.274	-4.401	-4.426	-4.276	-4.142	-4.226	-4.469	-4.438	-3.878	-3.901	-4.007	-4.089	-4.615	-4.199	-4.553	-5.227	-5.055	-4.559	-4.485
-315.526	-3.962	-3.96	-3.959	-3.929	-3.72	-3.488	-3.582	-3.929	-4.284	-4.631	-5.092	-5.614	-5.824	-5.73	-5.928	-6.516	-6.936	-6.969	-6.666	-6.098	-5.723	-5.986	-6.653	-7.121	-7.077	-6.477	-5.464	-4.565	-4.223	-4.262	-4.339	-4.396	-4.403	-4.272	-4.127	-4.173	-4.334	-4.347	-3.874	-3.885	-4.074	-4.478	-4.886	-4.299	-4.4	-4.789	-4.177	-4.628	-4.595
-305.509	-3.809	-3.758	-3.682	-3.642	-3.582	-3.574	-3.726	-3.982	-4.267	-4.649	-5.212	-5.683	-5.622	-5.365	-5.644	-6.342	-6.834	-6.992	-6.844	-6.387	-6.004	-6.112	-6.56	-6.956	-7.092	-6.762	-5.854	-4.825	-4.306	-4.282	-4.346	-4.379	-4.376	-4.26	-4.127	-4.109	-4.068	-3.896	-3.819	-3.818	-4.182	-4.26	-4.136	-4.299	-4.096	-3.699	-3.71	-4.765	-4.822
-295.492	-3.782	-3.741	-3.645	-3.65	-3.82	-4.009	-4.03	-4.004	-4.173	-4.662	-5.328	-5.659	-5.376	-5.101	-5.481	-6.199	-6.689	-6.933	-6.973	-6.712	-6.368	-6.288	-6.465	-6.757	-7.022	-6.928	-6.198	-5.135	-4.412	-4.241	-4.283	-4.33	-4.34	-4.258	-4.173	-4.163	-4.042	-3.748	-3.709	-3.917	-4.434	-4.199	-3.649	-4.311	-4.347	-4.236	-4.65	-4.619	-4.902
-285.476	-3.819	-3.771	-3.762	-3.945	-4.332	-4.6	-4.389	-4.041	-4.125	-4.723	-5.369	-5.528	-5.236	-5.134	-5.565	-6.156	-6.55	-6.824	-6.974	-6.823	-6.536	-6.401	-6.409	-6.576	-6.887	-6.987	-6.466	-5.41	-4.489	-4.152	-4.18	-4.289	-4.348	-4.297	-4.222	-4.215	-4.175	-3.954	-3.774	-4.162	-4.608	-4.501	-4.188	-4.373	-4.861	-4.753	-4.801	-4.26	-4.786
-275.459	-3.796	-3.742	-3.829	-4.16	-4.644	-4.886	-4.572	-4.178	-4.324	-4.899	-5.341	-5.419	-5.384	-5.525	-5.858	-6.173	-6.401	-6.667	-6.845	-6.694	-6.443	-6.394	-6.416	-6.477	-6.74	-6.984	-6.687	-5.648	-4.508	-4.033	-4.121	-4.35	-4.47	-4.415	-4.303	-4.271	-4.323	-4.302	-4.128	-4.166	-4.43	-4.595	-4.422	-4.192	-4.442	-4.079	-4.092	-4.47	-4.983
-265.442	-3.717	-3.689	-3.793	-4.093	-4.447	-4.573	-4.431	-4.427	-4.791	-5.171	-5.334	-5.483	-5.769	-6.01	-6.11	-6.137	-6.215	-6.431	-6.591	-6.447	-6.234	-6.289	-6.431	-6.488	-6.674	-6.961	-6.853	-5.893	-4.545	-3.911	-4.105	-4.489	-4.682	-4.637	-4.497	-4.449	-4.554	-4.59	-4.266	-3.956	-4.206	-4.456	-4.091	-3.886	-3.701	-4.05	-4.263	-4.96	-5.562
-255.426	-3.678	-3.669	-3.718	-3.866	-3.966	-4	-4.193	-4.692	-5.196	-5.347	-5.381	-5.674	-6.074	-6.215	-6.121	-6.022	-6.033	-6.15	-6.236	-6.145	-6.037	-6.165	-6.419	-6.589	-6.762	-6.979	-6.922	-6.097	-4.678	-3.842	-4.073	-4.594	-4.873	-4.887	-4.751	-4.64	-4.592	-4.403	-4.005	-3.887	-4.326	-4.536	-3.976	-4.049	-4.469	-4.572	-4.987	-5.498	-5.981
-245.409	-3.718	-3.724	-3.748	-3.731	-3.657	-3.716	-4.17	-4.841	-5.205	-5.29	-5.454	-5.833	-6.108	-6.106	-5.978	-5.919	-5.921	-5.914	-5.88	-5.828	-5.864	-6.089	-6.444	-6.766	-6.969	-7.053	-6.884	-6.145	-4.849	-3.896	-4.035	-4.637	-4.999	-5.05	-4.872	-4.626	-4.382	-4.09	-3.891	-4.101	-4.601	-4.807	-4.651	-4.643	-5.474	-5.21	-5.532	-6.025	-6.073
-235.392	-3.902	-3.919	-4.019	-3.863	-3.701	-3.815	-4.32	-4.774	-4.902	-5.148	-5.557	-5.892	-5.968	-5.915	-5.879	-5.906	-5.888	-5.769	-5.621	-5.568	-5.728	-6.102	-6.583	-6.988	-7.17	-7.107	-6.759	-6.02	-4.946	-4.075	-4.085	-4.663	-5.037	-5.007	-4.713	-4.363	-4.094	-3.981	-4.075	-4.324	-4.59	-4.852	-5.203	-5.197	-5.03	-5.562	-5.79	-6.013	-5.79
-225.376	-4.33	-4.304	-4.416	-4.262	-4.06	-4.156	-4.457	-4.583	-4.692	-5.142	-5.686	-5.856	-5.773	-5.752	-5.846	-5.941	-5.897	-5.699	-5.469	-5.417	-5.7	-6.237	-6.788	-7.155	-7.264	-7.09	-6.591	-5.825	-4.966	-4.309	-4.259	-4.714	-4.995	-4.805	-4.429	-4.143	-4.005	-4.038	-4.161	-4.239	-4.372	-4.727	-5.201	-5.58	-5.301	-5.698	-5.606	-5.564	-5.31
-215.359	-4.704	-4.789	-4.831	-4.687	-4.566	-4.648	-4.692	-4.656	-4.813	-5.307	-5.773	-5.758	-5.59	-5.608	-5.808	-5.962	-5.904	-5.65	-5.375	-5.383	-5.821	-6.444	-6.92	-7.17	-7.243	-7.053	-6.487	-5.705	-5.004	-4.551	-4.503	-4.802	-4.926	-4.595	-4.231	-4.127	-4.104	-4.053	-4.028	-4.111	-4.419	-4.86	-5.235	-5.487	-6.373	-5.975	-5.254	-4.931	-4.801
-205.342	-4.535	-5.069	-5.067	-4.813	-4.852	-5.01	-4.963	-4.906	-5.1	-5.524	-5.81	-5.754	-5.559	-5.531	-5.76	-5.968	-5.905	-5.59	-5.31	-5.439	-6.002	-6.581	-6.89	-7.046	-7.169	-7.07	-6.532	-5.762	-5.147	-4.814	-4.757	-4.888	-4.853	-4.478	-4.188	-4.211	-4.209	-4.055	-4.05	-4.431	-5.128	-5.615	-5.615	-5.65	-6.018	-5.931	-4.833	-4.325	-4.308
-195.325	-3.989	-4.834	-5.005	-4.699	-4.728	-4.936	-4.924	-4.984	-5.304	-5.714	-6.02	-6.058	-5.781	-5.577	-5.719	-5.957	-5.905	-5.54	-5.29	-5.531	-6.11	-6.558	-6.741	-6.902	-7.131	-7.128	-6.656	-5.941	-5.367	-5.065	-4.943	-4.892	-4.751	-4.495	-4.385	-4.459	-4.412	-4.269	-4.515	-5.414	-6.56	-7.066	-6.387	-5.605	-4.632	-5.166	-4.413	-3.976	-4.051
-185.309	-3.671	-4.276	-4.671	-4.523	-4.447	-4.646	-4.748	-4.968	-5.403	-5.995	-6.503	-6.53	-6.089	-5.686	-5.687	-5.919	-5.88	-5.516	-5.339	-5.623	-6.097	-6.417	-6.6	-6.877	-7.189	-7.155	-6.678	-6.039	-5.508	-5.18	-4.961	-4.765	-4.635	-4.665	-4.842	-4.952	-4.829	-4.736	-5.275	-6.654	-7.827	-8.154	-7.3	-5.119	-4.033	-4.591	-4.159	-3.911	-3.96
-175.292	-3.563	-3.808	-4.114	-4.284	-4.323	-4.446	-4.627	-4.975	-5.622	-6.427	-6.884	-6.733	-6.211	-5.756	-5.691	-5.866	-5.789	-5.484	-5.437	-5.71	-6.023	-6.272	-6.566	-7.012	-7.335	-7.124	-6.515	-5.905	-5.437	-5.094	-4.819	-4.611	-4.646	-5.002	-5.39	-5.474	-5.283	-5.183	-5.726	-7.044	-7.801	-7.691	-7.043	-5.267	-4.475	-4.693	-4.105	-4.06	-3.983
-165.275	-3.363	-3.518	-3.584	-3.95	-4.252	-4.309	-4.54	-5.16	-6.036	-6.688	-6.809	-6.557	-6.147	-5.834	-5.809	-5.842	-5.61	-5.385	-5.529	-5.794	-5.97	-6.201	-6.631	-7.217	-7.499	-7.086	-6.279	-5.6	-5.183	-4.886	-4.657	-4.614	-4.922	-5.469	-5.824	-5.77	-5.534	-5.386	-5.597	-6.304	-6.912	-7.011	-6.446	-5.932	-5.201	-4.889	-4.248	-4.291	-4.229
-155.259	-3.294	-3.453	-3.325	-3.662	-4.104	-4.265	-4.621	-5.481	-6.281	-6.539	-6.424	-6.24	-6.092	-6.048	-6.062	-5.86	-5.399	-5.226	-5.566	-5.865	-5.965	-6.204	-6.727	-7.371	-7.598	-7.08	-6.132	-5.306	-4.873	-4.669	-4.598	-4.822	-5.361	-5.889	-6.03	-5.768	-5.399	-5.268	-5.384	-5.696	-6.312	-7.3	-6.748	-6.339	-5.587	-5.032	-4.459	-4.431	-4.573
-145.242	-3.396	-3.526	-3.357	-3.571	-3.958	-4.29	-4.805	-5.615	-6.158	-6.234	-6.075	-5.957	-6.089	-6.312	-6.303	-5.898	-5.296	-5.136	-5.561	-5.89	-5.989	-6.272	-6.84	-7.429	-7.571	-7.063	-6.101	-5.139	-4.628	-4.527	-4.662	-5.087	-5.676	-6.058	-5.994	-5.542	-4.984	-4.92	-5.471	-5.683	-5.893	-6.506	-6.294	-5.975	-5.513	-5.107	-4.55	-4.539	-4.911
-135.225	-3.411	-3.523	-3.491	-3.616	-3.822	-4.171	-4.823	-5.502	-5.954	-6.124	-5.926	-5.748	-6.008	-6.369	-6.381	-5.983	-5.419	-5.233	-5.565	-5.871	-6.049	-6.436	-7.003	-7.414	-7.41	-6.948	-6.076	-5.089	-4.535	-4.54	-4.818	-5.236	-5.682	-5.963	-5.88	-5.336	-4.664	-4.59	-5.372	-5.738	-5.35	-4.807	-5.056	-5.466	-5.446	-5.101	-4.648	-4.721	-5.235
-125.209	-3.387	-3.494	-3.655	-3.822	-3.882	-4.061	-4.66	-5.337	-5.887	-6.185	-5.887	-5.6	-5.799	-6.182	-6.34	-6.143	-5.705	-5.473	-5.632	-5.89	-6.201	-6.703	-7.193	-7.367	-7.19	-6.715	-5.933	-5.067	-4.613	-4.737	-5.041	-5.257	-5.478	-5.813	-5.942	-5.434	-4.7	-4.456	-4.814	-5.601	-5.525	-5.092	-4.775	-5.438	-5.629	-5.114	-4.863	-4.941	-5.495
-115.192	-3.45	-3.58	-3.898	-4.248	-4.349	-4.343	-4.586	-5.173	-5.841	-6.135	-5.79	-5.476	-5.577	-5.973	-6.295	-6.295	-5.98	-5.742	-5.803	-6.054	-6.47	-6.989	-7.336	-7.339	-7.034	-6.449	-5.669	-4.985	-4.769	-5.045	-5.317	-5.32	-5.4	-5.855	-6.192	-5.778	-5.028	-4.628	-4.591	-5.053	-6.008	-6.403	-5.778	-5.862	-5.78	-5.232	-5.09	-5.11	-5.595
[truncated: 340 more rows]
[truncated: 111 more columns]

## Sheet: SI_Fig.1
SI_Fig.1a
[truncated: 70 more rows]
[truncated: 29 more columns]

## Sheet: SI_Fig.2
SI_Fig.2a				SI_Fig.2b
ID	Time	Rain rate		ID	Time	Rain rate
1	-60	2.879		1	-60	1.111
2	-57	2.851		2	-57	1.105
3	-54	2.899		3	-54	1.104
[truncated: 18 more rows]

## Sheet: SI_Fig.3
SI_Fig.3a				SI_Fig.3b				SI_Fig.3c
[truncated: 22 more rows]

[truncated: 5 more sheets: SI_Fig.4, SI_Fig.5, SI_Fig.6, SI_Fig.7, SI_Fig.8]
